# Supplementary material for: Chemotherapy-Treated Breast Cancer Cells Activate the WNT Signaling Pathway to Enter a Diapause-Like Early Persister State
Source: Cancer Res. 2025 Oct 21;86(2):310–30. doi: 10.1158/0008-5472.CAN-24-4165 (PMC12809118; doi:10.1158/0008-5472.CAN-24-4165)
Supplement: Supplementary Table S1 — MTT-IC50 curves [file can-24-4165_supplementary_table_s1_suppst1.xlsx]

## Sheet: MDA-MB-231 (Docetaxel)
Supplementary Table S1 - MTT-IC50 curves TNBC cell lines
	Concentration Docetaxel (nM)	% Viability (norm. to UNT)								average
	0	100	100	100	100	100	100	100	100	100
	0.28125	91.5362	91.5735	98.2031	98.0727	92.1106	99.1231	104.794	96.1296	96.4429
	0.5625	83.668	85.1788	84.0521	86.301	81.2101	85.5067	90.7638	76.3028	84.1229
	1.125	57.2954	46.7386	38.5044	47.2118	69.8792	76.275	80.397	76.4811	61.5978
	2.25	67.6978	67.4393	69.4265	68.0314	56.3584	59.9697	65.5381	59.7381	64.2749
	4.5	58.6333	58.9745	57.5832	58.3664	52.7703	58.8431	57.4377	60.5161	57.8906		Concentration used is 4.5nM
	9	38.5699	42.3158	44.7504	47.6861	49.8826	40.9829	41.2761	37.7432	42.9009
	18	30.6626	32.2823	31.6947	33.5609	31.7726	35.6249	34.4616	31.9707	32.7538
	36	26.8151	25.5526	25.1922	26.4513	24.7856	29.419	32.0466	27.6425	27.2381
	72	24.4239	21.8264	17.9251	24.1738	18.3582	23.7255	24.6218	24.9403	22.4994
	144	22.3529	20.7344	18.4642	21.5358	17.5269	19.0055	22.1888	21.76	20.4461

## Sheet: MDA-MB-231 (Carboplatin)
Supplementary Table S1 - MTT-IC50 curves TNBC cell lines
	Concentration Carboplatin (uM)	% Viability (norm. to UNT)								average
	0	100	100	100	100	100	100	100	100	100
	3.125	99.3855	101.75	94.9335	102.966	106.795	111.477	114.651	101.354	104.164
	6.25	96.5425	93.5485	94.2406	96.098	97.1151	96.5278	89.8474	96.171	95.0113
	12.5	80.8171	84.5494	81.7172	85.0055	87.4257	87.793	83.9906	86.1617	84.6825
	25	75.307	74.9709	73.823	75.1179	77.7192	79.3218	75.6166	73.91	75.7233		Concentration used is 35uM
	50	50.6959	54.9717	62.1365	61.2975	61.0091	60.6379	59.0746	49.5307	57.4192
	100	64.1261	40.1149	44.3814	37.9286	39.0273	44.1501	42.3888	54.2764	45.7992
	200	38.5699	42.3158	44.7504	47.6861	49.8826	40.9829	41.2761	37.7432	42.9009
	400	24.5001	28.743	27.8236	31.3827	33.8632	28.9557	29.3977	23.47	28.517
	800	13.656	19.8611	17.462	17.9583	18.9244	18.788	17.6653	17.9443	17.7824
	1600	3.10937	3.04335	2.83878	2.63965	3.029	2.56404	2.84242	2.89568	2.87029

## Sheet: MDA-468 (Docetaxel)
Supplementary Table S1 - MTT-IC50 curves TNBC cell lines
	Concentration Docetaxel (nM)	% Viability (norm. to UNT)								average
	0	100	100	100	100	100	100	100	100	100
	0.28125	63.5144	77.3632	70.1173	67.9683	69.2675	73.6255	75.0571	64.8997	70.2266
	0.5625	76.2005	84.6964	76.121	72.9965	75.7053	77.1411	77.2218	66.3996	75.8103
	1.125	61.4315	72.3357	74.3375	68.8913	71.3286	79.5613	80.0642	74.3375	72.7859
	2.25	46.3028	53.28	51.8155	50.3407	50.1501	54.5151	56.8139	51.1914	51.8012
	4.5	35.6869	41.0453	41.4634	40.9025	42.0409	45.2946	43.2599	45.0921	41.8482		Concentration used is 3.5nM
	9	36.2953	38.8076	35.204	35.2696	36.6295	36.8084	37.9486	39.6193	37.0728
	18	34.1404	38.6925	37.2689	35.7199	35.6648	37.8803	38.1994	40.6416	37.276
	36	23.816	28.7506	29.0801	31.5063	34.2806	33.4486	32.7176	26.5529	30.0191
	72	18.3646	22.1177	20.9633	23.9241	24.4761	25.8368	26.1647	25.7093	23.4446
	144	16.4035	15.8794	18.7138	18.2175	20.0619	17.9075	19.8412	19.5184	18.3179

## Sheet: MDA-MB-468 (Carboplatin)
Supplementary Table S1 - MTT-IC50 curves TNBC cell lines
	Concentration Carboplatin (uM)	% Viability (norm. to UNT)								average
	0	100	100	100	100	100	100	100	100	100
	3.125	117.013	122.226	122.708	123.918	103.525	106.528	118.868	114.807	116.199
	6.25	115.317	118.361	115.578	111.506	100.581	112.085	114.998	108.86	112.161
	12.5	93.8371	98.6915	101.239	104.049	95.6705	99.1545	102.305	97.0379	98.9982
	25	81.5888	82.8917	87.4924	84.492	77.7355	80.9708	83.8572	82.5868	82.7019
	50	48.7631	53.4381	56.1228	57.3356	51.5453	50.2091	52.3339	56.3329	53.2601		Concentration used is 25uM
	100	17.0969	19.0578	20.471	18.8921	17.0103	15.4132	17.358	21.1869	18.3108
	200	8.30159	8.40351	8.78402	9.25127	7.99755	8.73677	9.40401	10.1598	8.87981
	400	8.20418	7.55458	8.05646	8.67244	7.90096	7.88839	8.69388	8.49719	8.18351
	800	7.24855	7.40951	8.16191	7.72526	6.92062	8.68959	7.62525	8.33128	7.764
	1600	7.02278	7.58782	7.88	7.70441	7.33926	7.92613	8.20841	8.59112	7.78249

## Sheet: PDC-BRC-101 (Docetaxel)
Supplementary Table S1 - MTT-IC50 curves TNBC cell lines
	Concentration Docetaxel (nM)	% Viability (norm. to UNT)								average
	0	100	100	100	100	100	100	100	100	100
	0.28125	63.5144	77.3632	70.1173	67.9683	69.2675	73.6255	75.0571	64.8997	70.2266
	0.5625	76.2005	84.6964	76.121	72.9965	75.7053	77.1411	77.2218	66.3996	75.8103
	1.125	61.4315	72.3357	74.3375	68.8913	71.3286	79.5613	80.0642	74.3375	72.7859
	2.25	46.3028	53.28	51.8155	50.3407	50.1501	54.5151	56.8139	51.1914	51.8012
	4.5	35.6869	41.0453	41.4634	40.9025	42.0409	45.2946	43.2599	45.0921	41.8482		Concentration used is 4.5nM
	9	36.2953	38.8076	35.204	35.2696	36.6295	36.8084	37.9486	39.6193	37.0728
	18	34.1404	38.6925	37.2689	35.7199	35.6648	37.8803	38.1994	40.6416	37.276
	36	23.816	28.7506	29.0801	31.5063	34.2806	33.4486	32.7176	26.5529	30.0191
	72	18.3646	22.1177	20.9633	23.9241	24.4761	25.8368	26.1647	25.7093	23.4446
	144	16.4035	15.8794	18.7138	18.2175	20.0619	17.9075	19.8412	19.5184	18.3179

## Sheet: PDC-BRC-101 (Carboplatin)
Supplementary Table S1 - MTT-IC50 curves TNBC cell lines
	Concentration Carboplatin (uM)	% Viability (norm. to UNT)								average
	0	100	100	100	100	100	100	100	100	100
	3.125	97.1761	103.981	108.834	107.692	102.859	105.142	104.817	104.304	104.351
	6.25	89.8162	99.0398	104.143	104.17	105.359	107.111	100.542	102.011	101.524
	12.5	87.0907	105.849	102.833	99.6332	101.642	97.6583	97.1508	98.2958	98.7691
	25	86.1425	96.6959	96.0922	94.7203	94.2254	96.9231	94.4726	92.5827	93.9818
	50	54.9363	51.9972	53.675	56.1757	55.5543	58.1686	56.6037	55.7848	55.362		Concentration used is 35uM
	100	34.1831	31.5175	30.6424	31.9359	29.9584	29.4763	28.8835	33.2731	31.2338
	200	24.3012	24.8983	24.3689	24.1255	22.7953	22.9691	22.6618	24.6672	23.8484
	400	22.9022	22.8086	23.9229	24.6129	22.7285	23.1968	22.4751	24.708	23.4194
	800	24.7351	25.4984	25.0616	25.512	25.4984	24.4502	23.6938	25.7721	25.0277
	1600	16.4035	15.8794	18.7138	18.2175	20.0619	17.9075	19.8412	19.5184	18.3179
