# Supplementary material for: Chemotherapy-Treated Breast Cancer Cells Activate the WNT Signaling Pathway to Enter a Diapause-Like Early Persister State
Source: Cancer Res. 2025 Oct 21;86(2):310–30. doi: 10.1158/0008-5472.CAN-24-4165 (PMC12809118; doi:10.1158/0008-5472.CAN-24-4165)
Supplement: Supplementary Table S2 — DESEQ [file can-24-4165_supplementary_table_s2_suppst2.xlsx]

## Sheet: CAR vs. UNT - Diff. Exp. Total
Supplementary Table S2 - DESEQ
Column1	baseMean	log2FoldChange	lfcSE	stat	pvalue	padj
IFIT2	1974.13	2.5634	0.0887623	28.8793	2.17055e-183	3.27819e-179
IFIT3	3017.02	2.12266	0.0832522	25.4967	2.14494e-143	1.61975e-139
IL11	1754.84	-1.70551	0.0682953	-24.9725	1.21564e-137	6.11992e-134
OASL	976.321	2.04625	0.0852233	24.0105	2.1616e-127	8.16166e-124
FOS	650.126	3.19864	0.133795	23.9069	2.59322e-126	7.83309e-123
AXL	19241.1	-1.33103	0.0575386	-23.1328	2.16626e-118	5.45285e-115
DHCR7	1317.43	1.85029	0.0803029	23.0414	1.79463e-117	3.87205e-114
FADS2	5082.11	1.74451	0.079694	21.8902	3.22383e-106	6.08618e-103
CALCOCO1	1311.35	2.17204	0.104389	20.8072	3.72611e-96	6.25282e-93
NCEH1	3832.79	-1.55846	0.0754964	-20.6428	1.13252e-94	1.71045e-91
TUBA1A	2298.06	2.08373	0.101113	20.6079	2.3317e-94	3.20142e-91
CRIM1	3976.1	-1.25798	0.0633666	-19.8525	1.04909e-87	1.32036e-84
HSP90AA1	26418.9	-1.10828	0.0581767	-19.0503	6.53235e-81	7.047e-78
THBS1	11058.1	-1.18143	0.062016	-19.0504	6.52255e-81	7.047e-78
ECM1	1653.48	1.69402	0.0903707	18.7452	2.11852e-78	2.13307e-75
ISG15	1570.48	1.7925	0.09634	18.606	2.87359e-77	2.71249e-74
ACTB	75529.6	-0.86357	0.0464975	-18.5724	5.37498e-77	4.77519e-74
GSN	1587.04	2.03206	0.110725	18.3524	3.15703e-75	2.64892e-72
NQO1	2795.15	-1.41177	0.0777891	-18.1487	1.31541e-73	1.04561e-70
ACTG1	45576.5	-1.03127	0.0573673	-17.9765	2.97535e-72	2.24684e-69
IFIT1	1392.53	1.53812	0.0856983	17.9481	4.96842e-72	3.57324e-69
INSYN2B	599.791	-2.20661	0.124093	-17.7819	9.76312e-71	6.70238e-68
GABARAPL1	516.799	2.37714	0.133877	17.7562	1.54386e-70	1.01378e-67
CDH4	2154.54	-1.6614	0.0945599	-17.5698	4.19817e-69	2.64187e-66
ABTB1	484.061	2.1738	0.124956	17.3965	8.76619e-68	5.29583e-65
TFRC	5185.32	-1.31944	0.0758742	-17.3899	9.8471e-68	5.72003e-65
CSF1	3838.89	1.72087	0.100332	17.1519	6.08553e-66	3.40406e-63
ALCAM	3380.2	-1.19885	0.0706037	-16.98	1.15464e-64	6.22807e-62
RIGI	1517.11	1.28527	0.0764567	16.8104	2.04694e-63	1.06603e-60
ZNFX1	3015.87	0.86614	0.0517885	16.7246	8.67868e-63	4.36914e-60
CCT5	6130.43	-0.990656	0.0606386	-16.3371	5.37829e-60	2.62027e-57
TMEM154	575.646	2.08311	0.127601	16.3252	6.53244e-60	3.08311e-57
CYCS	1391.2	-1.29471	0.0795924	-16.2667	1.6995e-59	7.77804e-57
EBNA1BP2	1348.02	-1.31834	0.0811758	-16.2405	2.60696e-59	1.15803e-56
SERBP1	5055.31	-1.11446	0.0691102	-16.1258	1.68093e-58	7.25344e-56
NDC1	1760.92	-1.19097	0.0743769	-16.0126	1.04299e-57	4.37564e-55
CENPE	1970.08	-1.28633	0.0804886	-15.9816	1.71735e-57	7.01005e-55
HSPA8	25067.9	-0.869847	0.0545632	-15.942	3.23738e-57	1.28669e-54
FCGRT	468.545	2.4424	0.153594	15.9016	6.172e-57	2.39015e-54
NCL	11958	-0.89645	0.056476	-15.8731	9.73228e-57	3.67467e-54
PTGES	1570.62	1.07264	0.0678429	15.8106	2.62942e-56	9.6859e-54
MYBL1	1202.67	-1.40148	0.088843	-15.7748	4.64034e-56	1.66864e-53
B2M	8851.62	0.706502	0.0448039	15.7688	5.10393e-56	1.79267e-53
MIR100HG	1798.44	-1.07749	0.068517	-15.7258	1.00609e-55	3.45342e-53
BOP1	1656.66	-1.42777	0.090961	-15.6965	1.59734e-55	5.36102e-53
FLNC	7927.19	-0.908077	0.057898	-15.6841	1.94362e-55	6.38142e-53
C1QBP	2722.91	-1.11724	0.0715189	-15.6216	5.19024e-55	1.66784e-52
NPM1	12321.2	-1.11612	0.0718478	-15.5345	2.02548e-54	6.37308e-52
SDC4	3131.87	0.875359	0.056433	15.5115	2.90119e-54	8.94218e-52
NR2F2	3848.17	-1.01834	0.0659996	-15.4295	1.03621e-53	3.12999e-51
DDX60	850.995	1.49247	0.0970251	15.3823	2.15021e-53	6.24513e-51
NOC3L	753.246	-1.53139	0.09955	-15.3831	2.12378e-53	6.24513e-51
TUBA1B	15330.6	-0.865763	0.0565955	-15.2974	7.95979e-53	2.26824e-50
CHORDC1	661.689	-1.64914	0.108097	-15.2562	1.49799e-52	4.18966e-50
EIF5A	8303.24	-0.891903	0.058666	-15.2031	3.37445e-52	9.26623e-50
HNRNPU	11918.4	-0.897713	0.0591922	-15.1661	5.93381e-52	1.60033e-49
SPDL1	1446.65	-1.22275	0.0806471	-15.1618	6.33431e-52	1.67837e-49
NEGR1	250.652	-2.77619	0.18367	-15.1151	1.28713e-51	3.35163e-49
RPS2	7875.57	-0.889629	0.0592115	-15.0246	5.06813e-51	1.29736e-48
MAP7D3	2007.3	-1.14382	0.0761967	-15.0114	6.18572e-51	1.55705e-48
HSPD1	4750.38	-0.967324	0.064578	-14.9791	1.00501e-50	2.4883e-48
SET	6365.54	-0.839601	0.0561155	-14.962	1.30009e-50	3.16697e-48
TUBB	27452.2	-0.805324	0.0538476	-14.9556	1.43143e-50	3.43156e-48
LMNB2	8124.41	-0.881716	0.0590533	-14.9309	2.07594e-50	4.89891e-48
NCAPG	2990.39	-0.996338	0.0667389	-14.9289	2.1381e-50	4.96796e-48
CCT6A	5678.42	-0.980784	0.0664103	-14.7686	2.33668e-49	5.3471e-47
EIF3J	1076.2	-1.33051	0.0910016	-14.6207	2.07142e-48	4.66935e-46
CDC20	2154.42	-1.02956	0.0704424	-14.6157	2.23112e-48	4.95538e-46
RPL22L1	664.746	-1.53898	0.105381	-14.604	2.64927e-48	5.79883e-46
SRM	1909.38	-1.22856	0.0841616	-14.5976	2.90784e-48	6.27387e-46
HNRNPA2B1	15870.5	-0.735145	0.0503671	-14.5957	2.98947e-48	6.35914e-46
HNRNPD	6175.15	-0.904661	0.0621091	-14.5657	4.64412e-48	9.63196e-46
DKK1	1873.94	-1.1882	0.0815762	-14.5655	4.65559e-48	9.63196e-46
SPINT1	327.793	2.58469	0.17821	14.5036	1.14905e-47	2.34514e-45
BRI3BP	1049.23	-1.30121	0.0897927	-14.4913	1.37527e-47	2.76944e-45
F3	4857.17	-0.945299	0.065453	-14.4424	2.79827e-47	5.56082e-45
CCDC86	1142.89	-1.3666	0.0951968	-14.3555	9.84061e-47	1.93017e-44
NOLC1	3713.35	-0.913343	0.0636516	-14.3491	1.07909e-46	2.08943e-44
HNRNPR	3051.45	-0.950947	0.0665795	-14.2829	2.7982e-46	5.34952e-44
VKORC1L1	1189.85	-1.23501	0.086479	-14.281	2.87287e-46	5.42362e-44
NAA50	1689.72	-1.2349	0.0870024	-14.1938	1.00039e-45	1.86529e-43
IFI44	1069.15	1.33564	0.0942177	14.1761	1.28786e-45	2.37202e-43
FLNA	55405.3	-0.746569	0.0527311	-14.158	1.66569e-45	3.03096e-43
ARHGAP11A	2492.25	-1.1487	0.081211	-14.1447	2.0144e-45	3.62185e-43
NAA15	1897.37	-1.33798	0.0946334	-14.1385	2.19835e-45	3.90608e-43
YPEL3	322.485	2.09589	0.148591	14.1051	3.5344e-45	6.20699e-43
OAS2	646.068	1.58475	0.112466	14.0909	4.32058e-45	7.50043e-43
TUBA1C	7606.67	-0.820692	0.0584729	-14.0354	9.46306e-45	1.61472e-42
PTGES3	4511.53	-1.24918	0.0890048	-14.035	9.51535e-45	1.61472e-42
QSER1	1484.01	-1.08978	0.0776515	-14.0342	9.62425e-45	1.61506e-42
LDHA	15479.3	-0.779952	0.055709	-14.0005	1.54865e-44	2.57025e-42
CLSTN3	801.549	2.4519	0.175385	13.9801	2.06331e-44	3.38719e-42
FJX1	766.399	-1.4217	0.101721	-13.9764	2.17054e-44	3.52491e-42
CPA4	773.208	1.22887	0.0881294	13.944	3.42342e-44	5.50042e-42
RRS1	340.749	-1.92467	0.138148	-13.9319	4.05165e-44	6.44127e-42
BIRC2	1394.5	-1.20063	0.0861891	-13.9302	4.15253e-44	6.53288e-42
DEK	3972.67	-0.9678	0.0696672	-13.8918	7.10702e-44	1.09528e-41
DDIT4	1812.07	1.43751	0.103476	13.8923	7.05752e-44	1.09528e-41
HNRNPAB	4882.91	-0.882132	0.0635808	-13.8742	9.08343e-44	1.38573e-41
PAICS	4579.69	-1.04968	0.0757287	-13.861	1.09074e-43	1.64735e-41
ANP32B	3785.62	-0.871267	0.0629605	-13.8383	1.49674e-43	2.23814e-41
LAPTM5	1828.42	0.951339	0.0688021	13.8272	1.74745e-43	2.58743e-41
ZC3HAV1	2626.96	0.991493	0.0717222	13.8241	1.82474e-43	2.67564e-41
SMC4	3999.54	-0.944136	0.0687116	-13.7406	5.80146e-43	8.42495e-41
B4GALT5	2558.97	1.085	0.0789909	13.7358	6.20093e-43	8.9193e-41
UTP20	1395.83	-1.22528	0.0892802	-13.724	7.29596e-43	1.03954e-40
HERC5	1202.84	1.09768	0.079997	13.7215	7.54833e-43	1.06544e-40
LPAR1	1571.59	-1.1178	0.081685	-13.6843	1.26094e-42	1.76334e-40
CD44	5991.3	-0.934664	0.0685817	-13.6285	2.71185e-42	3.75753e-40
POLR1G	708.77	-1.38663	0.101879	-13.6105	3.46726e-42	4.76055e-40
LYAR	1719.6	-1.08276	0.079624	-13.5984	4.09356e-42	5.56983e-40
CACYBP	1859.34	-1.05979	0.0784906	-13.5021	1.51955e-41	2.04908e-39
TOMM40	2976.35	-1.00463	0.0744983	-13.4852	1.91112e-41	2.55431e-39
ZSWIM4	371.239	2.33446	0.173193	13.4789	2.08073e-41	2.7566e-39
FARSB	905.828	-1.31002	0.0972481	-13.4709	2.32007e-41	3.04696e-39
VMA21	1087.85	-1.21876	0.0905716	-13.4564	2.82484e-41	3.67789e-39
PFAS	1438	-1.0711	0.079677	-13.443	3.38461e-41	4.36904e-39
RPL35	6343.46	-0.84553	0.063009	-13.4192	4.66687e-41	5.9732e-39
DDX21	4280.66	-1.10749	0.0825842	-13.4104	5.2544e-41	6.66867e-39
BRIX1	847.761	-1.27367	0.0952928	-13.3658	9.57874e-41	1.20556e-38
PTMA	6297.08	-0.806059	0.060322	-13.3626	1.00007e-40	1.24826e-38
ATG2A	2099.43	1.13443	0.0851122	13.3286	1.57863e-40	1.93838e-38
ZNF185	3391.53	-0.948174	0.0711373	-13.3288	1.57433e-40	1.93838e-38
PA2G4	2574.72	-1.06201	0.0803186	-13.2225	6.50916e-40	7.92806e-38
PPP1CC	2944.83	-1.13884	0.0865439	-13.1591	1.5082e-39	1.82226e-37
CDKN1A	1027.84	1.48283	0.112759	13.1504	1.69208e-39	2.02821e-37
SKP2	587.269	-1.42243	0.108191	-13.1475	1.7599e-39	2.09289e-37
FOSL1	9140.1	-0.785209	0.0597779	-13.1354	2.06286e-39	2.43401e-37
CDK6	1228.31	-1.11626	0.0850691	-13.1218	2.47075e-39	2.8927e-37
DHX9	4719.54	-0.803674	0.0612809	-13.1146	2.71641e-39	3.15585e-37
CAV1	8563.26	-0.829552	0.0632976	-13.1056	3.05943e-39	3.52722e-37
SMS	2983.04	-0.905832	0.0691337	-13.1026	3.1816e-39	3.64028e-37
SEMA7A	1746.83	-1.02318	0.0781571	-13.0913	3.69022e-39	4.19048e-37
HLA-B	2707.41	1.19345	0.0911926	13.0871	3.90232e-39	4.39826e-37
KIF5B	5833.62	-0.836463	0.063948	-13.0804	4.26339e-39	4.76963e-37
DDX18	1185.34	-1.14207	0.0873653	-13.0724	4.73542e-39	5.25876e-37
MT2A	3348.08	-0.686221	0.0525153	-13.0671	5.07913e-39	5.59928e-37
HEATR1	942.343	-1.19799	0.0918058	-13.0492	6.42331e-39	7.0298e-37
FKBP4	2805.72	-0.88267	0.0677392	-13.0304	8.21483e-39	8.9258e-37
HMGB3	3035.77	1.00432	0.0772049	13.0085	1.09484e-38	1.1811e-36
HNRNPH1	9654.48	-0.54759	0.0421055	-13.0052	1.14336e-38	1.22469e-36
VIM	51434.2	-0.588978	0.0454443	-12.9605	2.05033e-38	2.18072e-36
DDX17	3025.05	-0.801462	0.0618432	-12.9596	2.07411e-38	2.19058e-36
XPO1	3482.99	-1.01721	0.0787357	-12.9192	3.50557e-38	3.67671e-36
MRTO4	1011.96	-1.13164	0.0876827	-12.9061	4.15877e-38	4.33172e-36
PAK1IP1	491.938	-1.539	0.119327	-12.8973	4.66012e-38	4.82067e-36
IFRD2	2121.6	-0.962742	0.0750784	-12.8232	1.21647e-37	1.24982e-35
MISP	962.275	1.08606	0.0849659	12.7823	2.05777e-37	2.0999e-35
ERLIN1	1540.56	-1.00506	0.0787174	-12.7679	2.47611e-37	2.50985e-35
MRPL3	1106.83	-1.31519	0.103416	-12.7174	4.73241e-37	4.76491e-35
GCLM	1082.55	-1.33515	0.105009	-12.7146	4.90635e-37	4.90733e-35
NOP56	3755.57	-0.82131	0.0647753	-12.6794	7.69529e-37	7.64618e-35
RPL36	5561.8	-0.734084	0.0579497	-12.6676	8.93885e-37	8.82375e-35
RPL5	8103.97	-0.723478	0.0571827	-12.652	1.09015e-36	1.06912e-34
PTDSS1	1996.9	-1.02881	0.0813452	-12.6474	1.15627e-36	1.12666e-34
PPP1R14B	2303.62	-0.878473	0.0695955	-12.6226	1.58599e-36	1.53546e-34
RAN	5599.32	-0.759771	0.060211	-12.6185	1.67028e-36	1.60677e-34
NECTIN3	1063.04	-1.09127	0.0869107	-12.5562	3.67493e-36	3.51282e-34
F2RL1	4901.6	0.593932	0.0473238	12.5504	3.95618e-36	3.75787e-34
NSD2	10369.8	-0.687962	0.055192	-12.4649	1.16037e-35	1.09532e-33
GEMIN5	901.495	-1.20201	0.0966196	-12.4407	1.57187e-35	1.47453e-33
DPP9	5812.32	0.631007	0.0507709	12.4285	1.82973e-35	1.70583e-33
PUM3	1201.85	-1.22885	0.0990539	-12.4059	2.42838e-35	2.25005e-33
C6orf132	281.336	2.39083	0.19313	12.3794	3.37829e-35	3.11111e-33
KIF20B	1760.02	-1.07936	0.0871943	-12.3787	3.4064e-35	3.11799e-33
TUBB4B	12407.3	-0.754671	0.0611542	-12.3405	5.48446e-35	4.98987e-33
PUS7L	651.499	-1.41788	0.115043	-12.3247	6.66587e-35	6.02842e-33
ID1	1270.58	-1.28533	0.104507	-12.299	9.17477e-35	8.24801e-33
NOP14	3278.26	-0.834409	0.068141	-12.2453	1.77943e-34	1.59023e-32
PRSS22	138.2	3.39916	0.27809	12.2232	2.33602e-34	2.07535e-32
IFIH1	304.542	1.96683	0.160992	12.217	2.52368e-34	2.22896e-32
GPATCH4	1089.23	-1.20238	0.0984377	-12.2146	2.59623e-34	2.2797e-32
GLIPR1	1296.78	-1.00393	0.0822083	-12.212	2.68085e-34	2.3404e-32
IRAK1	7280.84	-0.769385	0.0630767	-12.1976	3.20115e-34	2.77856e-32
TXN	3052.97	-0.790084	0.0647995	-12.1928	3.39699e-34	2.9317e-32
TRAP1	1195.99	-1.18705	0.0973978	-12.1876	3.61863e-34	3.10524e-32
HNRNPA3	2868.18	-0.824045	0.0676765	-12.1762	4.16064e-34	3.55018e-32
YWHAZ	11175.5	-0.668669	0.0549247	-12.1743	4.26076e-34	3.61519e-32
GNPNAT1	1027.02	-1.17978	0.0969677	-12.1667	4.67668e-34	3.94592e-32
URB2	741.26	-1.20596	0.0992857	-12.1463	6.00075e-34	5.03496e-32
ZBTB38	2319.28	1.09192	0.0899103	12.1445	6.13388e-34	5.11823e-32
TOMM70	1564.14	-0.918581	0.0757262	-12.1303	7.29841e-34	6.05647e-32
WDR43	1077.31	-1.09172	0.0900165	-12.128	7.50302e-34	6.19225e-32
PSMD12	1669.08	-0.958502	0.0791245	-12.1138	8.92125e-34	7.3227e-32
CCNA2	2047.45	-0.868219	0.07171	-12.1074	9.65625e-34	7.88315e-32
CSF2	281.025	2.96045	0.244539	12.1063	9.78542e-34	7.94566e-32
PGM2	1119.52	-1.09926	0.0908604	-12.0983	1.07774e-33	8.70434e-32
HDAC5	766.426	2.00228	0.165549	12.0948	1.12491e-33	9.03695e-32
PLA2G6	202.361	2.30781	0.190904	12.0888	1.21031e-33	9.6716e-32
ADISSP	1100.03	-1.08429	0.0897038	-12.0875	1.22966e-33	9.77452e-32
FAM53C	1629.05	0.795479	0.0660255	12.0481	1.98592e-33	1.57033e-31
TCN2	261.305	2.10414	0.174961	12.0264	2.58254e-33	2.03146e-31
IGFBP6	558.727	1.27402	0.106026	12.0161	2.92528e-33	2.28915e-31
RAPH1	1606.38	-0.988916	0.0824679	-11.9915	3.93539e-33	3.06372e-31
CD82	1609.36	0.935691	0.078187	11.9673	5.26892e-33	4.08085e-31
EEF1D	7225.34	-0.673769	0.0563053	-11.9664	5.33209e-33	4.1087e-31
RPS7	3578.45	-0.793448	0.0664111	-11.9475	6.68872e-33	5.12791e-31
ATP5MC1	754.781	-1.25857	0.105373	-11.9439	6.98599e-33	5.32875e-31
CITED2	1662.09	1.06493	0.0893046	11.9247	8.80491e-33	6.68244e-31
HMGN2	2420.65	-0.848015	0.0711598	-11.9171	9.64633e-33	7.28443e-31
THEMIS2	139.705	2.87997	0.241731	11.9139	1.00152e-32	7.46421e-31
SLC6A9	457.287	1.9283	0.161846	11.9144	9.95861e-33	7.46421e-31
RPL8	11195.2	-0.654938	0.0549732	-11.9138	1.00327e-32	7.46421e-31
TMEM140	146.462	2.85576	0.239823	11.9078	1.078e-32	7.98091e-31
SSRP1	5590.78	-0.769681	0.0646566	-11.9041	1.12623e-32	8.29732e-31
NUCKS1	7349.78	-0.756255	0.0635884	-11.893	1.28739e-32	9.4386e-31
RPF2	489.134	-1.55491	0.1312	-11.8515	2.11356e-32	1.54208e-30
SLC16A7	483.112	-1.43745	0.121742	-11.8074	3.57493e-32	2.59578e-30
FGF5	491.444	-1.39917	0.118583	-11.799	3.94764e-32	2.85269e-30
TOP2A	8766.42	-0.775516	0.0658112	-11.784	4.72211e-32	3.3961e-30
GPX3	1823.3	0.698793	0.0593202	11.78	4.94841e-32	3.54198e-30
ODC1	2677.44	-0.973602	0.0826528	-11.7794	4.98342e-32	3.55021e-30
UBE2S	3358.97	-0.769981	0.0654491	-11.7646	5.94273e-32	4.21376e-30
SERINC2	1287.04	0.813436	0.0691978	11.7552	6.63755e-32	4.68443e-30
MARCKSL1	2115.26	1.66099	0.141681	11.7234	9.66956e-32	6.79253e-30
NOL6	1911.58	-0.848124	0.0723741	-11.7186	1.02348e-31	7.15631e-30
CDCA7	549.451	-1.40591	0.120002	-11.7157	1.05867e-31	7.36445e-30
RUVBL2	2445.18	-0.962016	0.0821155	-11.7154	1.063e-31	7.36445e-30
CYBA	1249.48	1.34218	0.11465	11.7068	1.17694e-31	8.11656e-30
TNFRSF12A	2089.59	-0.820777	0.0701893	-11.6938	1.37159e-31	9.41597e-30
VDAC1	3750.23	-0.721028	0.0617605	-11.6746	1.71908e-31	1.17481e-29
RRP15	626.827	-1.21794	0.104527	-11.652	2.24139e-31	1.52485e-29
RPL6	6545.16	-0.757986	0.0650651	-11.6497	2.3038e-31	1.56028e-29
IPO7	4893.49	-0.732104	0.0630408	-11.6132	3.53213e-31	2.38151e-29
BCCIP	1166.62	-1.08613	0.0935791	-11.6066	3.81618e-31	2.56159e-29
STIP1	4583.56	-0.684065	0.058977	-11.5988	4.17674e-31	2.79121e-29
SEPTIN7	2609.44	-0.854604	0.0737221	-11.5922	4.51181e-31	3.00184e-29
PAWR	1737.93	-0.851699	0.0735205	-11.5845	4.93824e-31	3.27115e-29
APOL1	342.26	1.75547	0.151562	11.5825	5.05387e-31	3.33313e-29
TNPO1	3103.91	-0.915665	0.079092	-11.5772	5.37578e-31	3.53002e-29
RPL27	4311.33	-0.775277	0.066992	-11.5727	5.66743e-31	3.70542e-29
TNFSF15	171.336	3.09636	0.26817	11.5463	7.70941e-31	5.01876e-29
LAMC2	1115.27	1.45145	0.125751	11.5422	8.0826e-31	5.23912e-29
CCT3	5733.64	-0.660077	0.0572982	-11.52	1.0458e-30	6.74988e-29
NOL11	1085.83	-1.0632	0.0923521	-11.5125	1.14124e-30	7.33455e-29
USP11	2134.13	1.10849	0.0963814	11.5011	1.30301e-30	8.3387e-29
TPM3	6024.88	-0.692654	0.0602399	-11.4983	1.34603e-30	8.57767e-29
LIPG	199.067	2.42333	0.211253	11.4712	1.84056e-30	1.16798e-28
MGLL	1124.51	0.821313	0.0716615	11.461	2.07081e-30	1.30859e-28
PPFIA4	249.674	1.96289	0.171447	11.4489	2.38027e-30	1.49788e-28
APOL2	544.361	1.18181	0.10323	11.4483	2.39686e-30	1.50206e-28
PLEKHA4	320.277	3.62846	0.31726	11.4369	2.73583e-30	1.70741e-28
G0S2	1104.57	-0.9816	0.0858644	-11.432	2.89451e-30	1.79901e-28
LPP	1122.59	-1.18217	0.103445	-11.428	3.02979e-30	1.86771e-28
KPNB1	11719	-0.658021	0.0575781	-11.4283	3.01879e-30	1.86771e-28
RPL7L1	5220.46	-0.697232	0.0611513	-11.4018	4.09781e-30	2.51582e-28
HMGA1	25947.9	-0.399483	0.0350692	-11.3913	4.62148e-30	2.82584e-28
NECTIN1	634.743	-1.3191	0.11582	-11.3892	4.73335e-30	2.871e-28
SLC27A1	482.539	1.81925	0.159734	11.3892	4.73271e-30	2.871e-28
SLC7A2	358.481	-1.44501	0.126965	-11.3812	5.19031e-30	3.13557e-28
VPS9D1-AS1	306.547	-1.64099	0.144201	-11.3798	5.27101e-30	3.17164e-28
CIP2A	1140.23	-0.994176	0.0874309	-11.371	5.83196e-30	3.49524e-28
FAM83D	1527.58	-0.878996	0.0773133	-11.3693	5.94832e-30	3.55089e-28
PMAIP1	619.053	1.34434	0.118297	11.3641	6.31093e-30	3.75252e-28
CTSC	2180.41	-0.844866	0.0745103	-11.3389	8.41712e-30	4.98525e-28
ANP32E	2128.8	-0.928665	0.0821546	-11.3039	1.25552e-29	7.40707e-28
PFN1	14539.9	-0.615612	0.0545702	-11.2811	1.62679e-29	9.56006e-28
TPM4	11231	-0.64399	0.0571274	-11.2729	1.78674e-29	1.04593e-27
NR4A2	286.69	2.44958	0.217482	11.2634	1.98916e-29	1.15993e-27
BAG2	772.539	-1.12158	0.0996052	-11.2603	2.06086e-29	1.19712e-27
PGAM5	1085.39	-0.982387	0.0873621	-11.245	2.45081e-29	1.41818e-27
NOC2L	1646.66	-0.877103	0.078097	-11.2309	2.8738e-29	1.6566e-27
EEF1A2	986.451	1.05213	0.0937263	11.2256	3.05438e-29	1.754e-27
SNRPD1	1248.93	-0.950868	0.0847089	-11.2251	3.06978e-29	1.75617e-27
GTPBP4	2038.46	-0.816407	0.0727786	-11.2177	3.33868e-29	1.9028e-27
FH	1569.4	-0.853367	0.0760908	-11.2151	3.43754e-29	1.95177e-27
ANP32A	1932.28	-0.808537	0.0722341	-11.1933	4.39802e-29	2.48776e-27
SLC29A1	2017.58	-0.853133	0.0762286	-11.1918	4.47414e-29	2.52138e-27
EIF4G2	16681.4	-0.655887	0.0586334	-11.1862	4.76243e-29	2.67387e-27
GTF2A1	1303.44	-0.932046	0.0833233	-11.1859	4.78048e-29	2.67406e-27
CAPZA1	3398.31	-0.748116	0.0669065	-11.1815	5.02219e-29	2.7989e-27
RPL7A	10672.4	-0.562095	0.0502941	-11.1762	5.33491e-29	2.96225e-27
GXYLT1	651.823	-1.21092	0.108386	-11.1723	5.57031e-29	3.08162e-27
CLOCK	1113.8	-0.955793	0.0856177	-11.1635	6.15251e-29	3.39129e-27
USP7	1883.31	-0.762856	0.0684429	-11.1459	7.50099e-29	4.11954e-27
RPS6KA4	2118.87	-0.938583	0.0843106	-11.1324	8.72075e-29	4.77209e-27
FAM120A	4000.57	-0.645423	0.0579813	-11.1316	8.80575e-29	4.8012e-27
PDZD8	1436.69	-0.861379	0.0774695	-11.1189	1.01465e-28	5.5123e-27
CSE1L	6159.24	-0.886895	0.0799734	-11.0899	1.40493e-28	7.60524e-27
ASPM	2820.3	-0.859404	0.0775695	-11.0791	1.58383e-28	8.54307e-27
TNXB	191.746	2.56868	0.231862	11.0785	1.59533e-28	8.57446e-27
ITM2C	1399.75	1.00002	0.0903452	11.0689	1.77532e-28	9.50801e-27
MBNL3	338.744	-1.59013	0.143981	-11.044	2.34258e-28	1.25018e-26
HLA-E	2791.59	0.850156	0.0770237	11.0376	2.51711e-28	1.33859e-26
ENTPD1-AS1	475.835	-1.31697	0.119427	-11.0274	2.81929e-28	1.49403e-26
RPL23	5376.29	-0.663083	0.0601361	-11.0264	2.8515e-28	1.50581e-26
CCT4	3703.1	-0.726183	0.0658784	-11.0231	2.95783e-28	1.55652e-26
SLC25A24	2178.71	-0.887966	0.0807178	-11.0009	3.78503e-28	1.98491e-26
MELTF	1027.46	1.02892	0.0936446	10.9875	4.38695e-28	2.2926e-26
ARHGDIA	9995.03	-0.637371	0.0580123	-10.9868	4.42216e-28	2.30303e-26
PURA	690.538	-1.11869	0.101867	-10.9818	4.67271e-28	2.42515e-26
PABPC1	14873.5	-0.627912	0.057181	-10.9811	4.70929e-28	2.43577e-26
LMNB1	2415.26	-0.861619	0.0785237	-10.9727	5.16918e-28	2.66451e-26
MAP4K4	3445.8	0.58133	0.0531257	10.9425	7.21482e-28	3.70631e-26
MRPL24	820.658	-1.15994	0.106061	-10.9365	7.70978e-28	3.94715e-26
SEPTIN11	3791.31	-0.721556	0.0660382	-10.9263	8.62518e-28	4.40088e-26
FBXO45	671.248	-1.11139	0.101756	-10.9222	9.02913e-28	4.59148e-26
PPP4R3A	1582.05	-0.845051	0.0774003	-10.9179	9.46318e-28	4.79605e-26
G3BP1	3740.11	-0.780864	0.0715351	-10.9158	9.6858e-28	4.89246e-26
EIF1AX	1068.34	-0.936881	0.0859218	-10.9039	1.10449e-27	5.56037e-26
SFPQ	5726.01	-0.609102	0.0558633	-10.9034	1.10978e-27	5.56846e-26
ITGB1	9419.42	-0.71607	0.0657654	-10.8882	1.31142e-27	6.55839e-26
PARP1	4424.51	-0.668466	0.0615	-10.8694	1.61297e-27	8.03982e-26
RPL24	4718.57	-0.678449	0.0624218	-10.8688	1.62345e-27	8.06547e-26
HIP1R	1397.39	1.38369	0.127481	10.8541	1.90617e-27	9.439e-26
PARP14	857.38	1.20673	0.111199	10.852	1.95165e-27	9.63262e-26
CTNNAL1	3890.76	-1.01839	0.0938471	-10.8516	1.96e-27	9.64231e-26
MAN2A1	1403.42	-0.883494	0.0814564	-10.8462	2.07847e-27	1.01919e-25
ZFC3H1	1070.3	-0.882791	0.0814102	-10.8437	2.13546e-27	1.04261e-25
HNRNPM	5200.93	-0.624634	0.0576058	-10.8433	2.14693e-27	1.04261e-25
DKC1	1873.84	-0.853475	0.0787083	-10.8435	2.14057e-27	1.04261e-25
USP1	2661.28	-0.860375	0.0795962	-10.8092	3.11244e-27	1.50664e-25
SIN3B	3124.52	1.07059	0.0990651	10.807	3.19054e-27	1.53951e-25
UBALD2	1277.65	0.77877	0.0720675	10.8061	3.21987e-27	1.54872e-25
TFAM	1208.8	-1.06456	0.0986149	-10.7951	3.63089e-27	1.74087e-25
TGFBI	2389.83	1.2973	0.120354	10.779	4.32386e-27	2.06378e-25
MAP1LC3A	127.782	2.83222	0.262757	10.7789	4.3317e-27	2.06378e-25
RPS3A	4290.7	-0.683227	0.0634097	-10.7748	4.52765e-27	2.15035e-25
EIF4G1	18477	-0.567115	0.0526617	-10.769	4.82113e-27	2.28256e-25
TRA2B	2679.57	-0.698694	0.0649432	-10.7585	5.40201e-27	2.54958e-25
ABCE1	1994.13	-1.20474	0.112018	-10.7549	5.61926e-27	2.64385e-25
MTCL1	1770.81	-0.735584	0.0685574	-10.7295	7.40312e-27	3.47234e-25
WDR3	1123.16	-0.941241	0.0878127	-10.7187	8.31294e-27	3.88701e-25
NAP1L1	6920.99	-0.758752	0.0707902	-10.7183	8.35137e-27	3.89292e-25
RASSF2	146.839	2.63201	0.245682	10.7131	8.8371e-27	4.10667e-25
HMGCS1	810.315	1.56129	0.145758	10.7116	8.98172e-27	4.16107e-25
PRKAR2A	1921.92	-0.910919	0.085063	-10.7088	9.25913e-27	4.27647e-25
MKI67	12177.9	-0.806517	0.0753467	-10.7041	9.73965e-27	4.4847e-25
DSP	1231	0.870539	0.0813735	10.6981	1.03927e-26	4.77085e-25
CPE	449.383	1.84063	0.172242	10.6863	1.17993e-26	5.40013e-25
PRMT3	459.548	-1.31332	0.122978	-10.6793	1.27255e-26	5.80643e-25
NATD1	315.194	2.78064	0.260752	10.664	1.50081e-26	6.82733e-25
HERC6	644.045	1.11405	0.104596	10.6509	1.7261e-26	7.82863e-25
ATF3	396.749	3.10048	0.29151	10.6359	2.02754e-26	9.16823e-25
MYH15	554.938	1.57833	0.148576	10.6231	2.3268e-26	1.049e-24
ANLN	7168.66	-0.781522	0.0735807	-10.6213	2.37266e-26	1.06649e-24
ITPR3	6910.8	0.733638	0.0691083	10.6158	2.51705e-26	1.12804e-24
MAPK13	2260.65	1.19429	0.112524	10.6137	2.57354e-26	1.14995e-24
G2E3	601.68	-1.14359	0.107812	-10.6072	2.75811e-26	1.22878e-24
UBE3A	1753.46	-0.808093	0.0762075	-10.6039	2.85922e-26	1.27008e-24
PRKDC	6778.31	-0.76346	0.0720537	-10.5957	3.11942e-26	1.3816e-24
ITGA5	2408.12	0.684844	0.064721	10.5815	3.63149e-26	1.6037e-24
RPL14	4753.21	-0.664919	0.0629362	-10.565	4.33111e-26	1.90708e-24
BAIAP3	280.355	2.97139	0.281326	10.5621	4.46527e-26	1.96044e-24
GAPDH	47805.4	-0.563864	0.0534497	-10.5494	5.11006e-26	2.23702e-24
IMPDH2	3920.98	-0.741353	0.0703465	-10.5386	5.73487e-26	2.49848e-24
WDR4	280.327	-1.62299	0.154006	-10.5385	5.7404e-26	2.49848e-24
SGO2	702.765	-1.24521	0.118208	-10.5341	6.01624e-26	2.61102e-24
POLA1	1325.55	-0.910746	0.0865917	-10.5177	7.15994e-26	3.09164e-24
SLC25A5	6053.56	-0.622112	0.0591494	-10.5176	7.16462e-26	3.09164e-24
TTC14	321.833	-1.48533	0.141279	-10.5135	7.48709e-26	3.22158e-24
NAV2	2794.77	1.01822	0.0968572	10.5126	7.55658e-26	3.24225e-24
HNRNPH3	3054.72	-0.671819	0.0639332	-10.5082	7.92319e-26	3.38991e-24
IPO5	3680.96	-1.00673	0.095948	-10.4924	9.35788e-26	3.99243e-24
POLD2	2424.58	-0.709469	0.0676485	-10.4876	9.85158e-26	4.19122e-24
ACTR2	2724	-0.725309	0.069176	-10.485	1.01268e-25	4.29622e-24
TMPO	5220.27	-0.784883	0.0748857	-10.4811	1.05531e-25	4.46451e-24
GPAT3	1246.07	-1.08753	0.103774	-10.4798	1.06915e-25	4.51044e-24
HSPH1	3392.88	-0.670213	0.0640186	-10.469	1.19854e-25	5.0422e-24
XPO6	2435.76	-0.735744	0.0702846	-10.4681	1.21071e-25	5.07925e-24
CCT2	4251.02	-0.617882	0.0590302	-10.4672	1.22183e-25	5.11172e-24
THAP12	767.941	-1.13322	0.108274	-10.4662	1.23454e-25	5.15061e-24
IKBIP	967.318	-1.06096	0.101372	-10.4659	1.23854e-25	5.1531e-24
DR1	1413.9	-0.888909	0.0849819	-10.46	1.31879e-25	5.47187e-24
HELZ2	2008.06	0.952894	0.0912041	10.4479	1.49765e-25	6.19701e-24
LIMCH1	1710.86	-1.09547	0.104873	-10.4457	1.53382e-25	6.32932e-24
NAA25	1007.27	-0.996257	0.0953956	-10.4434	1.57036e-25	6.46246e-24
LRRC58	978.217	-1.06088	0.101647	-10.4369	1.68222e-25	6.90394e-24
NCBP1	1341.01	-1.04548	0.100212	-10.4326	1.75946e-25	7.2014e-24
PTBP1	9021.55	-0.679679	0.0651803	-10.4277	1.85368e-25	7.56654e-24
CCT8	2933.2	-0.802045	0.0769327	-10.4253	1.90101e-25	7.73881e-24
NCLN	2763.36	-0.746952	0.0716669	-10.4226	1.95634e-25	7.94262e-24
PRKCA	3564.84	-0.834284	0.0800871	-10.4172	2.06914e-25	8.37809e-24
HSP90AB1	18809.1	-0.547866	0.0526243	-10.4109	2.21103e-25	8.92866e-24
IFI6	205.11	2.13225	0.204915	10.4055	2.33983e-25	9.42357e-24
NHLRC2	816.515	-1.04051	0.100105	-10.3942	2.63383e-25	1.05795e-23
CEP78	896.93	-1.03044	0.0992439	-10.3829	2.96547e-25	1.188e-23
GPR153	2178.65	1.27125	0.122577	10.371	3.35876e-25	1.33845e-23
TCP1	3723.65	-0.879813	0.084833	-10.3711	3.35608e-25	1.33845e-23
TCOF1	3359.93	-0.666547	0.0643531	-10.3577	3.86289e-25	1.53529e-23
RRAD	139.96	3.08988	0.298391	10.3551	3.966e-25	1.57214e-23
TMTC3	527.265	-1.19309	0.11544	-10.3351	4.88672e-25	1.93205e-23
LBR	1966.38	-0.875708	0.0848328	-10.3228	5.56061e-25	2.19274e-23
CAD	2634.03	-0.699692	0.0677945	-10.3208	5.67544e-25	2.23219e-23
TASOR2	2185.46	-0.750973	0.0729376	-10.2961	7.33739e-25	2.87835e-23
PTPRF	3348.42	-0.664732	0.0645831	-10.2927	7.60454e-25	2.97542e-23
NAT10	1528.84	-0.86147	0.0837171	-10.2903	7.79714e-25	3.0429e-23
CBX3	2534.96	-0.750528	0.0729483	-10.2885	7.94094e-25	3.09103e-23
RIF1	1507.79	-0.866375	0.0842933	-10.2781	8.8453e-25	3.4342e-23
CTPS1	1539.46	-0.833301	0.0810872	-10.2766	8.98402e-25	3.47912e-23
GPRC5B	113.142	2.81216	0.274021	10.2626	1.0391e-24	4.01369e-23
PRSS23	9521.69	0.38281	0.0373159	10.2586	1.08237e-24	4.17018e-23
PLK1	2070.72	-0.809592	0.0789437	-10.2553	1.12015e-24	4.30476e-23
HERPUD1	1246.91	1.80224	0.175892	10.2463	1.22946e-24	4.71283e-23
EEIG2	793.444	-1.01988	0.0995698	-10.2428	1.27433e-24	4.87247e-23
RPL7	2638.36	-0.716325	0.0699596	-10.2391	1.32448e-24	5.03869e-23
CACNB3	285.678	2.55196	0.249235	10.2392	1.32368e-24	5.03869e-23
PURB	1145.63	-0.837741	0.0818264	-10.238	1.33949e-24	5.08298e-23
MSRB3	981.207	-1.02864	0.100577	-10.2274	1.4952e-24	5.65964e-23
CYC1	2006.42	-0.753579	0.073728	-10.2211	1.5957e-24	6.02497e-23
GPHN	383.923	-1.30319	0.12757	-10.2155	1.6903e-24	6.36622e-23
SSX2IP	683.101	-1.03664	0.101518	-10.2114	1.76213e-24	6.62027e-23
ZC3H15	913.691	-0.90928	0.0891122	-10.2038	1.90742e-24	7.14833e-23
NDST1	4306.61	0.470046	0.0460761	10.2015	1.9522e-24	7.29805e-23
UAP1	1564.45	-0.856054	0.0839407	-10.1983	2.01732e-24	7.52286e-23
CCDC85C	1331.51	-0.89062	0.0873542	-10.1955	2.07655e-24	7.72465e-23
FUBP1	1407.54	-0.915159	0.0898213	-10.1887	2.22828e-24	8.26871e-23
BMI1	299.347	-1.50547	0.147862	-10.1816	2.39526e-24	8.86656e-23
UBE2D3	2996.89	-0.667896	0.0656793	-10.1691	2.72539e-24	1.00639e-22
MAFF	730.108	1.24942	0.122933	10.1635	2.88665e-24	1.06334e-22
VARS1	3570.59	-0.625195	0.0615386	-10.1594	3.00968e-24	1.10597e-22
CALM3	7657.07	-0.572219	0.0563341	-10.1576	3.06565e-24	1.1238e-22
LARP1	7076.26	-0.570797	0.0561995	-10.1566	3.09664e-24	1.13241e-22
KRT81	6930.79	-0.525876	0.0518113	-10.1498	3.3197e-24	1.20813e-22
CEP83	335.787	-1.47696	0.145514	-10.15	3.31441e-24	1.20813e-22
CENPK	688.748	-1.02841	0.101325	-10.1496	3.32879e-24	1.20853e-22
NUDCD1	899.806	-1.11883	0.110254	-10.1477	3.39237e-24	1.22866e-22
VBP1	872.31	-1.05906	0.104521	-10.1326	3.9616e-24	1.43139e-22
KNL1	1834.66	-0.968069	0.0956592	-10.12	4.50531e-24	1.62395e-22
ICE2	908.625	-0.890966	0.0881554	-10.1068	5.15591e-24	1.85404e-22
RBMX	2788.16	-0.688203	0.0680988	-10.106	5.19842e-24	1.86489e-22
DUT	1608.15	-0.764234	0.0757416	-10.09	6.11559e-24	2.18872e-22
PNPT1	619.543	-1.06216	0.105319	-10.0852	6.42218e-24	2.29301e-22
TOMM20	2626.81	-0.644841	0.0639535	-10.083	6.57123e-24	2.34069e-22
PALM	224.638	2.38526	0.236656	10.079	6.84038e-24	2.43083e-22
TOMM22	783.739	-0.983241	0.0975574	-10.0786	6.8706e-24	2.43584e-22
CCND1	11013	-0.410998	0.0408249	-10.0673	7.70461e-24	2.72512e-22
TYMS	3077.34	-0.669998	0.0666473	-10.0529	8.92119e-24	3.14805e-22
ATP9A	455.616	2.07573	0.206809	10.0369	1.04878e-23	3.69225e-22
STRAP	2599.96	-0.647532	0.0645715	-10.0281	1.14649e-23	4.02684e-22
PABPC4	2649.35	-0.715567	0.0714006	-10.0219	1.22176e-23	4.28127e-22
SKA3	865.952	-0.963141	0.0962173	-10.0101	1.37677e-23	4.81328e-22
SCAMP4	2669.54	0.665701	0.066764	9.97097	2.04233e-23	7.12363e-22
EIF3B	6949.74	-0.650745	0.0652736	-9.96949	2.07296e-23	7.21379e-22
PKP4	1693.49	-0.85156	0.085538	-9.95534	2.39e-23	8.29797e-22
IMP4	625.163	-1.0376	0.104233	-9.95456	2.40885e-23	8.34423e-22
FAM111B	862.112	-1.08405	0.108914	-9.9532	2.44206e-23	8.42327e-22
ARPP19	3057.23	-0.70526	0.0708579	-9.95317	2.44282e-23	8.42327e-22
LINC02742	339.111	-1.45378	0.146095	-9.95095	2.49799e-23	8.59389e-22
DUSP7	888.244	-0.899593	0.0904319	-9.94773	2.57998e-23	8.85578e-22
ABTB2	550.863	1.27709	0.128524	9.93651	2.88755e-23	9.88905e-22
PHB1	2422.18	-0.694582	0.0699587	-9.92846	3.13065e-23	1.06973e-21
RCC1	1313.22	-0.795824	0.080209	-9.92187	3.34429e-23	1.14016e-21
SACS	1288.54	-1.28748	0.129778	-9.92058	3.38767e-23	1.15234e-21
CDC7	675.597	-1.09237	0.110191	-9.91334	3.6425e-23	1.23624e-21
UTP18	1246.12	-0.81142	0.0818745	-9.91053	3.74647e-23	1.26868e-21
ORC5	355.018	-1.29519	0.130819	-9.90059	4.13818e-23	1.39819e-21
UHMK1	2673.97	-0.86745	0.087648	-9.89697	4.29067e-23	1.44647e-21
SKA2	1427.04	-0.787448	0.0796104	-9.89127	4.54214e-23	1.52784e-21
BUB1	2281.23	-0.688981	0.0697142	-9.88294	4.93626e-23	1.65672e-21
DRAP1	2573.43	-0.667589	0.0675673	-9.88036	5.06512e-23	1.6962e-21
NBN	1139.88	-1.051	0.106391	-9.87864	5.15252e-23	1.72165e-21
U2SURP	1392.79	-0.860425	0.0871038	-9.87815	5.17805e-23	1.72636e-21
DDX3X	7162.72	-0.542014	0.0549562	-9.86264	6.04364e-23	2.01051e-21
MCM10	1178.39	-0.809981	0.082137	-9.86134	6.12262e-23	2.03231e-21
HLA-A	5729.53	0.89525	0.0908177	9.85766	6.35137e-23	2.10361e-21
OPLAH	186.192	2.19732	0.223081	9.84987	6.86307e-23	2.26812e-21
FAR1	1245.6	-0.797532	0.0809864	-9.84773	7.01116e-23	2.312e-21
RANBP1	1960.16	-0.867555	0.0882287	-9.83302	8.11445e-23	2.66999e-21
NAF1	623.592	-1.00959	0.102703	-9.83013	8.35104e-23	2.74187e-21
NUDT21	1443.58	-0.936452	0.0952933	-9.82705	8.6103e-23	2.82085e-21
MCTS1	819.932	-0.921927	0.0938217	-9.82638	8.66829e-23	2.83371e-21
PLCG2	271.939	1.56048	0.158851	9.82358	8.9117e-23	2.90699e-21
ADCY3	702.889	-0.96887	0.098759	-9.81045	1.01514e-22	3.30424e-21
HIPK2	2491.35	-0.787584	0.0803548	-9.80133	1.11111e-22	3.60883e-21
GAR1	463.716	-1.23188	0.125728	-9.79798	1.14855e-22	3.72243e-21
APBB1	527.566	1.40903	0.143935	9.78937	1.25078e-22	4.04507e-21
COL12A1	1384.88	-1.05237	0.10751	-9.78855	1.26092e-22	4.06916e-21
DCAF13	786.837	-1.01883	0.10412	-9.78512	1.30444e-22	4.20063e-21
FBL	2055.37	-0.867022	0.0886778	-9.77722	1.41034e-22	4.53201e-21
BTBD19	150.789	2.10433	0.215394	9.76967	1.51948e-22	4.87234e-21
TBL1XR1	1179.33	-0.875517	0.0896217	-9.76903	1.52909e-22	4.89276e-21
MRC2	1299.29	1.12432	0.115195	9.76012	1.66963e-22	5.33115e-21
RPL4	12048.6	-0.513563	0.0526608	-9.75229	1.80352e-22	5.74654e-21
API5	2039.74	-0.79228	0.0812456	-9.75167	1.81459e-22	5.76964e-21
COL9A2	105.251	2.69619	0.276772	9.74157	2.00433e-22	6.35952e-21
ACTN1	9272.93	-0.527863	0.0541963	-9.73982	2.03916e-22	6.4565e-21
WDR1	14225.6	-0.54736	0.0562348	-9.73347	2.17055e-22	6.85814e-21
MCM6	1478.12	-0.822283	0.0844892	-9.7324	2.19351e-22	6.91621e-21
VPS18	952.249	1.14248	0.117443	9.7279	2.29287e-22	7.21441e-21
C7orf50	960.402	-0.858366	0.0883026	-9.72073	2.46006e-22	7.72438e-21
ABCD3	1043.2	-0.877056	0.090284	-9.71441	2.61765e-22	8.20216e-21
NHP2	744.82	-0.937855	0.0966168	-9.70696	2.81612e-22	8.80577e-21
PHB2	3205.15	-0.592559	0.0610577	-9.7049	2.87366e-22	8.96712e-21
EIF2S1	2375.89	-0.80909	0.0833862	-9.70293	2.92973e-22	9.12325e-21
TAGLN2	5876.5	-0.492168	0.0507445	-9.69896	3.04596e-22	9.46566e-21
UQCC3	372.016	-1.27702	0.131797	-9.68927	3.34907e-22	1.03862e-20
SRSF2	3679.19	-0.579937	0.05987	-9.68661	3.43738e-22	1.06383e-20
DAP	5694.96	0.743267	0.0767712	9.68158	3.61082e-22	1.11522e-20
PTAR1	934.735	-0.838361	0.0866255	-9.678	3.73956e-22	1.15262e-20
CDV3	2786.07	-0.687069	0.0709948	-9.67775	3.74886e-22	1.15314e-20
CKB	571.615	1.23445	0.127666	9.66935	4.06968e-22	1.24927e-20
STAG1	917.082	-0.98942	0.102335	-9.66849	4.10385e-22	1.25467e-20
GMFB	1301.87	-0.812225	0.0840063	-9.66862	4.09858e-22	1.25467e-20
DLGAP5	2361.48	-0.829304	0.0857859	-9.66713	4.15857e-22	1.26883e-20
RPSA	5924.69	-0.663147	0.0687109	-9.65126	4.85562e-22	1.47852e-20
MRPL4	1295.99	-0.802973	0.0832144	-9.64945	4.94223e-22	1.50186e-20
RPS27A	3846.61	-0.605253	0.0627451	-9.64622	5.1002e-22	1.54675e-20
ENOPH1	904.889	-0.867049	0.089931	-9.64127	5.35215e-22	1.61991e-20
SMIM14	356.409	1.95461	0.202836	9.63636	5.6141e-22	1.69579e-20
DHCR24	4212.8	1.10302	0.114468	9.636	5.63391e-22	1.69838e-20
SCRIB	2978.66	-0.64836	0.0672974	-9.63425	5.73104e-22	1.72422e-20
RPL11	4601.55	-0.559619	0.0581318	-9.62673	6.16621e-22	1.85146e-20
IDH2	469.136	1.29923	0.13506	9.61963	6.60704e-22	1.97988e-20
GALNT2	3126.12	-0.609534	0.06338	-9.61713	6.76962e-22	2.02459e-20
NRG1	1011.13	-1.01882	0.106069	-9.60526	7.59649e-22	2.26739e-20
APOL3	163.433	2.50537	0.260918	9.60214	7.83004e-22	2.33249e-20
TM9SF3	2845.65	-0.96956	0.101004	-9.59924	8.0537e-22	2.39439e-20
BUB3	3588.03	-0.789205	0.0822623	-9.59377	8.49205e-22	2.51975e-20
CMSS1	717.413	-1.01836	0.106183	-9.59059	8.75856e-22	2.59374e-20
SLC44A2	1958.49	0.80965	0.0844618	9.58599	9.15734e-22	2.70652e-20
NIP7	661.689	-1.04526	0.109065	-9.58386	9.34873e-22	2.75769e-20
MRPL1	358.044	-1.50626	0.157181	-9.58301	9.42543e-22	2.7749e-20
CDCA3	1660.66	-0.829086	0.0865893	-9.57493	1.01923e-21	2.99482e-20
YWHAE	9913.02	-0.511712	0.0534887	-9.56673	1.10346e-21	3.23602e-20
TAP1	969.154	0.952613	0.099579	9.56641	1.10684e-21	3.23967e-20
ARRB1	253.744	2.35713	0.246465	9.56377	1.13545e-21	3.31696e-20
NT5E	10177.5	-0.512762	0.0537224	-9.54465	1.36562e-21	3.98166e-20
DYSF	571.43	1.12181	0.117554	9.54297	1.38798e-21	4.03904e-20
NIPA2	1790.97	-0.687704	0.0720778	-9.54114	1.41277e-21	4.10328e-20
MAT2A	3597.28	-0.521274	0.0546718	-9.5346	1.50461e-21	4.36164e-20
NPM3	369.281	-1.30808	0.137224	-9.53242	1.53654e-21	4.44566e-20
RRP12	1288.08	-0.969509	0.101737	-9.52958	1.57919e-21	4.56032e-20
UNG	1596.2	-0.894757	0.0939091	-9.5279	1.6049e-21	4.61691e-20
PCSK4	152.317	2.41843	0.253823	9.52801	1.60322e-21	4.61691e-20
GADD45A	765.309	0.935396	0.0981936	9.52604	1.63405e-21	4.69185e-20
SEMA6C	130.812	2.23805	0.235017	9.52289	1.68427e-21	4.82685e-20
SNHG7	803.562	-0.891718	0.0936479	-9.52203	1.69836e-21	4.85801e-20
C1R	236.929	2.46965	0.25939	9.52097	1.71573e-21	4.89841e-20
FOXO4	135.525	2.11032	0.221689	9.51928	1.74385e-21	4.9693e-20
PAPOLA	3612.95	-0.864289	0.0908186	-9.51666	1.78835e-21	5.08652e-20
SYNCRIP	1551.49	-0.811015	0.0852654	-9.51165	1.87665e-21	5.32763e-20
ILF3	9707.23	-0.518757	0.0545411	-9.51131	1.88282e-21	5.33512e-20
CNN2	4997.11	-0.507443	0.0533761	-9.50693	1.96379e-21	5.55413e-20
EZH2	2445.16	-0.667637	0.0702946	-9.4977	2.14569e-21	6.05727e-20
HGH1	475.532	-1.16474	0.1227	-9.49257	2.25409e-21	6.35139e-20
WSB2	2008.76	-0.622038	0.0655353	-9.49164	2.27428e-21	6.39637e-20
CCDC9B	4710.19	-0.53769	0.056717	-9.48022	2.53747e-21	7.12332e-20
CAPRIN1	5915.91	-0.5011	0.0528598	-9.47979	2.54785e-21	7.13919e-20
PINK1	1474.93	1.54649	0.163145	9.47925	2.56118e-21	7.16323e-20
RPS13	2989.07	-0.611846	0.064575	-9.47497	2.66842e-21	7.44937e-20
RPS14	4393.52	-0.508986	0.0537439	-9.47059	2.78276e-21	7.75425e-20
SH3PXD2A	4146.82	0.673394	0.0712127	9.4561	3.19656e-21	8.8909e-20
NOL7	1382.27	-0.785248	0.0830939	-9.45013	3.38413e-21	9.39531e-20
RPS18	8266.3	-0.532796	0.0563953	-9.44753	3.46931e-21	9.61411e-20
NOP16	689.788	-1.1353	0.120243	-9.44172	3.66708e-21	1.01436e-19
SNHG16	1183.84	-0.839425	0.089018	-9.42984	4.10725e-21	1.13404e-19
PNN	2835.38	-0.616446	0.0653785	-9.42888	4.14474e-21	1.1423e-19
EIF4E	605.451	-1.09534	0.116413	-9.40905	5.00641e-21	1.37726e-19
ZMYND11	1349.85	-0.816443	0.0868235	-9.40349	5.2785e-21	1.44948e-19
TIMP2	8077.48	0.589492	0.0627207	9.39868	5.5254e-21	1.51452e-19
TIMP1	5610.35	0.698832	0.0743561	9.39845	5.5374e-21	1.51506e-19
TGOLN2	2998.19	-0.66849	0.0712079	-9.38786	6.12328e-21	1.67233e-19
ACTR3	2708.6	-0.591897	0.063071	-9.38461	6.31485e-21	1.72154e-19
ZNF146	1684.25	-0.73489	0.0783382	-9.38099	6.53556e-21	1.7785e-19
SRSF3	3882.72	-0.566235	0.0603958	-9.37541	6.89099e-21	1.87185e-19
CCDC88A	1672.46	-0.710532	0.0758454	-9.36816	7.38071e-21	2.00127e-19
TIAL1	2132.43	-0.632021	0.067557	-9.35537	8.33095e-21	2.25488e-19
NSUN2	2071.03	-0.719635	0.0769989	-9.34605	9.0983e-21	2.45817e-19
EFNB2	958.317	-0.823521	0.0881181	-9.34566	9.13192e-21	2.46285e-19
APOL6	559.981	1.65991	0.177725	9.33978	9.6537e-21	2.59893e-19
KPNA2	4616.95	-0.567698	0.0608567	-9.32844	1.07436e-20	2.88719e-19
NUP155	1859.16	-0.787501	0.0844224	-9.3281	1.07785e-20	2.89143e-19
TFDP1	3632.22	-0.588303	0.0630906	-9.32474	1.11261e-20	2.97939e-19
EIF5B	1963.17	-0.751612	0.0806181	-9.32312	1.12967e-20	3.01972e-19
ERH	1896.27	-0.663784	0.0712037	-9.32232	1.13823e-20	3.03723e-19
TNFAIP3	208.781	1.7534	0.188442	9.3047	1.34377e-20	3.57936e-19
TIMM10	381.516	-1.17747	0.126656	-9.29661	1.44999e-20	3.8555e-19
RBBP8	1080.15	-0.838723	0.0902286	-9.29554	1.46463e-20	3.88758e-19
HNRNPC	6276.99	-0.536321	0.0577157	-9.29247	1.50744e-20	3.99417e-19
NOP58	974.399	-0.894262	0.0962903	-9.28715	1.58473e-20	4.19161e-19
NOM1	1336.99	-0.74583	0.0803257	-9.28507	1.61607e-20	4.26704e-19
POLR1E	687.347	-0.917397	0.0988172	-9.28378	1.63568e-20	4.3113e-19
RPL9	4260.97	-0.552092	0.0595123	-9.27694	1.74409e-20	4.58903e-19
NEK8	129.188	2.16928	0.234038	9.2689	1.88083e-20	4.9402e-19
PSMD11	2531.21	-0.598291	0.0645803	-9.26429	1.96384e-20	5.14928e-19
USP12	909.581	-0.817356	0.0882776	-9.25893	2.06493e-20	5.40495e-19
AHCY	1410	-0.786929	0.0850139	-9.25648	2.11291e-20	5.52098e-19
TPT1	7912.52	0.376009	0.0406669	9.24607	2.32898e-20	6.07505e-19
RPS5	4628.54	-0.572625	0.0619356	-9.24549	2.34162e-20	6.0975e-19
CAMK4	232.99	-1.47833	0.159931	-9.24353	2.38502e-20	6.19982e-19
H2AX	2899.68	-0.671035	0.0726211	-9.24023	2.45978e-20	6.38317e-19
PDLIM4	742.534	1.42494	0.154256	9.23749	2.5235e-20	6.5373e-19
PPIP5K2	925.503	-0.832056	0.090104	-9.23439	2.59753e-20	6.71755e-19
DNMT1	8183.89	-0.528513	0.0572717	-9.22818	2.75279e-20	7.1069e-19
BAZ2A	3432.34	0.751494	0.0814776	9.22332	2.8804e-20	7.42366e-19
MECOM	952.019	-1.00881	0.109495	-9.21326	3.16374e-20	8.14002e-19
AK6	295.565	-1.33558	0.14497	-9.21281	3.17699e-20	8.16021e-19
NIFK	444.88	-1.09591	0.118969	-9.21174	3.20879e-20	8.22791e-19
CPSF6	1671.19	-0.691807	0.0751484	-9.20587	3.389e-20	8.67527e-19
YBX1	7406.24	-0.499387	0.0542527	-9.20484	3.42181e-20	8.74443e-19
TIPIN	436.31	-1.14265	0.12414	-9.20454	3.43148e-20	8.75433e-19
LINC02987	393.487	-1.13913	0.123838	-9.19848	3.63036e-20	9.24609e-19
TMEM123	3255.26	-0.797032	0.0866882	-9.19423	3.77673e-20	9.60268e-19
TRAM2	4631.82	-0.621076	0.0677252	-9.17053	4.70686e-20	1.19275e-18
KIF23	2845.32	-0.679757	0.0741238	-9.17056	4.7058e-20	1.19275e-18
NFE2L1	5000.39	0.527459	0.0575314	9.16818	4.81057e-20	1.21699e-18
ZNF718	572.242	-1.02919	0.112268	-9.16724	4.85264e-20	1.22558e-18
RPL14P4	376.49	-1.15385	0.125987	-9.15851	5.26168e-20	1.32666e-18
CCNH	694.38	-0.9051	0.0988589	-9.15547	5.41207e-20	1.36231e-18
CD274	368.058	-1.26532	0.138221	-9.15434	5.46894e-20	1.37433e-18
WDR76	1031.98	-0.8377	0.0915188	-9.15331	5.5215e-20	1.38524e-18
SRP9	1374.14	-0.716448	0.0782849	-9.1518	5.59915e-20	1.40239e-18
IVNS1ABP	1680.77	-0.673391	0.0736333	-9.14521	5.95166e-20	1.48575e-18
CAPG	2522.3	0.712113	0.0778663	9.14533	5.94482e-20	1.48575e-18
TOM1L2	1358.87	0.928818	0.101595	9.1424	6.10821e-20	1.52232e-18
KRT8	5892.77	0.75397	0.0824794	9.14131	6.16976e-20	1.53512e-18
RPL32	5959.28	-0.466521	0.0510674	-9.13539	6.51695e-20	1.61884e-18
RPS24	6772.23	-0.553574	0.0606148	-9.13265	6.68412e-20	1.65764e-18
ATP5PB	1876.75	-0.642858	0.0704074	-9.13055	6.815e-20	1.68733e-18
MYBBP1A	2191.47	-0.858275	0.0940365	-9.12704	7.0396e-20	1.74008e-18
KIAA1522	1257.98	1.15987	0.127085	9.12668	7.06349e-20	1.74314e-18
WDR77	518.114	-1.04671	0.114701	-9.12557	7.13612e-20	1.75819e-18
PSME3	3463.8	-0.665622	0.0730362	-9.11359	7.97008e-20	1.96046e-18
GDI2	3869.28	-0.692928	0.0761085	-9.10448	8.66809e-20	2.12869e-18
ZNF367	768.469	-0.869098	0.0954652	-9.10383	8.72036e-20	2.13805e-18
H2AZ2	5087.22	-0.645752	0.0709688	-9.09909	9.10897e-20	2.22971e-18
MAP2K3	1761.44	0.594079	0.0652925	9.09874	9.1387e-20	2.23336e-18
AZIN1	2985.9	-0.760652	0.0836569	-9.09252	9.67709e-20	2.36112e-18
CCDC124	1222.27	-0.79414	0.0873875	-9.08757	1.0128e-19	2.46714e-18
DHX58	337.773	2.55866	0.281601	9.08613	1.02629e-19	2.49598e-18
SRC	1238.09	1.289	0.142002	9.0773	1.11302e-19	2.70256e-18
BMP2K	997.371	-0.79099	0.0872349	-9.06735	1.21942e-19	2.95617e-18
SIPA1	963.558	0.769102	0.0849316	9.05554	1.35898e-19	3.28922e-18
CCRL2	292.301	1.46026	0.161276	9.05438	1.37345e-19	3.31893e-18
KLF6	2508.76	0.67742	0.0748484	9.05056	1.42231e-19	3.43149e-18
UHRF1	2725.93	-0.846992	0.0936042	-9.04866	1.44735e-19	3.48633e-18
ICMT	3050.35	-0.660936	0.0730966	-9.04195	1.53897e-19	3.70112e-18
SNHG17	907.438	-0.820154	0.0907255	-9.03996	1.56736e-19	3.76341e-18
PDCD2	666.944	-0.900173	0.0996293	-9.03522	1.63666e-19	3.92358e-18
MMS22L	645.977	-0.925805	0.102519	-9.03058	1.70761e-19	4.08717e-18
CEP20	732.237	-0.983499	0.108918	-9.02972	1.72108e-19	4.11288e-18
CAPN5	559.005	0.946172	0.104854	9.02367	1.81885e-19	4.33968e-18
DBF4	715.139	-0.972637	0.107884	-9.01557	1.95848e-19	4.66546e-18
MTMR2	1048.6	-0.927391	0.102886	-9.01381	1.99016e-19	4.73345e-18
PRPF19	2444.46	-0.738721	0.0819923	-9.00963	2.0675e-19	4.90965e-18
CNBP	2530.89	-0.596899	0.0662598	-9.00847	2.08952e-19	4.95417e-18
SAMD1	979.784	-0.783551	0.0870024	-9.00607	2.13563e-19	5.05556e-18
PTPN11	4418.96	-0.597271	0.0663917	-8.99617	2.33726e-19	5.52254e-18
PTPRS	2710.82	0.93031	0.103413	8.99603	2.34022e-19	5.52254e-18
EIF3E	2818.77	-0.866397	0.0963126	-8.99567	2.34791e-19	5.53206e-18
PPP2R5E	929.489	-0.814039	0.0906126	-8.98373	2.61736e-19	6.15732e-18
PIF1	580.328	-0.956323	0.106488	-8.98058	2.69343e-19	6.32641e-18
COPS2	987.795	-0.940459	0.104725	-8.98028	2.70076e-19	6.33378e-18
HIVEP2	715.951	1.32084	0.147119	8.97798	2.75781e-19	6.45755e-18
EXOSC2	1141.21	-0.745588	0.083109	-8.9712	2.93288e-19	6.85686e-18
FKTN	584.027	-0.996008	0.111099	-8.96503	3.10209e-19	7.24124e-18
MYEOV	3057.11	-0.559894	0.0624697	-8.96266	3.16938e-19	7.3869e-18
CLUH	2954.07	-0.646501	0.0721652	-8.95863	3.28749e-19	7.65038e-18
ARF6	4857.46	-0.630999	0.0704446	-8.95739	3.32469e-19	7.72504e-18
CTSB	3842.4	0.910415	0.101641	8.95714	3.33196e-19	7.73004e-18
ITGA2	3622.2	0.600958	0.0671214	8.9533	3.44999e-19	7.9916e-18
PRMT1	2522.47	-0.642364	0.0717484	-8.95301	3.45915e-19	8.00055e-18
PDCD5	1024.86	-0.776946	0.0867998	-8.95101	3.52241e-19	8.1344e-18
WDR5	1912.76	-0.661239	0.0738863	-8.94941	3.57381e-19	8.2405e-18
BPNT2	1140.25	-0.856116	0.0957245	-8.94354	3.76902e-19	8.67737e-18
TSR1	2424.16	-0.635977	0.0711163	-8.94277	3.79521e-19	8.72435e-18
PPIL1	958.276	-0.907498	0.101534	-8.93789	3.96685e-19	9.10507e-18
HMGB1	1961.42	-0.673436	0.0753499	-8.93744	3.9828e-19	9.1278e-18
CILK1	874.826	-0.807475	0.0903855	-8.93367	4.12088e-19	9.42994e-18
SMCR8	1613.39	0.565837	0.063343	8.93292	4.14927e-19	9.48055e-18
GFPT2	784.092	1.58195	0.177195	8.92778	4.34658e-19	9.91638e-18
SMURF2	3432.92	-0.606385	0.0679343	-8.92606	4.41458e-19	1.00563e-17
TIMM13	953.42	-0.783321	0.0877798	-8.9237	4.50969e-19	1.02575e-17
TMX1	1534.22	-0.719702	0.0806614	-8.92251	4.55848e-19	1.03529e-17
GLO1	3090.9	-0.807449	0.0905337	-8.91876	4.71529e-19	1.06929e-17
RBM17	1837.91	-0.628956	0.070594	-8.90948	5.12712e-19	1.16094e-17
TAF15	3086.28	-0.661923	0.0743268	-8.90558	5.31059e-19	1.20069e-17
NHERF1	1462.76	1.37623	0.154563	8.90398	5.38804e-19	1.21638e-17
CCNF	883.026	-0.848504	0.0954199	-8.89231	5.98518e-19	1.34917e-17
MLEC	4209.99	-0.517463	0.058276	-8.87952	6.71502e-19	1.51143e-17
RPLP0	13090.8	-0.447876	0.0504517	-8.87732	6.84882e-19	1.53925e-17
BCLAF1	1428.46	-0.670064	0.0755305	-8.87143	7.22109e-19	1.62051e-17
SMC2	2274.7	-0.609315	0.0687132	-8.8675	7.48057e-19	1.67625e-17
ENO2	2939.28	0.568465	0.0641193	8.86575	7.59929e-19	1.70033e-17
DIS3L	1105.33	-0.766302	0.0865492	-8.85395	8.44786e-19	1.8874e-17
ARSJ	955.074	-0.893281	0.100897	-8.85337	8.49135e-19	1.89431e-17
KPNA3	894.802	-0.860032	0.0972161	-8.8466	9.0229e-19	2.00993e-17
CDA	179.302	1.94557	0.21993	8.84632	9.04533e-19	2.01195e-17
SSR3	2805.47	-0.767271	0.0867605	-8.84355	9.2723e-19	2.0594e-17
ARHGAP27	661.695	1.74203	0.197187	8.83442	1.00621e-18	2.23155e-17
DAZAP1	4021.09	-0.559274	0.0633405	-8.82965	1.04999e-18	2.32522e-17
LCOR	988.73	-0.749376	0.0849059	-8.82596	1.08527e-18	2.39982e-17
UTP4	1022.35	-0.878637	0.0995633	-8.82491	1.0955e-18	2.41891e-17
JRK	419.623	-1.05205	0.119231	-8.82361	1.10827e-18	2.44354e-17
ERGIC2	581.73	-1.02743	0.116465	-8.82179	1.12647e-18	2.48005e-17
GMPS	1294.76	-0.716403	0.0812232	-8.82018	1.1428e-18	2.51233e-17
NEIL1	167.315	2.26865	0.257306	8.81694	1.17631e-18	2.58224e-17
EEF1B2	2936.91	-0.640656	0.0727099	-8.81112	1.23905e-18	2.71603e-17
RPS26	1246.67	-0.720545	0.0817805	-8.81072	1.24344e-18	2.72169e-17
ADAM9	3737.85	-0.481366	0.05466	-8.80655	1.29054e-18	2.82071e-17
DHX37	1082.84	-0.722348	0.0820536	-8.80337	1.32769e-18	2.8977e-17
IQGAP3	4529.66	0.42699	0.048524	8.79957	1.37346e-18	2.99326e-17
TSN	1038.45	-0.760087	0.086408	-8.79649	1.41167e-18	3.07211e-17
AURKAIP1	1031.53	-0.75501	0.0858543	-8.79409	1.44217e-18	3.13398e-17
RRP9	528.147	-0.969706	0.110292	-8.79215	1.46718e-18	3.18374e-17
TRNT1	366.714	-1.12789	0.128289	-8.79179	1.472e-18	3.18961e-17
GRINA	2526.64	1.16755	0.132907	8.7847	1.56781e-18	3.39235e-17
SUB1	1275.3	-0.728274	0.0829373	-8.78101	1.62013e-18	3.50054e-17
LRRC8E	401.947	1.16919	0.133173	8.77943	1.64309e-18	3.54507e-17
KARS1	1832.31	-0.724892	0.0826056	-8.77533	1.70398e-18	3.67121e-17
GABPB1	550.849	-1.00015	0.11399	-8.77398	1.72464e-18	3.71044e-17
SUPT16H	4419.92	-0.582585	0.0664135	-8.77209	1.75376e-18	3.76772e-17
FAF1	1448.16	-0.678409	0.0773441	-8.77132	1.76592e-18	3.78844e-17
IRAK2	512.819	1.60916	0.183546	8.76707	1.83368e-18	3.92824e-17
PUS1	890.248	-0.832474	0.0950456	-8.75869	1.97537e-18	4.22577e-17
TSC22D4	1742.47	1.0619	0.121275	8.75613	2.0207e-18	4.31664e-17
TMX3	391.202	-1.08444	0.123887	-8.75353	2.0678e-18	4.41102e-17
TTLL12	1228.74	-0.729692	0.0833655	-8.75292	2.07895e-18	4.42854e-17
PSMC3	2771.84	-0.66476	0.0759638	-8.75101	2.11456e-18	4.49174e-17
EMP1	7414.29	0.518698	0.0592722	8.75111	2.11259e-18	4.49174e-17
LRPPRC	2542.5	-0.685336	0.078322	-8.75024	2.12892e-18	4.51589e-17
RMI1	565.048	-0.93144	0.106518	-8.7444	2.24196e-18	4.74899e-17
GNAS	12317.1	0.51691	0.0591276	8.74228	2.28455e-18	4.83243e-17
EZR	5378.02	-0.551717	0.0631141	-8.74157	2.2989e-18	4.85592e-17
PHLDA1	9319.45	-0.316558	0.0362136	-8.74142	2.30209e-18	4.85592e-17
UCK2	1555.23	-0.686085	0.0784974	-8.74023	2.32632e-18	4.9002e-17
METAP1	926.027	-0.877057	0.100375	-8.73784	2.37618e-18	4.99824e-17
C2CD5	898.41	-0.780834	0.0895755	-8.71706	2.85531e-18	5.99773e-17
RGL2	1252.86	0.822067	0.094332	8.71462	2.91735e-18	6.11954e-17
COX20	498.385	-1.06342	0.122081	-8.71081	3.01715e-18	6.32011e-17
FAM136A	955.761	-0.972919	0.111762	-8.70524	3.16906e-18	6.62912e-17
NDRG4	131.878	2.05931	0.236668	8.70127	3.28195e-18	6.85578e-17
P3H2	1193.1	-0.687811	0.0790877	-8.69681	3.41338e-18	7.12049e-17
CPNE7	182.789	1.84384	0.212046	8.69548	3.45361e-18	7.19447e-17
SHROOM3	818.614	1.2602	0.144977	8.6924	3.54867e-18	7.38232e-17
ADRM1	3150.8	-0.527636	0.0607067	-8.69157	3.57478e-18	7.4264e-17
PLEKHM1	1133.87	1.64912	0.189814	8.68806	3.68669e-18	7.64836e-17
RPS6	7467.8	-0.581236	0.0669098	-8.68686	3.72592e-18	7.71914e-17
FARSA	1764.99	-0.662307	0.076244	-8.68668	3.73187e-18	7.72087e-17
PSMA3	1086.11	-0.777059	0.0894721	-8.68493	3.78987e-18	7.83015e-17
PDSS1	314.667	-1.49344	0.172151	-8.67519	4.12859e-18	8.51832e-17
HMGN1	1936.31	-0.63854	0.0736259	-8.67277	4.21743e-18	8.68975e-17
TMEM109	2054.18	-0.613418	0.0707473	-8.67055	4.30047e-18	8.84878e-17
THOC7	738.811	-0.910886	0.1051	-8.66683	4.44331e-18	9.13024e-17
PTPRG	1446.94	-0.676797	0.0781167	-8.66393	4.55778e-18	9.35274e-17
SOCS4	770.574	-0.868237	0.100248	-8.66093	4.67921e-18	9.58888e-17
RIMS2	156.905	-1.81111	0.209217	-8.6566	4.86045e-18	9.9468e-17
EFTUD2	3140.11	-0.559806	0.0646913	-8.6535	4.99452e-18	1.02073e-16
ATP6V0D1	1071.71	0.870745	0.100692	8.64757	5.26078e-18	1.0737e-16
CREB3L1	1547.11	0.672822	0.0778077	8.64725	5.27565e-18	1.07528e-16
FAM20B	1270.04	-0.741037	0.0857162	-8.64524	5.36915e-18	1.09286e-16
RAP1GDS1	1113.91	-0.736713	0.0852631	-8.64047	5.59803e-18	1.13791e-16
EIF2S3	3125.9	-0.51842	0.0600049	-8.63962	5.64028e-18	1.14496e-16
APMAP	2159.22	-0.600212	0.069487	-8.63776	5.73268e-18	1.16216e-16
SUMO3	2880.87	-0.534928	0.0619309	-8.63749	5.74608e-18	1.16331e-16
HACD2	661.752	-0.885855	0.102577	-8.63599	5.82196e-18	1.1771e-16
TMEM19	482.6	-1.03259	0.119627	-8.63174	6.04235e-18	1.21839e-16
THOC6	618.432	-0.865923	0.100318	-8.63176	6.04137e-18	1.21839e-16
CPD	2623.28	0.506556	0.0587439	8.62313	6.51468e-18	1.31188e-16
UTP15	466.856	-1.18166	0.137126	-8.61737	6.85109e-18	1.37779e-16
CPSF2	1851.21	-0.592347	0.0687508	-8.61586	6.9417e-18	1.39416e-16
WDR36	1095.76	-0.789753	0.0916797	-8.61427	7.03901e-18	1.41182e-16
PLOD1	1886.81	0.591707	0.0687032	8.61251	7.14763e-18	1.43171e-16
PDS5B	641.894	-0.908938	0.105595	-8.6078	7.44764e-18	1.48982e-16
ZRANB2	1014.46	-0.77425	0.0899507	-8.60749	7.46787e-18	1.4919e-16
PFDN4	351.025	-1.12886	0.131197	-8.6043	7.67842e-18	1.53193e-16
UBE2N	1344.31	-0.821001	0.0954655	-8.59998	7.97295e-18	1.58859e-16
MRPS25	1315.3	-0.715098	0.083158	-8.59927	8.02257e-18	1.59637e-16
ANGPTL4	315.131	-1.24177	0.144502	-8.59343	8.44094e-18	1.67741e-16
TRIM38	939.09	0.730123	0.0850227	8.58739	8.89636e-18	1.76559e-16
PMS1	365.405	-1.13513	0.132246	-8.58346	9.20585e-18	1.82462e-16
CAND1	2690.32	-0.56238	0.065573	-8.57639	9.78985e-18	1.93783e-16
ALYREF	2348.02	-0.57665	0.0673032	-8.56794	1.05354e-17	2.08267e-16
TNFRSF1B	164.368	2.23794	0.261216	8.56742	1.05828e-17	2.08911e-16
EXT1	3069.52	-0.563987	0.0658303	-8.56728	1.05957e-17	2.08911e-16
DEPDC1	1214.28	-0.914598	0.10678	-8.56524	1.07854e-17	2.12293e-16
SQOR	172.372	1.8883	0.220464	8.56513	1.07953e-17	2.12293e-16
XRCC2	780.757	-0.902253	0.10541	-8.55943	1.13425e-17	2.22764e-16
PUS7	764.951	-0.892129	0.104292	-8.55413	1.18766e-17	2.32648e-16
TICAM1	584.971	0.999804	0.116878	8.55422	1.18667e-17	2.32648e-16
SFXN1	1663.45	-0.754548	0.0882236	-8.55268	1.20267e-17	2.35284e-16
LSM2	448.74	-0.996745	0.116688	-8.54197	1.31952e-17	2.5781e-16
MAPRE1	4079.36	-0.570502	0.0667977	-8.54075	1.33352e-17	2.60209e-16
MBNL1	2455.44	-0.513806	0.0601712	-8.53907	1.35311e-17	2.6369e-16
BZW1	2313.62	-0.68488	0.080241	-8.53529	1.39801e-17	2.7209e-16
PPM1G	2797.13	-0.655845	0.0768547	-8.53356	1.41906e-17	2.75831e-16
AK2	1410	-0.689223	0.0807809	-8.53201	1.43826e-17	2.79203e-16
AATF	2119.4	-0.61379	0.0719604	-8.52956	1.46906e-17	2.84549e-16
CYTH1	933.457	0.907324	0.106375	8.52952	1.46956e-17	2.84549e-16
TOB1	420.417	1.32281	0.155267	8.5196	1.60112e-17	3.09625e-16
COPS6	1974.71	-0.608442	0.0714296	-8.51806	1.62248e-17	3.13355e-16
LYRM7	219.811	-1.46431	0.171992	-8.51383	1.68286e-17	3.246e-16
TNRC18	5490.55	0.66817	0.0784969	8.51206	1.70874e-17	3.29173e-16
IRF1	804.318	1.73575	0.204066	8.50584	1.80287e-17	3.46863e-16
HYI	1004.28	-0.751319	0.0883462	-8.50427	1.82744e-17	3.51143e-16
ATP6V0A4	168.295	1.69603	0.19966	8.4946	1.98617e-17	3.81157e-16
ARVCF	140.829	1.9481	0.229355	8.49381	1.99978e-17	3.83284e-16
POLR1B	617.646	-0.924403	0.108842	-8.49305	2.01275e-17	3.8528e-16
PPP1R18	3584.25	0.712795	0.0839445	8.49126	2.04402e-17	3.9077e-16
KHDC4	1377.54	-0.646502	0.0761494	-8.48991	2.06804e-17	3.94862e-16
MTHFD1	3105.4	-0.56496	0.0665633	-8.48756	2.11022e-17	4.02407e-16
RPL3	9590.65	-0.42349	0.049913	-8.48455	2.16553e-17	4.12434e-16
BHLHE40	2289.27	1.8939	0.223296	8.48155	2.2222e-17	4.22694e-16
HNRNPDL	4012.13	-0.504578	0.0595229	-8.47704	2.31001e-17	4.38843e-16
DCTPP1	383.619	-1.28331	0.151392	-8.47673	2.31605e-17	4.39439e-16
TCHP	771.209	-0.871224	0.102856	-8.47033	2.44706e-17	4.63714e-16
S100A2	1571.96	0.909571	0.107421	8.46734	2.51053e-17	4.75145e-16
RAD23B	4037.2	-0.562959	0.0665068	-8.46468	2.56853e-17	4.85512e-16
MPRIP	7794.97	-0.497178	0.0587669	-8.46017	2.66993e-17	5.0405e-16
ARL4C	3321.04	0.852328	0.100826	8.45344	2.82852e-17	5.33323e-16
CTSS	154.342	1.8913	0.223869	8.44821	2.95806e-17	5.57052e-16
RHEBL1	116.784	1.96397	0.232506	8.44694	2.99032e-17	5.62426e-16
DOCK9	1346.99	1.00855	0.119405	8.44648	3.00223e-17	5.63964e-16
KDELR1	3773.17	0.394479	0.0467309	8.44151	3.13267e-17	5.87735e-16
SFN	1367.1	0.693883	0.0822073	8.44064	3.15596e-17	5.9137e-16
WDR12	600.243	-0.906432	0.107444	-8.4363	3.27528e-17	6.12969e-16
PAK2	2998.02	-0.581731	0.0689731	-8.43418	3.33532e-17	6.23433e-16
ETF1	2877.95	-0.531116	0.063013	-8.42867	3.49614e-17	6.52684e-16
STX3	989.897	1.18732	0.140936	8.42456	3.62115e-17	6.75189e-16
RRM2	3673.18	-0.749391	0.0889603	-8.42388	3.64209e-17	6.78256e-16
GOT2	1856.01	-0.659514	0.0783032	-8.42257	3.6832e-17	6.85066e-16
ECPAS	3235.91	-0.481056	0.0571249	-8.42112	3.72902e-17	6.92735e-16
NDUFAF4	221.954	-1.38043	0.163977	-8.41841	3.81615e-17	7.08051e-16
MTERF3	405.495	-1.08824	0.129438	-8.40745	4.19031e-17	7.76519e-16
CSDE1	8065.3	-0.392694	0.0467092	-8.4072	4.19903e-17	7.77181e-16
PABIR2	1137.58	-0.718447	0.0854881	-8.40406	4.31312e-17	7.97321e-16
GNS	3788.85	0.689404	0.0820643	8.40078	4.43523e-17	8.18891e-16
ZBTB18	718.96	-0.841111	0.100196	-8.39463	4.67366e-17	8.6186e-16
MEGF6	152.416	2.86577	0.34154	8.39073	4.8312e-17	8.89824e-16
RARS1	1624.44	-0.637874	0.0760292	-8.38985	4.8678e-17	8.95473e-16
PLEKHB1	77.2533	2.7048	0.322632	8.38355	5.13561e-17	9.4359e-16
TEAD1	4508.97	-0.517324	0.0617254	-8.38106	5.24542e-17	9.62595e-16
TNFSF9	156.992	2.15828	0.257623	8.37769	5.39785e-17	9.89365e-16
EED	672.262	-0.891844	0.106462	-8.37714	5.42294e-17	9.9276e-16
GNG12	2564.21	-0.760971	0.0908597	-8.37523	5.51174e-17	1.00779e-15
PPP2R2A	1087.14	-0.696739	0.0832214	-8.37211	5.65949e-17	1.03356e-15
UBTF	2040.37	-0.566599	0.0677415	-8.36414	6.05567e-17	1.10457e-15
AGPS	1125.41	-0.709019	0.084779	-8.36315	6.10652e-17	1.11251e-15
SHKBP1	1623.29	0.696269	0.0833527	8.35329	6.639e-17	1.20806e-15
XPO5	1721.75	-0.7288	0.0872846	-8.3497	6.84393e-17	1.24235e-15
HPRT1	791.575	-1.04969	0.125715	-8.34975	6.84048e-17	1.24235e-15
PLP2	7014.37	-0.436235	0.0522678	-8.34616	7.05176e-17	1.27854e-15
CHCHD3	1204.49	-0.673516	0.0807614	-8.33958	7.45549e-17	1.35012e-15
CCT7	4268.16	-0.502786	0.0603028	-8.33768	7.57611e-17	1.36872e-15
PSMC6	1339.06	-0.670395	0.0804055	-8.33768	7.5763e-17	1.36872e-15
CUL5	747.042	-0.779011	0.0934487	-8.33625	7.66845e-17	1.38346e-15
AURKA	2843.95	-0.612659	0.0734944	-8.33613	7.67621e-17	1.38346e-15
RPS8	4501.76	-0.443671	0.0532458	-8.33251	7.9148e-17	1.42476e-15
CMPK1	1148.3	-0.776368	0.0932007	-8.33007	8.07972e-17	1.45272e-15
NUF2	1012.32	-0.746601	0.0896909	-8.32416	8.49314e-17	1.52523e-15
GINS2	383.507	-1.06121	0.127577	-8.31819	8.93164e-17	1.60207e-15
SSB	1394.27	-0.647351	0.0778322	-8.31727	9.00138e-17	1.61267e-15
APOBEC3G	74.556	3.74623	0.450651	8.31292	9.33773e-17	1.67094e-15
TNNT1	1472.66	0.80713	0.0971822	8.30533	9.95417e-17	1.77915e-15
FITM2	427.124	-1.05586	0.127146	-8.30429	1.00416e-16	1.79266e-15
TRIM14	1157.53	-0.824286	0.099263	-8.30406	1.00613e-16	1.79405e-15
CDC27	2382.81	-0.675194	0.0813448	-8.3004	1.03765e-16	1.84807e-15
ZNF22	693.341	-1.07975	0.130117	-8.29827	1.05641e-16	1.87927e-15
DENR	2020.84	-0.582431	0.0701995	-8.2968	1.06954e-16	1.90039e-15
RBPJ	2611.37	-0.434143	0.0523328	-8.29582	1.07842e-16	1.91366e-15
GMNN	805.549	-0.847397	0.102149	-8.29569	1.07955e-16	1.91366e-15
DCUN1D5	802.256	-0.762411	0.0919098	-8.2952	1.08399e-16	1.91929e-15
CD22	742.329	0.821744	0.0990918	8.29276	1.10652e-16	1.95689e-15
MOV10	1541.05	0.796588	0.0960883	8.29017	1.1309e-16	1.99766e-15
HEG1	2371.44	1.0712	0.129426	8.27649	1.26864e-16	2.23835e-15
OPRL1	69.2024	2.86733	0.346469	8.27586	1.27533e-16	2.24753e-15
BCAR3	3099.23	0.503545	0.0608823	8.2708	1.33068e-16	2.33961e-15
ARPC5	2617.4	-0.534032	0.0645675	-8.27091	1.32936e-16	2.33961e-15
PBK	1043.49	-0.78423	0.094826	-8.2702	1.33735e-16	2.34861e-15
ZMPSTE24	949.808	-0.939661	0.11363	-8.26949	1.34538e-16	2.35996e-15
QKI	1071.64	-0.686627	0.0830503	-8.26761	1.36673e-16	2.39464e-15
SLC29A2	417.866	1.72156	0.208285	8.26541	1.39214e-16	2.43633e-15
TRMT61A	502.057	-0.920172	0.111394	-8.26055	1.45002e-16	2.53468e-15
CCNB1	3813.08	-0.552467	0.0668949	-8.25874	1.47217e-16	2.57043e-15
SEMA3C	2489.28	-0.547768	0.0663395	-8.25704	1.49335e-16	2.60439e-15
LSM14A	1538	-0.634479	0.0768713	-8.25378	1.53463e-16	2.6733e-15
PSMG1	529.585	-0.913131	0.110635	-8.25354	1.53771e-16	2.67559e-15
PDE2A	211.328	1.4507	0.175793	8.25231	1.55363e-16	2.70018e-15
MIS18BP1	1447.41	-0.677468	0.0821355	-8.24818	1.60822e-16	2.79141e-15
HSD3B7	409.308	1.1081	0.134347	8.24806	1.60982e-16	2.79141e-15
HDAC9	430.41	1.12336	0.13622	8.24666	1.62882e-16	2.82111e-15
DNAH2	651.354	1.75432	0.212808	8.24364	1.67042e-16	2.88985e-15
RWDD1	448.709	-0.96229	0.11679	-8.23947	1.72979e-16	2.98914e-15
RACK1	13090.2	-0.37513	0.0455456	-8.23636	1.7753e-16	3.06427e-15
SUN1	3541.61	0.462663	0.0561862	8.23446	1.80364e-16	3.10963e-15
SELENOM	120.276	2.5727	0.312459	8.23372	1.8148e-16	3.12531e-15
NEU3	415.602	-1.1334	0.137668	-8.23289	1.82745e-16	3.1435e-15
SNHG1	1454.1	-0.640169	0.0778059	-8.22777	1.90726e-16	3.27707e-15
URB1	949.875	-0.849788	0.103301	-8.22632	1.93058e-16	3.31337e-15
DTX3L	770.918	0.773838	0.0941071	8.22296	1.98546e-16	3.40368e-15
CRAT	801.508	1.11617	0.135741	8.22278	1.98844e-16	3.40493e-15
GLUL	1330.98	0.760314	0.0924872	8.22075	2.02232e-16	3.45902e-15
KIF11	2519.72	-0.731362	0.0889783	-8.21955	2.04266e-16	3.48986e-15
MCMBP	2421.2	-0.619709	0.0754431	-8.21425	2.13491e-16	3.64333e-15
SCPEP1	538.208	0.849102	0.103377	8.21364	2.14582e-16	3.65782e-15
CPT1C	405.072	1.53836	0.187549	8.20244	2.35554e-16	4.01079e-15
CALM1	4748.93	-0.51161	0.0624026	-8.19854	2.43333e-16	4.13858e-15
DAP3	1868.93	-0.589484	0.0719086	-8.19768	2.45063e-16	4.16331e-15
LASP1	10839.7	-0.427444	0.0521594	-8.19497	2.50662e-16	4.25364e-15
COL7A1	4242.43	0.56204	0.0686092	8.1919	2.57133e-16	4.35856e-15
RSL1D1	1920.36	-0.594217	0.0725482	-8.19065	2.59818e-16	4.39914e-15
GNB4	862.137	-0.815202	0.0995631	-8.1878	2.66051e-16	4.49963e-15
RAB21	1196.77	-0.66427	0.0811311	-8.18761	2.66472e-16	4.5017e-15
SNRNP40	843.541	-0.760844	0.0929576	-8.18485	2.72634e-16	4.60067e-15
RIOX2	706.951	-1.0387	0.126971	-8.18061	2.82422e-16	4.76051e-15
USP15	897.707	-0.764394	0.0935159	-8.17396	2.98439e-16	5.02488e-15
PDAP1	2471.18	-0.540631	0.0661454	-8.17337	2.9988e-16	5.04353e-15
SUGT1	596.593	-0.88264	0.108038	-8.16974	3.09057e-16	5.19209e-15
ATAD5	512.115	-0.923063	0.113001	-8.16859	3.12008e-16	5.23584e-15
PALS2	525.469	-0.964224	0.118082	-8.16575	3.19456e-16	5.35487e-15
DGKA	408.825	1.22351	0.149848	8.16502	3.21389e-16	5.38131e-15
CTTN	5616.45	0.415468	0.0509018	8.16216	3.29091e-16	5.50416e-15
GPX4	2684.12	0.664267	0.0813931	8.16123	3.31634e-16	5.54057e-15
OPA1	1873.66	-0.699221	0.0857255	-8.15651	3.44832e-16	5.75469e-15
SAFB	2396.99	-0.55224	0.0677542	-8.15064	3.62e-16	6.03453e-15
SLFN5	533.534	2.03717	0.250087	8.14584	3.76662e-16	6.27203e-15
MGAT4B	2671.37	0.716973	0.0880433	8.14341	3.84296e-16	6.39209e-15
PTPN23	2622.88	0.522485	0.0641638	8.14299	3.85644e-16	6.40746e-15
UCHL5	661.615	-0.909818	0.111769	-8.14014	3.94816e-16	6.55264e-15
OXCT1	340.636	-1.07638	0.132234	-8.13998	3.95354e-16	6.55437e-15
EIF3K	1429.18	-0.60731	0.0746123	-8.13955	3.96764e-16	6.57054e-15
SELENOI	754.645	-0.993511	0.122133	-8.13468	4.13041e-16	6.83259e-15
MYRF	142.452	1.89792	0.233339	8.13372	4.16317e-16	6.87305e-15
CHMP4B	2355.68	0.535643	0.0658548	8.1337	4.16397e-16	6.87305e-15
DDX31	503.436	-0.921282	0.113275	-8.13315	4.18291e-16	6.89678e-15
LMNTD2	343.923	2.10227	0.258556	8.13081	4.26414e-16	7.02254e-15
NLE1	548.677	-1.18767	0.146072	-8.13069	4.26849e-16	7.02254e-15
RRP1B	1629.98	-0.665772	0.0819248	-8.12663	4.41408e-16	7.25418e-15
DNAJA1	5230.25	-0.459412	0.0565362	-8.12598	4.43775e-16	7.28515e-15
TACC2	1840.77	0.748215	0.0920943	8.12445	4.49386e-16	7.36924e-15
TCF19	2117.78	-0.652508	0.0803322	-8.12262	4.56209e-16	7.47301e-15
ERCC2	2101.33	-0.602359	0.0741596	-8.12246	4.56839e-16	7.47523e-15
GNAI2	5526.95	0.363385	0.0447395	8.12225	4.57627e-16	7.48002e-15
CBFB	778.507	-0.806465	0.0993615	-8.11648	4.79915e-16	7.83584e-15
IFRD1	1386.61	-0.607117	0.0748038	-8.11612	4.81312e-16	7.85017e-15
AACS	1322.1	0.700465	0.0863864	8.10851	5.12443e-16	8.3489e-15
SAMD9L	539.97	0.955769	0.117904	8.10635	5.21611e-16	8.4891e-15
PSMD2	10065.2	-0.441785	0.054515	-8.10391	5.32224e-16	8.65251e-15
DICER1	955.986	-0.776762	0.0958639	-8.10276	5.37271e-16	8.72517e-15
HNRNPK	8551.74	-0.504493	0.0622797	-8.10044	5.47618e-16	8.88365e-15
HSPA4	3874.3	-0.489075	0.0604157	-8.09516	5.71892e-16	9.26747e-15
IFI35	285.886	1.72092	0.212607	8.09438	5.75557e-16	9.31686e-15
AP3D1	4959.07	0.412023	0.0509121	8.09282	5.82996e-16	9.42718e-15
RPAP3	745.688	-0.874908	0.10813	-8.09129	5.90376e-16	9.53631e-15
INPP5A	1009.32	-0.836556	0.103423	-8.08866	6.03248e-16	9.73381e-15
SYNPO	994.037	0.721114	0.0891646	8.08745	6.09293e-16	9.82087e-15
DHX15	3536.72	-0.620169	0.0767198	-8.08355	6.29068e-16	1.01288e-14
TRDMT1	224.2	-1.27816	0.158175	-8.08067	6.44095e-16	1.03597e-14
ALS2CL	506.437	0.843097	0.104342	8.0801	6.47134e-16	1.03975e-14
COPA	3677.98	0.865961	0.107228	8.07591	6.6978e-16	1.07499e-14
AIMP1	926.738	-0.7347	0.0910192	-8.07192	6.92027e-16	1.10952e-14
PRSS2	65.9347	2.9684	0.367766	8.07141	6.94882e-16	1.11292e-14
ZNHIT6	660.597	-0.858054	0.106325	-8.07012	7.02267e-16	1.12355e-14
RXYLT1	501.859	-0.990681	0.12277	-8.06941	7.06412e-16	1.12779e-14
H1-0	2712.04	-0.464006	0.0575012	-8.0695	7.05847e-16	1.12779e-14
MTX3	581.256	-0.97602	0.121039	-8.06366	7.40434e-16	1.18086e-14
OTUD6B-AS1	293.869	-1.14571	0.142095	-8.063	7.4443e-16	1.18598e-14
PRELID1	2110.65	-0.637215	0.0790403	-8.0619	7.51194e-16	1.1955e-14
RETSAT	1123.01	1.18586	0.147171	8.05765	7.77762e-16	1.23648e-14
CSRNP1	464.466	0.902849	0.112055	8.0572	7.80609e-16	1.2397e-14
FANCM	306.766	-1.15596	0.143493	-8.05584	7.89371e-16	1.2523e-14
CLMP	536.912	-0.874232	0.108527	-8.05547	7.91767e-16	1.25478e-14
PSMC5	2491.17	-0.584025	0.0725216	-8.05312	8.07126e-16	1.27778e-14
CTSA	3039.56	0.944442	0.117317	8.05036	8.25495e-16	1.30549e-14
LETM1	2478.93	-0.54774	0.0680929	-8.04401	8.6946e-16	1.37232e-14
CLU	847.352	1.11255	0.138308	8.04399	8.69569e-16	1.37232e-14
HSD17B7	177.292	1.93487	0.240586	8.04232	8.8153e-16	1.3883e-14
MRFAP1	6157.41	-0.448295	0.0557416	-8.04237	8.81155e-16	1.3883e-14
EHD2	2860.54	0.505367	0.062844	8.0416	8.86712e-16	1.395e-14
INAFM2	391.779	-1.00295	0.124781	-8.03768	9.15521e-16	1.43883e-14
HSPA9	6492.2	-0.430073	0.0535171	-8.03618	9.26824e-16	1.45508e-14
KIF14	1672.04	-0.63604	0.0791766	-8.03318	9.49747e-16	1.48952e-14
GLMN	459.451	-0.983532	0.122441	-8.03272	9.53372e-16	1.49365e-14
DESI2	978.025	-0.747915	0.0931143	-8.03222	9.57225e-16	1.49813e-14
PLCD4	82.8884	2.65424	0.330558	8.02958	9.7809e-16	1.5292e-14
SIGMAR1	2033.77	-0.560812	0.0698578	-8.02791	9.91501e-16	1.54857e-14
SASH1	962.327	0.816403	0.101711	8.02667	1.00153e-15	1.56262e-14
UBE2K	1589.8	-0.611207	0.0762392	-8.01697	1.08389e-15	1.68938e-14
HTATSF1	1536.69	-0.580846	0.0724732	-8.01463	1.10469e-15	1.72001e-14
NUP107	1787.15	-0.628434	0.0784271	-8.01297	1.11972e-15	1.74162e-14
TCERG1	1647.18	-0.690337	0.086155	-8.01274	1.1218e-15	1.74305e-14
TEAD3	862.236	0.801906	0.100084	8.01233	1.12551e-15	1.74703e-14
SEH1L	934.17	-0.793824	0.0990913	-8.01104	1.13746e-15	1.76376e-14
PARPBP	579.949	-0.855972	0.106853	-8.01073	1.14031e-15	1.76636e-14
AREG	478.59	1.50896	0.188372	8.01051	1.1423e-15	1.76764e-14
MCM4	3651.86	-0.554088	0.0691791	-8.00947	1.15204e-15	1.78088e-14
BLMH	663.127	-0.809514	0.101116	-8.00576	1.18734e-15	1.83358e-14
GNL3	2233	-0.53767	0.0671668	-8.005	1.19465e-15	1.84298e-14
SUPT6H	4380.13	0.489221	0.0611681	7.99799	1.26471e-15	1.94907e-14
RBM26	1098.06	-0.656028	0.0820341	-7.99701	1.27472e-15	1.9625e-14
UNKL	661.18	-0.807242	0.100965	-7.99524	1.2932e-15	1.98892e-14
NUP58	1690.66	-0.647856	0.08104	-7.99428	1.30338e-15	2.00254e-14
TMEM167A	852.703	-0.797772	0.0998043	-7.99336	1.31308e-15	2.01335e-14
RNF213	3203.68	0.684555	0.0856404	7.99337	1.31298e-15	2.01335e-14
LARP4	1766.91	-0.578105	0.0723492	-7.99048	1.34419e-15	2.05895e-14
ACTN4	23651	-0.299424	0.0374741	-7.99016	1.34766e-15	2.06218e-14
ACTL6A	1622.86	-0.603367	0.0755281	-7.98864	1.36433e-15	2.08557e-14
DPH5	373.526	-1.03419	0.129529	-7.9842	1.41438e-15	2.1599e-14
TOR4A	1899.47	-0.623773	0.078132	-7.98358	1.42153e-15	2.16862e-14
PPP3CB	1052.34	-0.767654	0.0962079	-7.97911	1.4739e-15	2.24624e-14
STC1	1976.84	0.534238	0.0669953	7.97426	1.53296e-15	2.33391e-14
LNPK	668.697	-0.813224	0.102002	-7.97265	1.55303e-15	2.36137e-14
CNP	2820.11	0.511316	0.0641344	7.97257	1.55413e-15	2.36137e-14
AKR1B1	2492.04	0.563958	0.0707385	7.97244	1.55577e-15	2.36148e-14
EPHA4	305.397	1.54586	0.19393	7.97126	1.57059e-15	2.38159e-14
MCAM	411.632	0.927394	0.116357	7.97022	1.58387e-15	2.39932e-14
NOL10	535.752	-0.93328	0.117153	-7.96636	1.63422e-15	2.47311e-14
SRF	1855.93	-0.523848	0.0657655	-7.96539	1.64709e-15	2.49008e-14
ALG8	943.19	-0.710232	0.0891995	-7.96228	1.68891e-15	2.54821e-14
CEP170B	1570.18	0.549614	0.069027	7.9623	1.68871e-15	2.54821e-14
FLRT2	748.589	-0.752858	0.0945872	-7.9594	1.72876e-15	2.60573e-14
SEC16A	3444.79	0.455355	0.057225	7.95728	1.75866e-15	2.64816e-14
FAM98B	677.874	-0.970894	0.122087	-7.95251	1.82776e-15	2.74947e-14
IGDCC4	879.041	1.39088	0.175078	7.94432	1.95255e-15	2.93427e-14
DNAJB6	4349.76	-0.394465	0.0496985	-7.93717	2.06841e-15	3.10529e-14
ABHD5	912.457	-0.708126	0.0892322	-7.93577	2.09195e-15	3.13751e-14
EARS2	405.273	-1.0508	0.132441	-7.93411	2.12005e-15	3.1765e-14
GTF2A2	305.064	-1.25451	0.158119	-7.93395	2.1229e-15	3.17762e-14
CLDN4	1672.09	0.910414	0.114776	7.93209	2.15487e-15	3.2191e-14
UBE2V2	582.284	-0.94721	0.119415	-7.9321	2.15475e-15	3.2191e-14
LRR1	731.491	-0.814098	0.102647	-7.93101	2.17369e-15	3.24399e-14
GUF1	788.238	-0.807213	0.101781	-7.93087	2.17612e-15	3.24442e-14
SPAG9	2433.07	0.515208	0.0649652	7.93053	2.18209e-15	3.2501e-14
EMG1	761.751	-0.796129	0.100419	-7.92804	2.22627e-15	3.31265e-14
SCFD2	301.632	-1.50918	0.190468	-7.92352	2.30876e-15	3.43201e-14
TMEM201	658.551	-0.860928	0.108706	-7.91982	2.37863e-15	3.53239e-14
PNO1	440.573	-1.03202	0.130313	-7.91958	2.3832e-15	3.5357e-14
ATAD2	2924.47	-0.746428	0.0942691	-7.91805	2.41261e-15	3.57582e-14
GLB1	1180.51	0.629582	0.0795273	7.91655	2.44191e-15	3.6157e-14
PLEKHG2	1238.66	0.777241	0.0981979	7.91505	2.47153e-15	3.65597e-14
DVL1	2370.92	-0.555756	0.0702454	-7.91163	2.54048e-15	3.74696e-14
AHCTF1	1321.11	-0.754551	0.0953724	-7.91163	2.54041e-15	3.74696e-14
PDGFRB	219.389	2.14137	0.270658	7.91171	2.53879e-15	3.74696e-14
NLGN2	1840.66	0.797769	0.100867	7.9091	2.59259e-15	3.82008e-14
NUP43	843.061	-0.725603	0.0918546	-7.89947	2.80086e-15	4.12294e-14
CERCAM	760.705	0.826499	0.104668	7.8964	2.87076e-15	4.22173e-14
RAB5B	2424.98	1.18598	0.150221	7.89494	2.90451e-15	4.26721e-14
SOD3	632.101	1.25131	0.158535	7.893	2.95014e-15	4.32731e-14
PCNX4	2856.83	-0.512435	0.0649231	-7.89295	2.95116e-15	4.32731e-14
HAUS2	802.22	-0.812662	0.102971	-7.89214	2.97051e-15	4.35146e-14
SRP72	2350.11	-0.571804	0.0725701	-7.87934	3.29113e-15	4.81647e-14
SAPCD2	1098.18	-0.694112	0.0882249	-7.86753	3.61719e-15	5.28852e-14
DENND2B	604.65	0.825617	0.104953	7.86651	3.64686e-15	5.32674e-14
LRRC59	4825.85	-0.463397	0.0589099	-7.86619	3.65601e-15	5.33494e-14
FBXO22	495.937	-0.88077	0.111977	-7.86561	3.67302e-15	5.3546e-14
SFXN2	387.447	-0.995093	0.126568	-7.86215	3.77592e-15	5.4993e-14
LPIN3	610.56	1.39345	0.177269	7.86066	3.82105e-15	5.55966e-14
METAP1D	248.741	-1.19536	0.152096	-7.85926	3.86401e-15	5.61136e-14
HSPB8	290.65	1.35576	0.172504	7.85929	3.86312e-15	5.61136e-14
IDH3A	1311.33	-0.672198	0.0855369	-7.85858	3.88503e-15	5.63646e-14
TRIM28	8906.33	-0.489	0.0622465	-7.85586	3.97037e-15	5.75474e-14
SNX21	760.296	0.942102	0.119928	7.85556	3.98001e-15	5.76319e-14
GPSM2	1374.33	-0.604871	0.0770858	-7.84672	4.27056e-15	6.178e-14
TSC22D1	3986.95	0.729506	0.0929733	7.84641	4.28131e-15	6.18762e-14
AEN	930.682	-0.810244	0.10327	-7.84585	4.30025e-15	6.20906e-14
CH25H	51.5412	3.35061	0.427188	7.8434	4.38493e-15	6.32527e-14
PNRC1	550.993	1.7543	0.223678	7.84298	4.39985e-15	6.34073e-14
CSNK2A1	2087.54	-0.500427	0.0638127	-7.84213	4.42964e-15	6.37758e-14
RASA1	1938.69	-0.677729	0.0864301	-7.84136	4.45708e-15	6.41099e-14
RPL35A	4098.74	-0.441683	0.0563381	-7.83986	4.51039e-15	6.48149e-14
UBP1	1729.33	-0.59816	0.076337	-7.83578	4.65944e-15	6.68296e-14
LY6E	380.38	1.40354	0.179119	7.83581	4.65818e-15	6.68296e-14
TNKS1BP1	2457.2	0.935681	0.119485	7.83093	4.84285e-15	6.93943e-14
UBE2G1	813.257	-0.776888	0.099235	-7.82877	4.92659e-15	7.05273e-14
TOR3A	780.835	-0.80685	0.103065	-7.82855	4.93548e-15	7.05876e-14
PSME1	1527.61	0.79034	0.100971	7.8274	4.98058e-15	7.11653e-14
ATP5F1D	1221.4	-0.633946	0.0810106	-7.82548	5.05739e-15	7.21945e-14
TSPAN4	1997.65	-0.548578	0.0701039	-7.82522	5.06767e-15	7.22729e-14
PAXX	748.548	-0.747146	0.0954997	-7.82354	5.13568e-15	7.31738e-14
EPB41L4B	697.861	-0.805591	0.103018	-7.81989	5.28694e-15	7.5258e-14
ZFYVE19	672.786	0.827345	0.105819	7.81849	5.34608e-15	7.60281e-14
HSPA4L	879.135	-0.981029	0.125533	-7.81491	5.50024e-15	7.81469e-14
KDM6A	797.809	0.68967	0.0882558	7.81444	5.52087e-15	7.83663e-14
RAB14	1620.65	-0.749475	0.0960091	-7.80629	5.88939e-15	8.35188e-14
DPH2	422.357	-0.948501	0.121527	-7.80486	5.95674e-15	8.43945e-14
RPF1	764.753	-0.798749	0.102343	-7.80459	5.96952e-15	8.44964e-14
FRMD8	781.464	0.825558	0.105795	7.80335	6.0286e-15	8.52528e-14
YWHAB	7243.8	-0.503392	0.0645276	-7.8012	6.13232e-15	8.66384e-14
CDC123	1508.04	-0.600588	0.0770102	-7.79882	6.24892e-15	8.82033e-14
BTF3	4929.22	-0.47093	0.0603931	-7.79775	6.30185e-15	8.88673e-14
DAB2IP	1453.88	0.564836	0.0724536	7.79584	6.39809e-15	9.01402e-14
CARD6	335.664	1.58813	0.203776	7.79352	6.51683e-15	9.17276e-14
ANKRD50	1109.15	-0.612611	0.0786454	-7.78953	6.72568e-15	9.4579e-14
NXF1	1798.68	0.591859	0.0759854	7.78911	6.74855e-15	9.48124e-14
POLR1F	631.064	-0.915896	0.117599	-7.7883	6.79162e-15	9.53289e-14
PRDM5	511.983	-0.874762	0.112338	-7.78688	6.86831e-15	9.63157e-14
FUS	6443.79	-0.374408	0.0480969	-7.78446	7.0014e-15	9.8091e-14
UBE3C	4536.94	-0.499424	0.0641662	-7.78328	7.06664e-15	9.89132e-14
RCN2	1076.43	-0.637091	0.0818699	-7.78175	7.15306e-15	1.0003e-13
PDS5A	3720.77	-0.439416	0.0564785	-7.78023	7.23926e-15	1.01142e-13
KIF2A	1470.89	-0.651722	0.0838439	-7.77305	7.66192e-15	1.06948e-13
SLC25A29	869.874	0.935513	0.120371	7.77189	7.73213e-15	1.07829e-13
SOX13	843.452	1.18882	0.15297	7.77157	7.75223e-15	1.08009e-13
EIF1	6998.97	0.390358	0.0502432	7.76937	7.8879e-15	1.09798e-13
TWF1	1176.74	-0.760447	0.0979071	-7.76703	8.03502e-15	1.11743e-13
ARHGAP22	733.593	-0.742413	0.0955941	-7.76631	8.08067e-15	1.12274e-13
MMGT1	564.021	-1.07093	0.137909	-7.76548	8.1336e-15	1.12906e-13
GEMIN4	1584.01	-0.629676	0.0810885	-7.76529	8.1458e-15	1.12972e-13
HDAC2	2031	-0.483868	0.0623361	-7.76226	8.34318e-15	1.15603e-13
ECT2	2841.74	-0.586483	0.0755755	-7.76022	8.47808e-15	1.17364e-13
KIF18A	719.327	-0.754244	0.0972909	-7.75246	9.01288e-15	1.24653e-13
TIMM50	1338.33	-0.611234	0.0788502	-7.75184	9.05706e-15	1.2515e-13
NUCB1	1960.67	1.10975	0.143178	7.75086	9.12706e-15	1.26002e-13
IER2	1590.25	0.697666	0.09002	7.75013	9.18012e-15	1.26619e-13
IFFO2	878.975	-0.739792	0.0955192	-7.74496	9.56147e-15	1.31758e-13
SMAD5	1054.21	-0.767969	0.099163	-7.74451	9.59503e-15	1.321e-13
PRDX1	3132.41	-0.4625	0.0597491	-7.74071	9.88666e-15	1.35991e-13
ZDHHC2	516.374	-0.860897	0.111235	-7.73942	9.98747e-15	1.37253e-13
ATP5F1A	3819.65	-0.385932	0.0498996	-7.73418	1.0407e-14	1.42888e-13
LNPEP	1126.47	-0.778321	0.100651	-7.73288	1.05142e-14	1.44228e-13
XRCC6	5223.6	-0.4916	0.063594	-7.73029	1.07305e-14	1.47063e-13
PARP10	758.438	1.08531	0.140416	7.72925	1.0818e-14	1.48127e-13
FANCA	1922.75	-0.595095	0.0770002	-7.72849	1.08834e-14	1.48887e-13
GRWD1	1244.82	-0.669074	0.0865759	-7.72817	1.09104e-14	1.49122e-13
EPAS1	894.803	1.44489	0.187048	7.72468	1.12133e-14	1.53123e-13
APP	6315.54	0.500225	0.0647597	7.72433	1.12447e-14	1.53413e-13
IFITM3	2946.39	1.02792	0.133094	7.72329	1.13364e-14	1.54525e-13
SERPINB6	1604.55	0.545625	0.0706498	7.72295	1.13665e-14	1.54796e-13
TNPO3	1970.75	-0.540149	0.0699542	-7.72147	1.14999e-14	1.56471e-13
RIN1	916.29	-0.694421	0.0899573	-7.71945	1.16835e-14	1.58826e-13
POMP	916.263	-0.690173	0.0894165	-7.71863	1.17582e-14	1.59699e-13
PSMD1	2221.78	-0.593206	0.0768759	-7.71641	1.19651e-14	1.62362e-13
TYW3	781.071	-0.70222	0.0910931	-7.70882	1.2699e-14	1.72166e-13
SIRT2	903.811	0.685039	0.0888712	7.70822	1.2758e-14	1.72811e-13
SSBP1	1257.42	-0.628652	0.0815598	-7.70787	1.27935e-14	1.73136e-13
UBE2E3	1322.48	-0.564921	0.0733018	-7.70678	1.29027e-14	1.74458e-13
RERE	1361.51	0.78779	0.102228	7.70623	1.29584e-14	1.75055e-13
FAM114A1	1414.04	1.02572	0.13314	7.70406	1.31814e-14	1.77907e-13
ANKRD52	4234.86	-0.438324	0.056902	-7.70313	1.32769e-14	1.79036e-13
GNE	1121.77	1.20724	0.156731	7.7026	1.33327e-14	1.79628e-13
NPC1	2272.32	0.764006	0.0992175	7.70032	1.3573e-14	1.82703e-13
TGFBR2	4211	0.80082	0.104032	7.69786	1.38369e-14	1.86089e-13
IRF3	1126.75	0.637695	0.0828741	7.69475	1.41769e-14	1.90493e-13
MRPL47	654.255	-0.786616	0.102268	-7.6917	1.45195e-14	1.94923e-13
ALG3	726.006	-0.755594	0.0982529	-7.69029	1.46798e-14	1.969e-13
SNX5	1365.49	-0.688125	0.0894822	-7.69009	1.47037e-14	1.97045e-13
THADA	505.942	-0.912487	0.118832	-7.67883	1.6055e-14	2.14964e-13
NEK2	1172.51	-0.628993	0.0819544	-7.67491	1.6553e-14	2.21435e-13
PLPP2	833.783	0.901023	0.117402	7.67469	1.65822e-14	2.21629e-13
PALS1	1030.52	-0.829377	0.108099	-7.67241	1.68793e-14	2.254e-13
GALNT10	4616	-0.352811	0.0460003	-7.66976	1.72325e-14	2.29725e-13
ZNF207	1916.26	-0.530022	0.0691055	-7.66975	1.72335e-14	2.29725e-13
WIPI2	1439.34	0.729006	0.0950739	7.66778	1.74993e-14	2.33061e-13
PAFAH1B1	2786.29	-0.433421	0.0565735	-7.66121	1.84194e-14	2.451e-13
C6orf120	193.115	-1.2761	0.166649	-7.65743	1.89691e-14	2.52193e-13
BEX2	148.446	2.29907	0.30034	7.65488	1.9349e-14	2.57016e-13
RGCC	191.742	2.5615	0.334725	7.65257	1.97007e-14	2.61458e-13
MRPS27	1497.49	-0.567208	0.0742038	-7.64392	2.10711e-14	2.794e-13
BDNF	558.43	-0.827468	0.108304	-7.64026	2.16783e-14	2.87199e-13
RHBDF2	854.828	1.44195	0.188744	7.63969	2.17748e-14	2.88225e-13
LTB4R	999.209	0.65329	0.0855869	7.63306	2.29253e-14	3.03188e-13
HSPBP1	821.082	-0.681814	0.0893655	-7.6295	2.35674e-14	3.11407e-13
BCAT1	1324.96	-0.63444	0.0831624	-7.62894	2.36698e-14	3.12487e-13
MAZ	1273.78	-0.577013	0.0756724	-7.62515	2.43755e-14	3.21522e-13
TIPRL	748.376	-0.797419	0.104592	-7.62409	2.45753e-14	3.23874e-13
AGAP1	1096.88	-0.633222	0.0831245	-7.61776	2.5812e-14	3.39877e-13
RBM25	2566.22	-0.546109	0.0716976	-7.61684	2.59969e-14	3.42013e-13
NLN	566.249	-0.787572	0.10341	-7.61603	2.61606e-14	3.43867e-13
TMEM200B	434.797	-0.901091	0.118399	-7.6106	2.72825e-14	3.58303e-13
EMC1	1292.2	-0.594138	0.078069	-7.61042	2.73217e-14	3.58505e-13
EXOSC9	1138.2	-0.690362	0.0907142	-7.6103	2.73467e-14	3.58522e-13
AGPAT5	533.926	-1.10901	0.145739	-7.60956	2.75021e-14	3.60246e-13
POU2F2	152.336	2.12457	0.279432	7.60315	2.88998e-14	3.78227e-13
KIF13B	751.285	1.18627	0.156031	7.60281	2.89771e-14	3.78909e-13
TBC1D8	1279.36	0.736663	0.0970096	7.59372	3.10854e-14	4.06127e-13
TMEM219	582.683	0.954361	0.125697	7.59258	3.13607e-14	4.09369e-13
PSMD14	1241.69	-0.604228	0.0796125	-7.5896	3.20886e-14	4.18148e-13
MARK4	605.922	0.972598	0.128148	7.58963	3.20824e-14	4.18148e-13
NUDC	2175.93	-0.519748	0.0684849	-7.58924	3.21795e-14	4.18972e-13
DNAJC9	1918.52	-0.553663	0.0729785	-7.58665	3.2828e-14	4.27047e-13
GPAM	255.132	-1.21864	0.160688	-7.58384	3.35479e-14	4.36036e-13
SRRT	3593.18	-0.48636	0.0641478	-7.58186	3.40635e-14	4.42357e-13
EEIG1	1187.29	0.877587	0.115752	7.58159	3.41358e-14	4.42915e-13
ZWINT	2720.43	-0.524855	0.0693238	-7.57107	3.70167e-14	4.79882e-13
ARPC2	3399.91	-0.468501	0.0618842	-7.5706	3.71493e-14	4.81189e-13
GALNT7	1778.91	-0.499356	0.0659791	-7.5684	3.77846e-14	4.88998e-13
LDLR	6826.68	2.034	0.268959	7.56249	3.95429e-14	5.11316e-13
PLK4	1174.79	-0.626337	0.0828246	-7.56221	3.96264e-14	5.11956e-13
TSPAN9	534.218	1.13803	0.150513	7.56104	3.9986e-14	5.16161e-13
MICAL2	7732.07	-0.469935	0.0621553	-7.56066	4.01033e-14	5.17233e-13
ATP6V0A1	1101.35	1.29804	0.171722	7.55895	4.06335e-14	5.23624e-13
RABEP1	1858.98	-0.528383	0.0699142	-7.55758	4.10626e-14	5.28703e-13
STT3B	3536.66	-0.581954	0.0770205	-7.55583	4.16197e-14	5.3542e-13
ALDH1B1	685.586	-0.869198	0.115058	-7.55444	4.20656e-14	5.40696e-13
SMC3	2964.87	-0.529067	0.0700665	-7.55093	4.32157e-14	5.55006e-13
GSPT1	2734.59	-0.470145	0.0623077	-7.54553	4.50442e-14	5.77997e-13
MST1R	546.402	1.63888	0.217313	7.54157	4.64356e-14	5.95345e-13
RACGAP1	3036.06	-0.516756	0.0685442	-7.53902	4.73505e-14	6.0656e-13
LIPA	784.694	1.09829	0.145692	7.53844	4.75634e-14	6.08772e-13
IDE	1140.65	-0.602438	0.0799378	-7.53633	4.83373e-14	6.18153e-13
RB1	1180.65	-0.674443	0.089537	-7.53257	4.97523e-14	6.3571e-13
RBM12B	531.879	-0.828833	0.110108	-7.52745	5.17424e-14	6.60579e-13
PHF1	1300.59	0.840724	0.111724	7.52503	5.27075e-14	6.72332e-13
NR1D1	440.078	0.929933	0.123634	7.52166	5.40857e-14	6.8933e-13
OTUD5	1549.97	0.874527	0.116315	7.51859	5.53711e-14	7.05118e-13
C15orf39	2142.51	0.588324	0.0782542	7.51811	5.55728e-14	7.0709e-13
SPATA20	1780.81	1.03977	0.138332	7.51654	5.62466e-14	7.15061e-13
MOAP1	423.709	1.16564	0.155095	7.51565	5.66279e-14	7.18698e-13
FASN	11993	1.6954	0.22558	7.51572	5.65966e-14	7.18698e-13
CLSPN	1600.4	-0.580823	0.0772901	-7.51483	5.69832e-14	7.22601e-13
PPAT	609.991	-0.831774	0.11069	-7.51443	5.71606e-14	7.24242e-13
NAE1	758.285	-0.767167	0.102103	-7.51367	5.7491e-14	7.27818e-13
COL8A1	1206.91	-0.622539	0.0828679	-7.51243	5.8041e-14	7.34165e-13
MTIF2	660.716	-0.788995	0.10503	-7.5121	5.81853e-14	7.3493e-13
GPSM1	980.062	1.42842	0.19015	7.51207	5.81988e-14	7.3493e-13
EVI5L	1118.56	0.595009	0.0792148	7.51134	5.8526e-14	7.38444e-13
KLF10	1074.47	0.797488	0.106184	7.51041	5.89405e-14	7.43053e-13
MYO9B	3370.29	0.488548	0.0650658	7.50851	5.98023e-14	7.5329e-13
PIM1	511.759	1.35168	0.180042	7.50755	6.02432e-14	7.5758e-13
NACA	4370.3	-0.456223	0.0607677	-7.50766	6.01934e-14	7.5758e-13
PREX1	67.0762	2.90434	0.387237	7.50017	6.37375e-14	8.00855e-13
GADD45GIP1	1196.95	-0.595436	0.0793999	-7.4992	6.42067e-14	8.06079e-13
NASP	2327.84	-0.519209	0.069245	-7.49814	6.47307e-14	8.11984e-13
UBE2M	2062.46	-0.516079	0.0688368	-7.49714	6.52268e-14	8.17527e-13
SARAF	1436.59	0.950583	0.126836	7.49459	6.6505e-14	8.32856e-13
CDC42	2351.56	-0.481552	0.0642842	-7.49098	6.836e-14	8.55378e-13
DEPDC1B	538.645	-0.916808	0.122459	-7.48667	7.06405e-14	8.83182e-13
RPIA	261.517	-1.12858	0.150762	-7.48585	7.10873e-14	8.88033e-13
RPL38	2881.51	-0.466671	0.0623428	-7.48556	7.12439e-14	8.89253e-13
B3GALNT2	1011.51	-0.685062	0.0915768	-7.48073	7.3909e-14	9.21757e-13
MTMR11	915.546	1.1913	0.159252	7.48058	7.39963e-14	9.22084e-13
UBQLN1	3168.84	-0.561592	0.0751288	-7.47506	7.71665e-14	9.60796e-13
MGRN1	1197.44	0.621316	0.0831197	7.47496	7.72301e-14	9.60796e-13
ID3	339.774	-1.35942	0.181948	-7.47148	7.92982e-14	9.85713e-13
MYORG	199.525	1.26224	0.168994	7.46911	8.07373e-14	1.00278e-12
QSOX2	1567.58	-0.584988	0.0783274	-7.4685	8.11147e-14	1.00664e-12
COA4	752.849	-0.710714	0.0951676	-7.46803	8.14059e-14	1.00942e-12
PLPPR2	796.811	0.678264	0.0908259	7.46774	8.15835e-14	1.01079e-12
ARSD	228.453	1.9664	0.263335	7.46727	8.18772e-14	1.0136e-12
DNTTIP2	1819.27	-0.585881	0.078462	-7.46706	8.20045e-14	1.01434e-12
CTSZ	3211.78	0.429136	0.0574964	7.4637	8.4125e-14	1.03972e-12
CERK	1080.36	-0.61653	0.0826187	-7.46235	8.49937e-14	1.0496e-12
FTSJ3	1747.7	-0.606959	0.0813414	-7.46188	8.52975e-14	1.05249e-12
SENP6	810.675	-0.673825	0.090353	-7.45769	8.80493e-14	1.08556e-12
ADAM8	1966.47	0.642342	0.0861485	7.45622	8.90416e-14	1.0969e-12
TUBBP1	584.011	-1.0581	0.141942	-7.45441	9.02681e-14	1.1111e-12
FBN1	828.186	0.730086	0.0979442	7.4541	9.04821e-14	1.11283e-12
PSMA7	3676.05	-0.428397	0.0574833	-7.45256	9.15478e-14	1.12502e-12
GJA1	184.808	-1.35239	0.18147	-7.45241	9.16475e-14	1.12533e-12
NUP50	1323.87	-0.571054	0.0766425	-7.45088	9.27221e-14	1.1376e-12
DMPK	685.956	1.22394	0.164301	7.44939	9.37755e-14	1.14959e-12
TPM1	1691.15	-0.544284	0.0730844	-7.44733	9.52447e-14	1.16665e-12
PTGS2	80.4876	2.14016	0.287613	7.44108	9.98618e-14	1.22221e-12
TMEM106C	1829.59	-0.563455	0.0757815	-7.43526	1.04365e-13	1.27629e-12
NUDT3	838.218	-0.649829	0.0874118	-7.43412	1.05267e-13	1.28628e-12
SHISA2	289.005	-1.07727	0.144932	-7.43293	1.06222e-13	1.29691e-12
CLIC1	7093.9	-0.32356	0.0435363	-7.43196	1.07002e-13	1.30538e-12
SGSM2	1747.04	0.763455	0.102731	7.4316	1.07295e-13	1.30789e-12
RAD18	863.434	-0.686744	0.0924709	-7.4266	1.11426e-13	1.35715e-12
SCYL1	1722.78	0.526166	0.070908	7.42041	1.16762e-13	1.42099e-12
GBP4	78.8751	2.30181	0.310326	7.4174	1.19439e-13	1.4524e-12
ATP5F1B	10723.5	-0.389435	0.0525244	-7.41435	1.22222e-13	1.48505e-12
MRPL37	1923.17	-0.543265	0.0732844	-7.41311	1.23374e-13	1.49784e-12
LUC7L3	1880.45	-0.474875	0.0640805	-7.4106	1.25732e-13	1.52415e-12
KHSRP	7942.72	-0.403555	0.0544565	-7.41059	1.25743e-13	1.52415e-12
KTN1	6244.18	-0.396298	0.0534805	-7.41015	1.26159e-13	1.52797e-12
SNRPF	846.555	-0.696816	0.0940428	-7.40956	1.26717e-13	1.5335e-12
UBE2D2	1722.01	-0.550998	0.0743665	-7.40923	1.27035e-13	1.53612e-12
WDR75	729.228	-0.789229	0.106541	-7.40777	1.2844e-13	1.55187e-12
BMS1	1797.96	-0.546699	0.0738156	-7.40628	1.29887e-13	1.5681e-12
XBP1	966.772	1.37946	0.186273	7.40556	1.30599e-13	1.57543e-12
LSM5	544.118	-0.843432	0.113933	-7.40288	1.3326e-13	1.60496e-12
PLIN2	956.072	0.865519	0.116916	7.40294	1.33205e-13	1.60496e-12
PDHA1	1762.09	-0.505129	0.0682449	-7.40171	1.34437e-13	1.61785e-12
CACNG7	378.809	0.990877	0.133947	7.39752	1.3875e-13	1.66843e-12
PDLIM7	2959.28	-0.430112	0.0581494	-7.39667	1.39639e-13	1.67778e-12
ATOSB	693.25	1.52264	0.205872	7.39607	1.40277e-13	1.68411e-12
NISCH	2270.96	0.734311	0.0993325	7.39246	1.44139e-13	1.7291e-12
PRKAG2	1536.52	-0.576119	0.0779351	-7.39229	1.44316e-13	1.72985e-12
SH3TC2	1161.6	1.01772	0.137686	7.3916	1.45076e-13	1.73757e-12
NFKBIE	293.945	1.08203	0.146409	7.39045	1.46332e-13	1.75124e-12
FBXO5	680.79	-0.779761	0.105511	-7.39031	1.46487e-13	1.7517e-12
CPEB2	923.086	0.876717	0.118683	7.38706	1.50111e-13	1.79362e-12
SNAPC1	882.306	-0.742854	0.100584	-7.38542	1.51973e-13	1.81442e-12
RBM3	6505.35	-0.638983	0.0865833	-7.37998	1.58314e-13	1.88864e-12
BRI3	1802.61	0.653259	0.088535	7.37854	1.60034e-13	1.90464e-12
DLAT	1243.14	-0.602683	0.0816804	-7.37854	1.60031e-13	1.90464e-12
DLEU2	410.318	-1.01322	0.137318	-7.37866	1.59888e-13	1.90464e-12
CPT1A	1252.36	-0.609433	0.0826319	-7.37527	1.64007e-13	1.9504e-12
PHTF2	823.333	-0.767987	0.104136	-7.37488	1.64498e-13	1.9547e-12
EEA1	810.692	-0.682978	0.0926177	-7.37417	1.65376e-13	1.96357e-12
YWHAQ	4579.28	-0.523689	0.0710279	-7.373	1.66828e-13	1.97926e-12
YAP1	2929.4	-0.42345	0.0574403	-7.372	1.68088e-13	1.99264e-12
ALG6	259.129	-1.27655	0.173211	-7.36992	1.70725e-13	2.02232e-12
H2BC12	119.831	2.41331	0.327547	7.36782	1.73437e-13	2.05283e-12
ACER3	615.091	-0.840777	0.11417	-7.36423	1.78173e-13	2.10605e-12
COPE	1107.39	0.713919	0.0969445	7.3642	1.78212e-13	2.10605e-12
FLOT2	1567.96	0.50488	0.0685603	7.36402	1.78447e-13	2.10719e-12
SRSF7	1936.13	-0.536068	0.0728147	-7.36208	1.81063e-13	2.13641e-12
RPLP2	5295.2	-0.397668	0.0540362	-7.35929	1.84896e-13	2.17992e-12
GLMP	787.15	1.16214	0.157929	7.35864	1.85796e-13	2.18883e-12
ABCB10	486.223	-0.829579	0.112778	-7.35584	1.89732e-13	2.23345e-12
RPL27A	5676.13	-0.4618	0.0627868	-7.35505	1.90852e-13	2.24489e-12
SCO1	745.347	-0.704104	0.0957338	-7.35481	1.91201e-13	2.24725e-12
ADGRG6	847.863	-0.717043	0.097596	-7.34705	2.02625e-13	2.37967e-12
F11R	168.654	1.79932	0.244959	7.34541	2.05136e-13	2.40564e-12
SLC16A12	83.991	3.29772	0.448951	7.34539	2.05156e-13	2.40564e-12
SMIM10L1	512.971	-0.791949	0.107892	-7.34017	2.13319e-13	2.49748e-12
MYL12B	2795.17	-0.563447	0.0767614	-7.34024	2.13219e-13	2.49748e-12
SESN2	433.778	1.83263	0.249719	7.3388	2.15523e-13	2.52133e-12
ZNF687	863.722	1.04493	0.142422	7.33687	2.18647e-13	2.5559e-12
CUL3	1219.77	-0.607625	0.0828991	-7.3297	2.30673e-13	2.69439e-12
SUZ12	1421.56	-0.616922	0.084182	-7.32843	2.32868e-13	2.71794e-12
CYREN	1472.39	-0.536491	0.0732251	-7.32661	2.36054e-13	2.75299e-12
MRPL35	507.304	-0.816822	0.111505	-7.32544	2.3811e-13	2.77482e-12
OIP5	330.18	-1.05199	0.143629	-7.32439	2.39985e-13	2.79452e-12
YPEL1	75.7569	2.22508	0.303802	7.32412	2.40465e-13	2.79796e-12
LIG3	675.255	-0.677101	0.0924614	-7.32306	2.4238e-13	2.81806e-12
TSEN15	983.733	-0.602331	0.0822568	-7.32257	2.43265e-13	2.82618e-12
PCNP	1897.05	-0.514841	0.0703354	-7.31979	2.48361e-13	2.88316e-12
ZFYVE28	1893.48	-0.477771	0.0652874	-7.31796	2.51761e-13	2.92039e-12
ATAD3A	1076.24	-0.774804	0.105885	-7.31744	2.52748e-13	2.92959e-12
DHX29	1021	-0.627488	0.0857617	-7.31665	2.54245e-13	2.94468e-12
FLYWCH1	726.552	1.21213	0.165706	7.31495	2.57479e-13	2.97985e-12
PECAM1	94.8451	2.27014	0.310389	7.31385	2.59596e-13	3.00206e-12
TOLLIP	1302.71	0.609621	0.0833944	7.3101	2.66951e-13	3.08474e-12
INTS13	605.988	-0.7566	0.1036	-7.3031	2.81216e-13	3.2471e-12
ADAR	4877.3	0.36282	0.0496838	7.30258	2.82302e-13	3.25715e-12
WLS	1360.88	2.58763	0.354414	7.30114	2.85347e-13	3.28977e-12
SMIM15	770.299	-0.703705	0.0964068	-7.29933	2.89209e-13	3.33175e-12
TIMM21	221.174	-1.33129	0.182413	-7.29821	2.9163e-13	3.35708e-12
NPC2	1770.08	1.0632	0.145721	7.29609	2.96251e-13	3.40768e-12
CCNG2	561.134	1.77495	0.243297	7.29543	2.97699e-13	3.42173e-12
TRAK1	1910.5	0.494321	0.0677669	7.29443	2.99925e-13	3.44469e-12
EIF3M	2025.9	-0.642526	0.0880974	-7.29336	3.02316e-13	3.46952e-12
FAM135A	193.7	-1.23746	0.169679	-7.29298	3.03169e-13	3.47666e-12
MAPK7	716.338	0.9789	0.134238	7.29226	3.04795e-13	3.49265e-12
NCAPG2	3801.34	-0.557105	0.0764034	-7.29162	3.06259e-13	3.50677e-12
LRP10	6286.97	0.668039	0.0916378	7.29	3.09964e-13	3.54651e-12
ELAC2	2104.6	-0.609234	0.0835732	-7.28983	3.10357e-13	3.54831e-12
TEP1	713.709	1.37937	0.189274	7.28767	3.1535e-13	3.60268e-12
CSTF3	909.392	-0.677632	0.092994	-7.28684	3.17318e-13	3.62241e-12
TLE5	3197.41	0.534043	0.0733013	7.28559	3.20269e-13	3.65334e-12
EPHX1	813.105	0.830227	0.113959	7.28531	3.20929e-13	3.6581e-12
ABR	4533.68	0.456931	0.0627253	7.28464	3.22542e-13	3.67371e-12
NUP205	3373.55	-0.512788	0.0703964	-7.28429	3.2336e-13	3.68026e-12
C12orf57	981.818	0.582551	0.0799868	7.28308	3.26273e-13	3.71062e-12
CENPX	670.537	-0.737396	0.101278	-7.28087	3.31663e-13	3.76908e-12
EVI2B	341.723	-0.955482	0.131243	-7.28026	3.3318e-13	3.78347e-12
MERTK	900.802	1.37949	0.189535	7.27827	3.38123e-13	3.83672e-12
PYURF	1003.99	-0.775784	0.106593	-7.27799	3.38836e-13	3.84192e-12
SLC3A2	3835.65	0.724846	0.0996064	7.2771	3.41065e-13	3.8643e-12
KANK2	3630.82	0.486947	0.0669359	7.27482	3.46886e-13	3.92731e-12
SYTL2	463.193	1.15167	0.158355	7.27275	3.52241e-13	3.98494e-12
RPL15	6747.04	-0.404953	0.0556873	-7.27191	3.54436e-13	4.00678e-12
KIF18B	2634.45	-0.528934	0.0727551	-7.27006	3.59338e-13	4.05915e-12
SLC26A6	1252.6	0.790108	0.10869	7.26936	3.61202e-13	4.07715e-12
SPINT2	1276.97	0.770943	0.106057	7.26913	3.61799e-13	4.08085e-12
WDHD1	1346.94	-0.679134	0.0934595	-7.26662	3.68591e-13	4.15435e-12
APRT	747.527	-0.686684	0.0945052	-7.26609	3.70035e-13	4.16751e-12
GTF3C6	475.606	-0.831516	0.114506	-7.26174	3.82129e-13	4.30052e-12
POGK	1570.67	-0.532887	0.0733858	-7.26144	3.82984e-13	4.30693e-12
HLA-C	599.297	1.03634	0.14272	7.26133	3.83302e-13	4.30693e-12
CD164	1078.14	-0.687264	0.0946483	-7.26124	3.83554e-13	4.30693e-12
TCIRG1	2820.31	0.770283	0.106119	7.25867	3.90902e-13	4.38617e-12
CHPT1	602.857	-0.85262	0.117469	-7.25828	3.92043e-13	4.39572e-12
RHEB	2105.71	-0.517296	0.0712707	-7.25818	3.92344e-13	4.39582e-12
MAF1	1973.02	0.531368	0.0732377	7.25539	4.0052e-13	4.48411e-12
CREBRF	234.125	2.16139	0.297914	7.25508	4.01439e-13	4.49106e-12
CDK15	245.72	-1.18168	0.162915	-7.25337	4.06526e-13	4.54461e-12
PAFAH1B2	2081.26	-0.512416	0.0706771	-7.2501	4.16449e-13	4.64866e-12
CYTH4	200.416	1.86471	0.257197	7.25014	4.16343e-13	4.64866e-12
TMEM8B	117.451	1.70377	0.235082	7.24754	4.24413e-13	4.73405e-12
TNFAIP2	2811.51	0.913172	0.126023	7.24608	4.29001e-13	4.77935e-12
TCFL5	1032.94	-0.599158	0.0826876	-7.24605	4.29107e-13	4.77935e-12
MACF1	6969.87	0.823818	0.113712	7.24476	4.33201e-13	4.81882e-12
ZMYND8	2489.17	0.472481	0.0652172	7.24473	4.33288e-13	4.81882e-12
SUPT5H	3450.35	0.381604	0.0526806	7.24372	4.36549e-13	4.85151e-12
BCORL1	758.968	0.836359	0.115481	7.24239	4.40831e-13	4.89549e-12
COX2	72375.5	0.635438	0.0877675	7.24002	4.4862e-13	4.97833e-12
FAT4	798.312	-0.701065	0.0968544	-7.23834	4.54203e-13	5.03658e-12
KDM3B	2263.16	0.440398	0.0608597	7.23629	4.61133e-13	5.10968e-12
SLAIN2	1163.14	-0.576511	0.0796758	-7.23571	4.63115e-13	5.12788e-12
CKS2	1272.67	-0.587641	0.0812348	-7.23386	4.69465e-13	5.19438e-12
PSMB8	718.293	0.770971	0.106609	7.23178	4.76689e-13	5.27044e-12
EIF2B1	991.315	-0.681149	0.0941986	-7.231	4.79465e-13	5.29726e-12
XPO4	723.043	-0.823651	0.113974	-7.22663	4.95138e-13	5.46642e-12
GBA1	1285.81	0.537691	0.0744107	7.22599	4.97457e-13	5.48802e-12
OSBPL2	907.283	1.37468	0.190398	7.22008	5.19589e-13	5.72799e-12
RNASEH2B	446.323	-0.916409	0.126938	-7.21935	5.22372e-13	5.75448e-12
TMEM209	702.325	-0.768808	0.106511	-7.21809	5.27242e-13	5.80389e-12
COPG1	2560.44	0.888253	0.123112	7.21498	5.39408e-13	5.93349e-12
RPL18A	3467.72	-0.467456	0.0648046	-7.21331	5.46062e-13	5.99795e-12
ATF4	2981.8	0.730839	0.101317	7.21336	5.45861e-13	5.99795e-12
DDIAS	432.011	-1.03384	0.143383	-7.21034	5.58104e-13	6.12576e-12
ANXA6	3332.93	0.377381	0.052359	7.20757	5.69578e-13	6.24716e-12
MAU2	1263.05	0.79476	0.110309	7.20485	5.81067e-13	6.36855e-12
UBE2G2	1899.01	-0.504229	0.0699941	-7.20387	5.8527e-13	6.40996e-12
TMEM259	3867.58	0.493017	0.0684488	7.20271	5.90288e-13	6.46023e-12
SMCHD1	1337.03	-0.684925	0.0951324	-7.1997	6.03435e-13	6.59933e-12
ZMIZ2	2791.59	0.594583	0.0826154	7.19701	6.15478e-13	6.72617e-12
JADE1	1167.59	-0.649526	0.0902802	-7.19456	6.26643e-13	6.84323e-12
ZFTRAF1	1153.98	0.831236	0.115566	7.19277	6.34899e-13	6.92839e-12
TMEM63A	807.966	0.832105	0.115695	7.19223	6.37399e-13	6.95064e-12
SRPK1	3371.79	-0.475233	0.0661025	-7.18933	6.51085e-13	7.09476e-12
ATL2	822.265	-0.69826	0.0971565	-7.18696	6.62513e-13	7.21409e-12
C4orf46	813.147	-0.694999	0.0967081	-7.18656	6.64431e-13	7.22976e-12
BEND7	1031.86	-0.607393	0.0845465	-7.18414	6.76339e-13	7.35403e-12
PUM2	1673.86	-0.477502	0.0664744	-7.18324	6.80767e-13	7.39685e-12
MAP3K11	1778.51	0.54109	0.0753669	7.17941	7.00112e-13	7.60158e-12
GTF3A	1059.5	-0.583587	0.0813115	-7.17718	7.11649e-13	7.72129e-12
ELAVL1	2622.58	-0.578287	0.0805887	-7.17578	7.18942e-13	7.79482e-12
ADIPOR2	2174.25	0.510525	0.0711523	7.1751	7.22544e-13	7.82454e-12
MRPL42	867.091	-0.631435	0.088004	-7.17507	7.22719e-13	7.82454e-12
AIF1L	197.487	1.24338	0.173326	7.17367	7.30123e-13	7.89903e-12
C12orf29	397.627	-0.9041	0.126069	-7.17147	7.41944e-13	8.02117e-12
CETN3	385.005	-1.14498	0.159765	-7.16668	7.68374e-13	8.30097e-12
DOK4	102.577	2.47284	0.345178	7.16395	7.83848e-13	8.46208e-12
COLGALT2	434.459	1.65522	0.231095	7.1625	7.92203e-13	8.54617e-12
PRPF40A	1927.71	-0.610049	0.0851908	-7.16097	8.01071e-13	8.63567e-12
SLC39A8	959.191	-0.616775	0.0861361	-7.16047	8.04012e-13	8.66119e-12
CHD1	1657.58	-0.579255	0.0808993	-7.16019	8.05654e-13	8.67269e-12
ELOVL5	2317.7	-0.566077	0.079076	-7.15865	8.14773e-13	8.75837e-12
TAF9B	387.04	-0.900102	0.125735	-7.1587	8.14462e-13	8.75837e-12
NAB2	378.881	0.968943	0.135397	7.15631	8.288e-13	8.90282e-12
CRTC2	1166.26	0.501857	0.0701364	7.15544	8.34025e-13	8.95258e-12
ATP2B4	1647.86	0.571652	0.0798943	7.1551	8.36104e-13	8.96156e-12
RASGRF1	376.97	1.02304	0.142983	7.15501	8.36642e-13	8.96156e-12
RILP	199.292	1.33004	0.185884	7.15518	8.35619e-13	8.96156e-12
SNX8	1271.22	0.591628	0.0826984	7.15405	8.42562e-13	9.01857e-12
LRRCC1	212.257	-1.15346	0.16129	-7.15147	8.58508e-13	9.18276e-12
HINT1	3110.7	-0.449376	0.0628575	-7.14913	8.73298e-13	9.33433e-12
RPTOR	2092.23	-0.53408	0.0747139	-7.14833	8.78374e-13	9.38195e-12
ABCB9	483.714	1.7078	0.238915	7.14814	8.79612e-13	9.38854e-12
MRPL52	901.348	-0.708665	0.0992013	-7.14371	9.08469e-13	9.68969e-12
JPT1	2636.98	-0.431313	0.0603886	-7.14229	9.17892e-13	9.7833e-12
CHST15	2681.16	1.41975	0.198844	7.14004	9.33029e-13	9.93761e-12
SNRPG	509.338	-0.829912	0.116239	-7.1397	9.35316e-13	9.95496e-12
P2RX4	192.912	2.11882	0.297006	7.13392	9.75482e-13	1.03751e-11
HNRNPUL1	8309.04	-0.353912	0.049612	-7.13361	9.77703e-13	1.03914e-11
SLIRP	565.852	-0.792749	0.111138	-7.13304	9.81732e-13	1.04269e-11
CISD1	514.898	-0.815161	0.114338	-7.1294	1.00807e-12	1.06992e-11
LINC01599	395.977	0.949652	0.133224	7.12825	1.01653e-12	1.07813e-11
ATP13A3	2377.33	-0.733595	0.103008	-7.12174	1.06571e-12	1.1295e-11
SNED1	456.467	1.35382	0.190102	7.12154	1.06732e-12	1.13041e-11
TP53	2011.76	0.99416	0.13961	7.12098	1.07162e-12	1.13418e-11
DEDD2	656.843	1.07886	0.151522	7.12013	1.07826e-12	1.1404e-11
DUSP5	2524.17	1.45798	0.204813	7.11856	1.09064e-12	1.15269e-11
AQP3	71.1586	2.41707	0.339649	7.11637	1.10805e-12	1.17027e-11
RFC3	714.622	-0.699032	0.0982496	-7.11487	1.12022e-12	1.1823e-11
PYROXD2	566.884	1.03658	0.145717	7.11366	1.13008e-12	1.19187e-11
FANCB	357.014	-0.950268	0.133654	-7.10993	1.16103e-12	1.22365e-11
LAS1L	1254.58	-0.61028	0.0858515	-7.10856	1.17258e-12	1.23497e-11
CAPZA2	1247.26	-0.589354	0.0829175	-7.10772	1.17975e-12	1.24165e-11
FAM199X	925.566	-0.647082	0.0910468	-7.10714	1.18476e-12	1.24606e-11
IFITM2	644.676	0.841875	0.118475	7.1059	1.19537e-12	1.25635e-11
RSAD1	469.229	-0.819778	0.115371	-7.10558	1.19818e-12	1.25843e-11
KCND1	145.372	1.43264	0.201721	7.10208	1.22894e-12	1.28983e-11
MORF4L1	2324.79	-0.465353	0.0655548	-7.09868	1.2595e-12	1.32007e-11
ATP6V1E1	1044.59	0.712715	0.100401	7.09871	1.25929e-12	1.32007e-11
RHOB	500	0.890645	0.125499	7.09682	1.27664e-12	1.33526e-11
SEC31A	3904.2	0.489565	0.0689834	7.09685	1.27633e-12	1.33526e-11
C8orf33	821.517	-0.643938	0.0907343	-7.09697	1.27525e-12	1.33526e-11
KPNA4	1215.51	-0.779137	0.109837	-7.09356	1.30701e-12	1.36608e-11
DVL2	1362.33	0.648516	0.0914433	7.092	1.3219e-12	1.38068e-11
SLC17A9	1930.08	0.438296	0.0618089	7.09115	1.33001e-12	1.38819e-11
RPS3	8969.48	-0.358241	0.0505235	-7.09059	1.33545e-12	1.39291e-11
ABHD2	3003.13	0.445327	0.0628103	7.09004	1.34076e-12	1.39748e-11
SELENBP1	229.137	1.87135	0.263965	7.08939	1.34706e-12	1.40308e-11
MTMR12	1037.1	-0.662947	0.0935147	-7.08922	1.34869e-12	1.40381e-11
SLC12A6	666.336	1.13067	0.159509	7.08844	1.35628e-12	1.41074e-11
LTBP3	1017.33	2.45475	0.346392	7.08662	1.37428e-12	1.42848e-11
RFC5	959.217	-0.618794	0.087325	-7.0861	1.37944e-12	1.43286e-11
DYRK1B	535.075	1.67582	0.236528	7.08509	1.38954e-12	1.44235e-11
TSPO	1273.86	0.557749	0.0787322	7.08412	1.39927e-12	1.45145e-11
GTF2F2	709.605	-0.755353	0.106693	-7.07968	1.44488e-12	1.49773e-11
PDCD11	1523.09	-0.558787	0.0789797	-7.07508	1.49367e-12	1.54725e-11
MRPL19	607.906	-0.916985	0.129619	-7.07448	1.50014e-12	1.55288e-11
PRDX4	1327.2	-0.549059	0.0776179	-7.07388	1.50663e-12	1.55854e-11
WASHC2A	586.519	1.43294	0.202588	7.07315	1.51452e-12	1.56562e-11
DPYD	992.269	-0.575475	0.0813642	-7.07283	1.51808e-12	1.56823e-11
APLP1	169.061	1.5	0.212093	7.0724	1.52277e-12	1.572e-11
HLA-K	253.924	1.24114	0.17557	7.06918	1.55848e-12	1.60777e-11
EID1	1740.29	-0.470878	0.0666175	-7.06838	1.56758e-12	1.61605e-11
SLC30A5	929.355	-0.600863	0.085009	-7.06823	1.56925e-12	1.61667e-11
GNPTG	500.241	1.09035	0.154299	7.06648	1.58907e-12	1.63598e-11
EIF4H	5308.58	-0.406253	0.0574925	-7.06619	1.59247e-12	1.63836e-11
SOAT1	1756.76	-0.540356	0.0764948	-7.06396	1.61827e-12	1.66377e-11
PPARGC1B	131.177	-1.48102	0.209666	-7.0637	1.62126e-12	1.66458e-11
CNOT7	921.595	-0.908184	0.128569	-7.06376	1.62052e-12	1.66458e-11
XRCC5	5397.72	-0.50324	0.0712859	-7.05946	1.67149e-12	1.71498e-11
MYO10	2599.1	-0.467368	0.066217	-7.05812	1.68768e-12	1.73041e-11
MTMR6	591.116	-0.770827	0.109225	-7.05726	1.69819e-12	1.74001e-11
CYBRD1	1031.97	0.833282	0.118123	7.05437	1.73382e-12	1.77531e-11
RGS9	215.316	1.86575	0.264518	7.05337	1.74633e-12	1.78691e-11
KNTC1	2063.29	-0.518703	0.0735608	-7.05134	1.77197e-12	1.81193e-11
BTG1	1174.68	1.35284	0.191924	7.0488	1.80464e-12	1.84407e-11
TBL1X	1020.6	-0.608318	0.0863151	-7.04765	1.81967e-12	1.85818e-11
MTCO1P12	4792.22	0.587444	0.0833787	7.0455	1.84799e-12	1.88582e-11
DYNLL1	2262.02	-0.548778	0.0779118	-7.04357	1.87371e-12	1.91078e-11
NME7	465.144	-0.802129	0.113912	-7.04163	1.90005e-12	1.93633e-11
DHTKD1	716.667	0.664553	0.0944033	7.03951	1.92921e-12	1.96472e-11
EIF5	3788.2	-0.58876	0.0836398	-7.03924	1.93296e-12	1.96721e-11
AKAP13	1261.72	0.897193	0.127481	7.03785	1.95226e-12	1.98553e-11
SLC6A8	208.753	1.41547	0.201126	7.03772	1.95407e-12	1.98602e-11
ZEB1	1199.93	-0.539635	0.0766939	-7.03621	1.97536e-12	2.00631e-11
SLC2A4RG	1991.57	-0.541926	0.0770297	-7.03529	1.98851e-12	2.01831e-11
TGM2	16253.4	0.274599	0.0390331	7.03504	1.99199e-12	2.02048e-11
YIPF3	1686.61	0.858158	0.122079	7.02951	2.07255e-12	2.10078e-11
EHBP1L1	2836.53	0.596956	0.0849279	7.02898	2.08048e-12	2.10741e-11
WNT7B	2062.6	-0.485369	0.0690581	-7.02842	2.0889e-12	2.11452e-11
FER	526.68	-0.836093	0.118964	-7.02814	2.09306e-12	2.11732e-11
SMPD1	768.729	1.12063	0.159465	7.02745	2.10339e-12	2.12633e-11
MIR22HG	415.935	1.24582	0.177319	7.02589	2.12705e-12	2.14882e-11
CSTB	2081.24	0.672244	0.0956969	7.02472	2.14496e-12	2.16546e-11
IGF2R	3365.23	0.54962	0.0782576	7.02322	2.16816e-12	2.18742e-11
LGALS3	1725.76	1.11588	0.158895	7.02272	2.17586e-12	2.19372e-11
BYSL	853.33	-0.753019	0.10724	-7.02181	2.19006e-12	2.20657e-11
POFUT1	2623.85	-0.65972	0.093984	-7.01949	2.22679e-12	2.24208e-11
GEM	1237	0.562556	0.0801482	7.01896	2.23533e-12	2.24918e-11
CDKN3	980.587	-0.755753	0.107687	-7.01803	2.25023e-12	2.26267e-11
CUL2	1035.38	-0.628207	0.08953	-7.01672	2.27137e-12	2.28088e-11
ZNF217	1195.35	0.541885	0.0772269	7.01679	2.27021e-12	2.28088e-11
PHF19	3091.35	-0.429331	0.061221	-7.0128	2.33596e-12	2.34419e-11
RPS7P1	470.237	-0.826725	0.117941	-7.00964	2.3894e-12	2.39622e-11
MPHOSPH10	378.022	-0.870216	0.124166	-7.0085	2.40894e-12	2.41422e-11
DPP7	1368.65	0.693222	0.0989152	7.00825	2.41316e-12	2.41684e-11
PWP1	984.398	-0.595208	0.0849335	-7.00793	2.41866e-12	2.42075e-11
CCDC14	1649.42	-0.557724	0.0795907	-7.00741	2.42772e-12	2.4282e-11
DTYMK	1432.87	-0.564472	0.0805627	-7.00661	2.44162e-12	2.44049e-11
UBASH3B	1796.4	-0.550849	0.0786224	-7.00627	2.44762e-12	2.44487e-11
PSMB9	235.027	1.1001	0.15706	7.00431	2.4821e-12	2.47767e-11
POLDIP2	2287.12	-0.476151	0.0679861	-7.00366	2.4936e-12	2.4875e-11
VPS13A	880.238	-0.748208	0.10685	-7.00239	2.5163e-12	2.50849e-11
TEAD4	417.721	-0.857344	0.12247	-7.00046	2.55115e-12	2.54156e-11
WDR62	2059.43	-0.501311	0.0716123	-7.00035	2.55333e-12	2.54205e-11
SEC14L1	2450.17	0.464575	0.0663822	6.99848	2.58746e-12	2.57434e-11
MBD2	429.261	-0.876672	0.125353	-6.99364	2.67843e-12	2.66309e-11
APLP2	10002.9	0.265384	0.0379474	6.99349	2.68135e-12	2.66424e-11
ZNF740	719.8	0.861439	0.123181	6.99331	2.68483e-12	2.66594e-11
CWC27	507	-0.752814	0.10769	-6.99055	2.73811e-12	2.71706e-11
LIMS2	280.711	1.14858	0.164328	6.98952	2.75826e-12	2.73526e-11
NUP153	2591.6	-0.441316	0.0631485	-6.98854	2.7776e-12	2.75263e-11
SBNO1	1686.1	-0.57652	0.0825109	-6.98719	2.80439e-12	2.77736e-11
USP46	376.324	-0.931825	0.133437	-6.98324	2.88454e-12	2.85486e-11
SNX9	1158.7	1.33791	0.191628	6.98179	2.91439e-12	2.88063e-11
RBL1	1094.92	-0.622415	0.0891476	-6.98184	2.91339e-12	2.88063e-11
ACAT1	1173.37	-0.549532	0.0787141	-6.98137	2.92318e-12	2.88743e-11
TUFM	2022.46	-0.526346	0.0753947	-6.98121	2.92649e-12	2.88881e-11
MAFK	1317.11	0.677891	0.097123	6.97972	2.95764e-12	2.91766e-11
USP20	598.862	1.09836	0.157379	6.9791	2.97083e-12	2.92875e-11
PARP12	726.887	0.64424	0.0923297	6.9776	3.00256e-12	2.9581e-11
KCNQ5	560.494	-0.908806	0.130277	-6.97596	3.03783e-12	2.9909e-11
GAS5	1772.43	-0.483945	0.0694076	-6.97251	3.11334e-12	3.06324e-11
OLA1	1330.16	-0.662986	0.0950971	-6.97167	3.13197e-12	3.0795e-11
RAD21	5487.1	-0.417079	0.0598256	-6.97158	3.13394e-12	3.0795e-11
RABGGTB	1464.47	-0.51872	0.0744198	-6.97019	3.16508e-12	3.10807e-11
PWWP2B	302.977	1.0969	0.157401	6.9688	3.19648e-12	3.13687e-11
NR2C2AP	407.565	-0.883952	0.126872	-6.96727	3.2315e-12	3.16917e-11
INTS10	682.785	-0.708199	0.101654	-6.96677	3.24289e-12	3.17829e-11
RPS25	3716.33	-0.487358	0.0699834	-6.96391	3.30957e-12	3.24153e-11
EIF3I	2367.86	-0.442517	0.0635508	-6.96321	3.32615e-12	3.25567e-11
MSH6	1799.26	-0.624526	0.089696	-6.96269	3.33826e-12	3.2654e-11
PPA1	1666.31	-0.602419	0.0865243	-6.96242	3.34469e-12	3.26957e-11
METAP2	1667.12	-0.618792	0.0888934	-6.96105	3.37736e-12	3.29937e-11
BBC3	188.176	1.7135	0.246221	6.95917	3.42281e-12	3.34161e-11
BLVRB	403.257	1.15303	0.16569	6.95895	3.42817e-12	3.34468e-11
DDX1	1371.13	-0.510928	0.0734233	-6.95866	3.43527e-12	3.34945e-11
DLG3	711.097	1.32257	0.19009	6.95758	3.46174e-12	3.37307e-11
CSTF2T	862.327	-0.705317	0.101377	-6.95735	3.46733e-12	3.37634e-11
POR	1219.63	0.720347	0.103539	6.95724	3.47e-12	3.37677e-11
PPP2R5A	500.137	-0.868725	0.124905	-6.95509	3.52337e-12	3.42649e-11
GALNT18	253.993	-1.0441	0.150146	-6.95392	3.5527e-12	3.45279e-11
NTN4	1008.25	0.796407	0.114547	6.95268	3.58421e-12	3.48118e-11
NRAS	1626.55	-0.528957	0.0760818	-6.95247	3.58933e-12	3.48392e-11
TUBGCP3	867.894	-0.632833	0.0910332	-6.95167	3.60989e-12	3.50162e-11
EIF3A	7489.45	-0.34584	0.0497554	-6.95081	3.63196e-12	3.52076e-11
SORBS2	402.77	1.43608	0.206693	6.9479	3.70757e-12	3.58945e-11
ABCA2	1169.66	0.955767	0.137562	6.94792	3.70699e-12	3.58945e-11
FASTKD3	222.389	-1.09588	0.157763	-6.94635	3.74848e-12	3.62442e-11
JUP	1447.75	1.93456	0.2785	6.94638	3.74775e-12	3.62442e-11
ZNF141	417.655	-0.858207	0.123586	-6.94422	3.80565e-12	3.67733e-11
CDK1	1896.74	-0.569302	0.0819915	-6.94343	3.82694e-12	3.69554e-11
PGPEP1	749.634	1.05705	0.152249	6.94294	3.84024e-12	3.70602e-11
PRPS2	908.548	-0.648649	0.0934536	-6.94087	3.89681e-12	3.75821e-11
ATP10D	845.085	0.951931	0.137176	6.9395	3.93499e-12	3.79261e-11
MGST3	649.911	0.977349	0.14088	6.93748	3.9916e-12	3.84471e-11
PSMB2	1697.99	-0.521332	0.075157	-6.93657	4.01739e-12	3.86709e-11
RUVBL1	1013.84	-0.815531	0.117587	-6.93556	4.0461e-12	3.89224e-11
VTA1	513.911	-0.826453	0.119173	-6.93491	4.06493e-12	3.90787e-11
NFIA	327.276	-1.16917	0.168681	-6.93126	4.17108e-12	4.00736e-11
TRIP11	922.579	-0.574361	0.0828668	-6.93113	4.17488e-12	4.00847e-11
TMEM44	852.431	0.959647	0.13846	6.93087	4.1827e-12	4.01343e-11
ROCK2	1586.37	-0.532152	0.0767851	-6.9304	4.1965e-12	4.02411e-11
PIP4P1	654.743	0.715696	0.103279	6.92973	4.21637e-12	4.04059e-11
STK17A	1445.71	-0.635032	0.0916562	-6.92841	4.25591e-12	4.07591e-11
NLRC5	744.998	0.675373	0.0975196	6.92551	4.34405e-12	4.15768e-11
SYPL1	1464.08	-0.611963	0.0883997	-6.92268	4.4317e-12	4.23889e-11
MKNK1	425.238	0.899713	0.129975	6.9222	4.44669e-12	4.25053e-11
CCNE2	624.99	-0.957986	0.138462	-6.91874	4.55679e-12	4.35301e-11
ARL8A	669.134	0.818865	0.118362	6.91834	4.5698e-12	4.36268e-11
H2BC5	85.3006	1.96055	0.283432	6.91719	4.60695e-12	4.39537e-11
AASDHPPT	622.557	-0.765197	0.110661	-6.91481	4.68478e-12	4.46681e-11
PPL	1836.71	2.28875	0.331035	6.91391	4.71483e-12	4.49262e-11
MND1	448.71	-0.795939	0.115205	-6.90892	4.88369e-12	4.65059e-11
RARG	648.801	0.749897	0.108544	6.90872	4.89044e-12	4.65408e-11
GRIN2D	51.5165	2.67448	0.387179	6.9076	4.92936e-12	4.68817e-11
GTF3C4	1381.71	-0.552026	0.0799223	-6.90704	4.94885e-12	4.70375e-11
PSMC1	1042.46	-0.56602	0.0819654	-6.90559	4.99938e-12	4.74879e-11
RFC4	1015.69	-0.62081	0.0899122	-6.90462	5.03378e-12	4.77845e-11
IRF7	278.624	1.49409	0.21642	6.90365	5.06827e-12	4.80817e-11
TMSB10	8232.4	0.647296	0.0937736	6.90276	5.10021e-12	4.83543e-11
ZYX	4434.03	-0.39701	0.0575197	-6.90216	5.12174e-12	4.8528e-11
IP6K2	981.484	0.950696	0.137796	6.89932	5.22533e-12	4.94785e-11
ARGLU1	1323.52	-0.580463	0.0841432	-6.89852	5.25488e-12	4.97271e-11
DNAJB5	290.469	1.23176	0.178562	6.89823	5.26529e-12	4.97944e-11
HS3ST3B1	93.7513	-1.85317	0.268684	-6.89722	5.30297e-12	5.01194e-11
ATP1A1	15107.1	0.543805	0.0788498	6.89673	5.32139e-12	5.0262e-11
ACBD6	842.223	-0.608329	0.0882486	-6.89336	5.44901e-12	5.14352e-11
PTEN	1300.06	-0.563717	0.0818162	-6.89004	5.57762e-12	5.26163e-11
LRRFIP2	1238.63	-0.599562	0.0870566	-6.88703	5.69673e-12	5.37065e-11
CTH	157.298	1.76979	0.256979	6.88692	5.7015e-12	5.37179e-11
TMOD3	2692.54	-0.534717	0.0776612	-6.88525	5.76864e-12	5.43165e-11
ERBIN	3227.86	-0.416949	0.0605579	-6.88513	5.77342e-12	5.43277e-11
CS	2670.07	-0.435526	0.0632681	-6.88381	5.82705e-12	5.47983e-11
RANGAP1	4146.62	-0.425466	0.061809	-6.88357	5.83713e-12	5.48588e-11
DNAJC22	229.509	2.07176	0.301037	6.88209	5.89796e-12	5.5396e-11
CALU	6410.1	-0.411529	0.0598039	-6.88131	5.93061e-12	5.56681e-11
YY1	2538.25	-0.404684	0.0588237	-6.87961	6.00181e-12	5.63015e-11
ARHGEF1	2262.05	0.401653	0.0583886	6.87897	6.02852e-12	5.65169e-11
ANTXR2	3680.26	-0.377881	0.0549598	-6.87558	6.1738e-12	5.7843e-11
RWDD4	323.104	-0.93877	0.136539	-6.87545	6.17928e-12	5.78584e-11
C11orf68	882.972	-0.798613	0.116162	-6.875	6.1991e-12	5.80081e-11
KYNU	148.313	1.39102	0.202371	6.87362	6.25949e-12	5.85007e-11
NPAS1	91.8178	2.10195	0.3058	6.87362	6.25933e-12	5.85007e-11
MKLN1	1158.34	-0.524472	0.076312	-6.87273	6.2986e-12	5.88297e-11
CDC42BPG	169.38	1.66969	0.243039	6.87005	6.41803e-12	5.99083e-11
CERS2	4289.53	-0.372058	0.0541634	-6.86917	6.45771e-12	6.02414e-11
IL17RE	264.391	1.16242	0.169259	6.86769	6.525e-12	6.08316e-11
EI24	1605.29	-0.544428	0.0792753	-6.86756	6.53073e-12	6.08474e-11
BMAL2	1480.88	-0.706345	0.102877	-6.86594	6.60569e-12	6.15079e-11
STK25	1576.55	0.631747	0.0920233	6.86507	6.64572e-12	6.18425e-11
TAF1D	1102.36	-0.568281	0.0828759	-6.85701	7.03163e-12	6.53933e-11
VRK1	637.862	-0.699995	0.102092	-6.85653	7.05534e-12	6.55734e-11
CNIH1	1422.83	-0.671959	0.098021	-6.85526	7.11843e-12	6.61191e-11
LRSAM1	511.104	0.846798	0.12355	6.85387	7.18769e-12	6.67214e-11
GARRE1	602.807	1.08134	0.157796	6.85278	7.24287e-12	6.71923e-11
LIPH	116.366	2.05421	0.299796	6.85205	7.28004e-12	6.74957e-11
STARD3	1144.82	0.676368	0.0987121	6.85192	7.2864e-12	6.75132e-11
SERPINA1	194.652	2.79726	0.408427	6.84887	7.44367e-12	6.89281e-11
CENPI	862.768	-0.615212	0.0898347	-6.84827	7.47478e-12	6.91738e-11
PRPF38A	732.886	-0.867874	0.126762	-6.84649	7.56853e-12	6.99985e-11
GLRX3	934.228	-0.73274	0.107033	-6.84591	7.59904e-12	7.02376e-11
MAPKAP1	1724.28	-0.47349	0.069177	-6.84461	7.66824e-12	7.08339e-11
REEP2	214.509	1.12332	0.16413	6.84408	7.69692e-12	7.10554e-11
UQCRFS1	1175.1	-0.517167	0.0755677	-6.84375	7.71438e-12	7.11731e-11
GRSF1	2278.83	-0.425036	0.0621083	-6.84347	7.72971e-12	7.12709e-11
RAB23	517.379	-0.781163	0.114213	-6.83954	7.94472e-12	7.32087e-11
PI4K2A	538.015	0.981863	0.143588	6.83805	8.02765e-12	7.39278e-11
TNFSF10	60.2446	3.26819	0.478034	6.83674	8.10181e-12	7.45653e-11
METTL5	418.712	-0.811591	0.118724	-6.83594	8.14711e-12	7.4891e-11
ARMC6	1161.95	-0.61207	0.0895362	-6.83601	8.14288e-12	7.4891e-11
LPIN2	2061.21	0.860569	0.125901	6.83529	8.18418e-12	7.51859e-11
RAC1	4966.66	-0.373895	0.0547014	-6.8352	8.18931e-12	7.51873e-11
HSPD1P12	97.6575	-1.76089	0.25767	-6.8339	8.26368e-12	7.58241e-11
PRDX3	2375.06	-0.47832	0.0700216	-6.83104	8.4302e-12	7.72581e-11
SLC38A7	470.916	1.02064	0.14941	6.8311	8.42652e-12	7.72581e-11
DUSP10	184.493	1.27057	0.186002	6.83092	8.43728e-12	7.7276e-11
HELLS	560.378	-0.823657	0.120616	-6.82875	8.56552e-12	7.84031e-11
DBNDD1	75.8076	2.13962	0.313392	6.82731	8.65212e-12	7.90999e-11
CIC	2921.9	0.627429	0.0918997	6.82733	8.65095e-12	7.90999e-11
TIMM9	393.475	-0.85971	0.125936	-6.82655	8.69827e-12	7.94737e-11
SECTM1	280.163	1.22766	0.179866	6.82539	8.76839e-12	8.00659e-11
PM20D2	739.041	-0.650667	0.0953329	-6.82521	8.77946e-12	8.01185e-11
FMNL2	1048.47	0.637363	0.0934216	6.82244	8.95061e-12	8.1631e-11
JPT2	1830.15	-0.473681	0.0694415	-6.8213	9.02217e-12	8.22341e-11
GNL3L	1345.49	-0.742981	0.108952	-6.81935	9.14515e-12	8.33047e-11
GIGYF1	2193.04	0.895163	0.131298	6.81781	9.24404e-12	8.41547e-11
TSC22D3	225.397	1.92484	0.282344	6.81735	9.27355e-12	8.43725e-11
WWC1	677.076	-0.699054	0.102547	-6.81694	9.29978e-12	8.45603e-11
ERO1A	2058.79	-0.444348	0.0651867	-6.81655	9.32553e-12	8.47433e-11
MRPL13	540.86	-0.755064	0.110777	-6.81606	9.35736e-12	8.49815e-11
OTUD6B	256.835	-1.1189	0.164185	-6.81486	9.43567e-12	8.56412e-11
KIAA0513	321.708	1.076	0.157896	6.81462	9.45103e-12	8.57291e-11
HGS	4482.55	0.416125	0.0610776	6.81305	9.55494e-12	8.66196e-11
DENND6B	74.0977	2.15593	0.31646	6.81262	9.58338e-12	8.68253e-11
DCAF5	1339.73	0.816463	0.119867	6.81142	9.66398e-12	8.7503e-11
IPO9	3759.85	-0.382357	0.0561377	-6.81106	9.6884e-12	8.76716e-11
ASCC3	796.752	-0.62187	0.0913144	-6.8102	9.74606e-12	8.81048e-11
MPG	874.98	0.971205	0.142611	6.81018	9.74794e-12	8.81048e-11
ZBTB4	2394.29	0.472933	0.0694707	6.80767	9.91953e-12	8.96021e-11
POGLUT3	1408.65	-0.528953	0.0777381	-6.80429	1.0155e-11	9.1674e-11
TRIM8	4069.11	0.386293	0.0567783	6.80353	1.02086e-11	9.21035e-11
U2AF2	5531.69	-0.360669	0.0530407	-6.79985	1.04726e-11	9.44282e-11
SLF1	368.303	-1.02921	0.15139	-6.79841	1.05783e-11	9.53246e-11
SLC39A7	2933.25	0.373379	0.0549282	6.79758	1.06393e-11	9.58169e-11
STARD7	2071.77	-0.591776	0.0871014	-6.7941	1.08993e-11	9.81005e-11
DSCC1	363.522	-0.952519	0.140246	-6.79178	1.10762e-11	9.96329e-11
GYS1	1042.22	0.565554	0.083284	6.79067	1.11617e-11	1.00342e-10
LITAF	730.844	0.738009	0.108694	6.78977	1.12315e-11	1.0091e-10
TMEM59	1770.13	0.750961	0.110625	6.78834	1.13431e-11	1.01852e-10
MOB4	234.154	-1.0637	0.156712	-6.78761	1.14005e-11	1.02307e-10
PSIP1	783.669	-0.633048	0.0932774	-6.78672	1.14715e-11	1.02882e-10
BICD2	1389.74	-0.579534	0.0853937	-6.78662	1.14792e-11	1.0289e-10
PPT1	1005.45	-0.595326	0.0877389	-6.7852	1.15925e-11	1.03844e-10
DLD	1469.18	-0.578527	0.0852775	-6.78405	1.16852e-11	1.04613e-10
ZNF432	257.33	1.16583	0.171913	6.78153	1.18912e-11	1.06394e-10
HAGH	680.429	0.643841	0.0949815	6.77859	1.21353e-11	1.08514e-10
NAGK	643.583	0.787849	0.116263	6.77645	1.23161e-11	1.10065e-10
THOP1	2540	-0.446453	0.0659059	-6.7741	1.25185e-11	1.11807e-10
RAE1	1189.64	-0.556054	0.0820878	-6.77389	1.25362e-11	1.11899e-10
RPL28	5989.14	-0.358055	0.0528604	-6.77359	1.25629e-11	1.12072e-10
PTGS1	138.981	1.56005	0.230363	6.77213	1.269e-11	1.13138e-10
NUP54	862.55	-0.676917	0.0999601	-6.77187	1.27125e-11	1.13273e-10
FDFT1	1471.27	2.17972	0.322202	6.76506	1.3325e-11	1.1866e-10
ATIC	1329.3	-0.523378	0.0773761	-6.76408	1.34161e-11	1.19401e-10
ATR	715.889	-0.672704	0.0994642	-6.76328	1.34901e-11	1.19989e-10
LZIC	592.468	-0.720409	0.106573	-6.75976	1.38221e-11	1.22869e-10
TXNIP	1619.91	0.842752	0.124687	6.75893	1.39014e-11	1.23502e-10
PPRC1	2078.23	-0.522669	0.0773409	-6.75799	1.39919e-11	1.24233e-10
DMTN	392.356	0.827303	0.122428	6.75745	1.40439e-11	1.24621e-10
TRAF4	868.593	0.871785	0.129053	6.75524	1.42601e-11	1.26465e-10
CCP110	592.348	-0.776865	0.115019	-6.75421	1.43611e-11	1.27286e-10
DCAF16	1463.22	-0.63237	0.0936301	-6.75392	1.43903e-11	1.2747e-10
AADAT	310.899	-1.0317	0.152859	-6.74935	1.48514e-11	1.31478e-10
PRKD2	721.982	1.1072	0.164067	6.74844	1.4944e-11	1.3222e-10
TP53INP1	321.245	1.90629	0.282513	6.74761	1.50302e-11	1.32905e-10
NRSN2	785.589	0.709653	0.105262	6.7418	1.56437e-11	1.38248e-10
LSM7	837.447	-0.732228	0.108622	-6.74107	1.57229e-11	1.38867e-10
TTL	1496.61	-0.520566	0.0772274	-6.7407	1.5763e-11	1.3914e-10
ACLY	6133.43	0.608603	0.0902896	6.74057	1.57763e-11	1.39176e-10
KCNK6	194.52	1.66622	0.247264	6.73862	1.59894e-11	1.40974e-10
ABCD1	728.829	1.36536	0.202638	6.73796	1.60621e-11	1.41532e-10
ITGB1BP1	1069.66	-0.551307	0.0818387	-6.7365	1.62243e-11	1.42878e-10
H3-3B	5212.84	-0.398415	0.0591511	-6.73554	1.63317e-11	1.4374e-10
CCDC6	931.473	-0.566159	0.0840604	-6.73514	1.63768e-11	1.44053e-10
MTHFD1L	776.842	-0.70884	0.105341	-6.72897	1.70864e-11	1.50119e-10
VPS11	841.988	0.839175	0.12471	6.72899	1.70845e-11	1.50119e-10
NT5C	496.635	-0.737825	0.109674	-6.72746	1.72655e-11	1.51605e-10
DCLRE1A	465.84	-0.767443	0.114106	-6.7257	1.74756e-11	1.53361e-10
CCN2	5931.88	-0.484528	0.0720453	-6.72532	1.75213e-11	1.53672e-10
PIP5KL1	80.9252	1.93441	0.28764	6.72512	1.7545e-11	1.53791e-10
MLLT6	1971.51	0.935718	0.139155	6.72427	1.76477e-11	1.54601e-10
POP1	562.912	-0.819514	0.121887	-6.72356	1.77333e-11	1.55262e-10
TXNL4A	515.909	-0.714629	0.106349	-6.71966	1.82146e-11	1.59383e-10
LRRC8D	415.248	-0.861813	0.128262	-6.71914	1.82796e-11	1.5986e-10
RPL18	6075.49	-0.394609	0.0587909	-6.71208	1.91869e-11	1.67696e-10
UACA	2264.07	-0.511764	0.0762466	-6.71196	1.92029e-11	1.6774e-10
RNF138	272.865	-1.02491	0.152711	-6.71142	1.92741e-11	1.68264e-10
LZTS3	169.081	1.33603	0.199081	6.71098	1.93324e-11	1.68676e-10
SAMD9	1025.47	0.600264	0.0894635	6.7096	1.95157e-11	1.70177e-10
POLH	913.345	-0.623188	0.0929372	-6.70547	2.00755e-11	1.74957e-10
PSMD6	1320.37	-0.609643	0.0909206	-6.70523	2.01095e-11	1.75152e-10
E2F4	1072.53	-0.563834	0.0840908	-6.70506	2.01319e-11	1.75246e-10
BRD8	2353.24	0.352098	0.0525221	6.70381	2.03048e-11	1.7665e-10
SNRPE	641.919	-0.769255	0.114769	-6.70265	2.04666e-11	1.77955e-10
AFF4	3322.91	0.526057	0.0784922	6.70203	2.05541e-11	1.78612e-10
TAF4	801.557	-0.636905	0.0950391	-6.70151	2.06284e-11	1.79155e-10
MVK	405.414	1.94217	0.289826	6.70117	2.06764e-11	1.79468e-10
PLB1	132.902	1.37047	0.204538	6.70035	2.07916e-11	1.80365e-10
ARMCX1	522.251	1.07153	0.159951	6.69909	2.09718e-11	1.81824e-10
MRPS35	855.68	-0.625003	0.0933467	-6.6955	2.14935e-11	1.8624e-10
ANKRD11	4717.33	0.343624	0.0513278	6.6947	2.16118e-11	1.87158e-10
MAN2B2	1774.89	0.472907	0.0706452	6.69412	2.16979e-11	1.87796e-10
PRPF4B	1904.96	-0.488679	0.0730088	-6.69343	2.18002e-11	1.88573e-10
BTN2A1	1000.44	0.585839	0.0875553	6.69107	2.2154e-11	1.91523e-10
WNT10B	99.5279	-1.56181	0.233454	-6.69002	2.23137e-11	1.92794e-10
TRMT1L	430.384	-0.816883	0.122135	-6.68834	2.25713e-11	1.94908e-10
OCIAD2	1110.11	0.872976	0.13064	6.68228	2.35257e-11	2.03034e-10
DOCK4	1120.57	0.85201	0.127513	6.68172	2.36149e-11	2.03687e-10
CLCN4	1261.33	-0.520375	0.0778839	-6.68142	2.36637e-11	2.03992e-10
ME2	289.457	-1.00792	0.150868	-6.6808	2.37644e-11	2.04742e-10
NUP88	1487.17	-0.531829	0.079607	-6.68068	2.37832e-11	2.04788e-10
CLPTM1L	2652.49	-0.441831	0.066181	-6.6761	2.45379e-11	2.11045e-10
CHD6	1114.55	1.0933	0.163762	6.67613	2.45338e-11	2.11045e-10
OS9	2218.34	0.585688	0.0877307	6.67598	2.4559e-11	2.11107e-10
TMA16	345.315	-0.926956	0.138878	-6.6746	2.47903e-11	2.12974e-10
SLU7	839.48	0.687195	0.103079	6.66667	2.61673e-11	2.24676e-10
SNRPC	1413.76	-0.533331	0.080018	-6.66514	2.64404e-11	2.26892e-10
TTC13	663.256	-0.700919	0.105167	-6.66485	2.64939e-11	2.27221e-10
ATP5MC3	1541.8	-0.495696	0.0743774	-6.6646	2.65381e-11	2.27472e-10
PPFIBP1	1434.78	0.518876	0.0778765	6.6628	2.68652e-11	2.30145e-10
SRSF10	2699.28	-0.407661	0.0612298	-6.65788	2.77812e-11	2.37844e-10
CHMP6	514.251	-0.749057	0.112508	-6.6578	2.77954e-11	2.37844e-10
AGFG1	963.339	-0.58926	0.0885529	-6.65433	2.84589e-11	2.43383e-10
MEF2C	84.9785	1.77459	0.266736	6.65299	2.87203e-11	2.4548e-10
TCEAL9	1141.28	0.76202	0.114554	6.65204	2.89052e-11	2.46921e-10
RABEPK	445.606	-0.906402	0.136348	-6.64771	2.97689e-11	2.54155e-10
GART	1566.51	-0.508193	0.0764474	-6.64761	2.97881e-11	2.54175e-10
CEP290	441.229	-0.786192	0.118283	-6.64668	2.99779e-11	2.5565e-10
COX1	129260	0.502127	0.075561	6.64532	3.02552e-11	2.57869e-10
ARHGEF26	374.052	-1.2255	0.184445	-6.64425	3.04756e-11	2.59601e-10
UBA2	1459.77	-0.548297	0.0825287	-6.64371	3.05878e-11	2.6041e-10
SNRPB2	784.379	-0.649132	0.097714	-6.64319	3.0697e-11	2.61193e-10
SERTAD2	1252.75	-0.547702	0.0824471	-6.64308	3.07201e-11	2.61242e-10
COMT	663.919	0.926278	0.139471	6.64137	3.10791e-11	2.64146e-10
CALR	14642.2	0.260997	0.0393009	6.641	3.11565e-11	2.64655e-10
PNPLA7	126.507	1.64881	0.248374	6.63842	3.1706e-11	2.69171e-10
C1QL1	114.457	1.80188	0.271443	6.63816	3.17622e-11	2.69497e-10
POLR1A	2233.91	-0.583701	0.0879431	-6.63726	3.19569e-11	2.70997e-10
CBX1	1854.23	-0.537749	0.0810432	-6.63534	3.23758e-11	2.74395e-10
CARNMT1	345.551	-0.918594	0.138467	-6.63403	3.26646e-11	2.76687e-10
DHODH	180.712	-1.17415	0.177012	-6.6332	3.28487e-11	2.7809e-10
PTPN12	2046.02	-0.474188	0.0715023	-6.63178	3.31667e-11	2.80625e-10
HDAC6	1658.72	0.61464	0.0926845	6.63153	3.32225e-11	2.80941e-10
PRELID3B	1314.14	-0.565189	0.0852403	-6.63054	3.34463e-11	2.82675e-10
CALCOCO2	1249.77	0.50979	0.0768899	6.63013	3.35388e-11	2.83298e-10
HDGFL3	801.507	-0.702651	0.105991	-6.62936	3.37136e-11	2.84615e-10
MKRN1	1133.75	0.791374	0.119399	6.62798	3.40301e-11	2.87127e-10
PLEKHH3	550.453	0.894119	0.134923	6.62688	3.42867e-11	2.8913e-10
FSTL3	557.764	-0.854954	0.129015	-6.62679	3.43071e-11	2.89141e-10
KRR1	1343.41	-0.700912	0.105779	-6.62622	3.44385e-11	2.90086e-10
CDK16	3240.35	-0.37591	0.0567438	-6.62469	3.47988e-11	2.92958e-10
KIAA1217	777.904	1.2048	0.181872	6.62448	3.48471e-11	2.93201e-10
MYL6	7652.39	-0.322358	0.048663	-6.62429	3.48929e-11	2.93423e-10
PTBP3	1153.04	-0.600127	0.0906067	-6.62343	3.50962e-11	2.94968e-10
FCHSD1	773.683	1.33878	0.202143	6.62291	3.52192e-11	2.95837e-10
TUBG2	566.616	1.04929	0.158461	6.62178	3.54909e-11	2.97954e-10
IFI27	133.257	2.88095	0.435164	6.62039	3.58262e-11	3.00602e-10
PDLIM1	1417.05	0.708582	0.10706	6.61858	3.62674e-11	3.04134e-10
CUL9	1026.61	1.02764	0.15527	6.61843	3.6303e-11	3.04264e-10
QTRT2	461.724	-0.806767	0.121904	-6.61802	3.64031e-11	3.04934e-10
ALKBH8	308.677	-0.934144	0.141205	-6.6155	3.70286e-11	3.10002e-10
KHDRBS1	3144.83	-0.40178	0.0607367	-6.61511	3.71278e-11	3.1066e-10
MGAT5	729.757	-0.690665	0.104444	-6.61279	3.77146e-11	3.15288e-10
NDUFS6	1241.75	-0.496612	0.075099	-6.61276	3.77227e-11	3.15288e-10
EEF2	26061	-0.32144	0.048631	-6.60977	3.84916e-11	3.21537e-10
MCM5	2019.98	-0.602619	0.0911752	-6.60946	3.85736e-11	3.22043e-10
C1GALT1	615.663	-0.682484	0.103275	-6.60841	3.88458e-11	3.24137e-10
ATP13A2	1387.6	0.565445	0.0855788	6.6073	3.91386e-11	3.264e-10
URM1	910.013	-0.545398	0.0825471	-6.60711	3.9189e-11	3.2664e-10
STAC	495.707	-0.88972	0.134694	-6.60548	3.96228e-11	3.30074e-10
CENPP	411.28	-0.863111	0.130672	-6.60517	3.97051e-11	3.30577e-10
FKBP8	3063.55	0.695621	0.105321	6.6048	3.98058e-11	3.31232e-10
ADCY6	1444.88	0.709972	0.107533	6.60235	4.04699e-11	3.36573e-10
UBAP1	1115.15	0.564522	0.085509	6.6019	4.05914e-11	3.37398e-10
USP14	1475.78	-0.620423	0.0939821	-6.6015	4.07024e-11	3.38135e-10
CUL1	2269.51	-0.544586	0.0825127	-6.60002	4.11099e-11	3.41332e-10
HACD1	408.615	-0.807608	0.122384	-6.599	4.1395e-11	3.4351e-10
LIF	1866.05	0.517062	0.0783753	6.59726	4.18829e-11	3.47368e-10
WDR6	4004.64	0.607508	0.0921174	6.59494	4.25433e-11	3.52652e-10
ENC1	3307.51	-0.472615	0.0716686	-6.59445	4.26836e-11	3.5362e-10
PDK2	637.457	0.76067	0.115358	6.59399	4.2815e-11	3.54515e-10
GPD2	1255.26	-0.577646	0.0876493	-6.59042	4.38579e-11	3.62951e-10
ERI1	475.688	-0.763729	0.115899	-6.5896	4.41022e-11	3.64773e-10
DIMT1	481.783	-0.959001	0.1456	-6.58654	4.50201e-11	3.72161e-10
MYO1E	664.375	0.686406	0.104228	6.58563	4.52947e-11	3.74226e-10
BMP1	933.648	0.921731	0.139992	6.58416	4.57453e-11	3.77743e-10
AMOTL2	2603.96	-0.451402	0.0685747	-6.58262	4.62214e-11	3.81466e-10
HYLS1	597.609	-0.775527	0.117948	-6.57514	4.86079e-11	4.00942e-10
TTC28	354.717	1.23946	0.188651	6.57009	5.02865e-11	4.14562e-10
UTP23	424.791	-0.835448	0.127172	-6.56941	5.05149e-11	4.16218e-10
CHD3	4377.78	0.524024	0.0797853	6.56792	5.10237e-11	4.20181e-10
UBIAD1	456.771	-0.803255	0.122325	-6.56655	5.14937e-11	4.2382e-10
LDAF1	176.378	1.41766	0.215903	6.56621	5.16127e-11	4.24568e-10
RBM28	955.81	-0.561158	0.0855328	-6.56074	5.35422e-11	4.402e-10
AIMP2	715.613	-0.705693	0.107662	-6.55473	5.5742e-11	4.58036e-10
TMEM229B	84.394	1.88559	0.28773	6.55336	5.62575e-11	4.62021e-10
ZFYVE26	759.697	0.810876	0.123752	6.55245	5.66013e-11	4.64592e-10
COL17A1	352.882	0.838359	0.127967	6.55137	5.70121e-11	4.6771e-10
TST	408.088	0.809093	0.123505	6.55111	5.71103e-11	4.68261e-10
PAPSS2	907.028	-0.5863	0.0895024	-6.55066	5.72819e-11	4.69413e-10
RPL21	893	-0.709886	0.108388	-6.54951	5.77262e-11	4.72797e-10
SMC5	1206.3	-0.639664	0.0976825	-6.5484	5.81552e-11	4.76053e-10
RPS23	5495.14	-0.345761	0.0528106	-6.54719	5.86313e-11	4.7969e-10
GGCT	168.209	-1.19543	0.182644	-6.54515	5.94357e-11	4.86009e-10
BRSK1	166.125	2.03102	0.310341	6.54448	5.97044e-11	4.87941e-10
DFFA	1154.15	-0.57553	0.0879512	-6.54374	5.9999e-11	4.89827e-10
OSMR	1879.4	1.05301	0.160918	6.54374	6e-11	4.89827e-10
OSBP	1637.7	0.690724	0.105562	6.54328	6.01849e-11	4.91071e-10
CFLAR	741.583	0.659233	0.10077	6.54193	6.07317e-11	4.95265e-10
BCL2	150.003	-1.32514	0.202582	-6.54126	6.10029e-11	4.97208e-10
PPA2	1079.38	-0.613016	0.0937295	-6.54027	6.14083e-11	5.00242e-10
MAL2	90.1282	1.74191	0.266358	6.53972	6.16335e-11	5.01806e-10
SLF2	1808.87	-0.463374	0.0708693	-6.53843	6.21679e-11	5.05885e-10
NUMA1	7893.19	0.758385	0.115997	6.538	6.23482e-11	5.07079e-10
SPEG	427.283	1.63161	0.249587	6.53722	6.2674e-11	5.09454e-10
BOD1L1	3259.09	0.430218	0.065812	6.53708	6.27315e-11	5.09647e-10
SEPHS1	1430.09	-0.500588	0.076581	-6.53672	6.28837e-11	5.10609e-10
HDGF	6306.91	-0.351221	0.0537329	-6.53643	6.30066e-11	5.11332e-10
AMBRA1	775.662	0.616423	0.0943115	6.53603	6.3173e-11	5.12407e-10
PPP4R2	991.84	-0.554136	0.0848221	-6.53292	6.4501e-11	5.22898e-10
AK1	192.238	1.2306	0.188384	6.53241	6.47178e-11	5.24374e-10
URI1	790.967	-0.627057	0.0959955	-6.53215	6.48311e-11	5.2501e-10
POLR3G	146.191	-1.65797	0.253855	-6.53118	6.52552e-11	5.28162e-10
FAM120C	672.602	-0.635357	0.097293	-6.53035	6.56149e-11	5.30788e-10
UBR7	1390.61	-0.558118	0.0854744	-6.52965	6.59238e-11	5.33002e-10
CHRNE	128.846	1.55871	0.23873	6.52919	6.61263e-11	5.34353e-10
TSEN2	356.88	-0.906703	0.138881	-6.52865	6.63633e-11	5.35981e-10
JDP2	74.843	2.05663	0.315027	6.52843	6.64635e-11	5.36504e-10
PHF21A	672.917	1.21219	0.185697	6.52779	6.67463e-11	5.38499e-10
STXBP1	1180.95	0.47609	0.0729352	6.52758	6.68392e-11	5.3896e-10
DHFR	1122.71	-0.540564	0.0828726	-6.52284	6.89903e-11	5.56009e-10
RIPOR1	1903.08	0.505835	0.0775748	6.52062	7.00192e-11	5.64e-10
MIOS	503.533	-0.942751	0.144625	-6.51857	7.09809e-11	5.71442e-10
CD63	5416.37	0.468133	0.0718216	6.518	7.1251e-11	5.7331e-10
TMBIM1	1703.05	1.0953	0.168429	6.50305	7.87052e-11	6.32952e-10
BZW2	949.805	-0.557291	0.085729	-6.50062	7.99917e-11	6.42956e-10
BACH1	682.156	1.19318	0.183582	6.49943	8.06265e-11	6.47714e-10
AKT3	933.768	-0.614576	0.0945612	-6.49924	8.07272e-11	6.48178e-10
RIPK1	1042.73	0.490783	0.0755281	6.49802	8.13849e-11	6.52811e-10
SBF1	2597.97	0.72715	0.111904	6.49801	8.13906e-11	6.52811e-10
NSA2	849.312	-0.609642	0.0938279	-6.49745	8.16943e-11	6.54899e-10
CLIP2	1474.05	0.872374	0.134278	6.49679	8.20504e-11	6.57404e-10
LCORL	554.635	-0.845609	0.130177	-6.49581	8.25851e-11	6.61338e-10
CFAP97	634.61	-0.66058	0.101697	-6.49558	8.27158e-11	6.62033e-10
TMEM30A	1659.88	-0.623195	0.0959582	-6.49445	8.3338e-11	6.6666e-10
OSBPL9	1458.17	0.421492	0.0649511	6.48937	8.61936e-11	6.89138e-10
POLE2	651.348	-0.736411	0.113527	-6.48667	8.77544e-11	7.01246e-10
AARS1	2103.07	0.965158	0.148876	6.48298	8.99274e-11	7.18231e-10
TMEM185B	771.21	-0.67201	0.103728	-6.47861	9.25724e-11	7.38965e-10
PFKFB2	532.43	1.02877	0.158877	6.47527	9.4641e-11	7.55078e-10
MCM3	4536.81	-0.414001	0.0639596	-6.47285	9.61709e-11	7.66879e-10
TP53BP1	1602.02	0.668292	0.103254	6.47229	9.65298e-11	7.69335e-10
CSTF2	744.021	-0.662812	0.10241	-6.47215	9.66181e-11	7.69633e-10
PDGFC	1738.3	-0.409529	0.0632904	-6.47064	9.75865e-11	7.76937e-10
MAK16	374.439	-0.989128	0.15292	-6.46826	9.91393e-11	7.88053e-10
LIMA1	2298.22	-0.444282	0.068686	-6.46831	9.91032e-11	7.88053e-10
MINK1	2307.87	0.433598	0.0670346	6.46828	9.91252e-11	7.88053e-10
OAS1	41.0713	2.96951	0.459107	6.46801	9.93041e-11	7.88948e-10
SLC66A1	436.246	0.719896	0.111304	6.46781	9.94319e-11	7.89548e-10
TULP3	1054.44	0.865469	0.133833	6.4668	1.00102e-10	7.94239e-10
GAS2L1	1306.03	-0.516977	0.0799437	-6.46676	1.00128e-10	7.94239e-10
PRR36	80.7502	2.28994	0.35413	6.46636	1.00389e-10	7.95893e-10
STX5	780.584	0.711022	0.109992	6.46429	1.01775e-10	8.0646e-10
BIRC5	2274.69	-0.446753	0.0691315	-6.46236	1.03082e-10	8.16383e-10
SLC7A5	4224.25	-0.517115	0.0800616	-6.45897	1.05421e-10	8.34474e-10
MTPN	2518.79	-0.442423	0.0685098	-6.45782	1.06224e-10	8.40389e-10
PBX3	326.033	-0.895477	0.138741	-6.45431	1.08715e-10	8.59645e-10
ETV4	1624.42	0.826077	0.128	6.45373	1.09129e-10	8.62465e-10
SLC9A8	661.732	0.87224	0.135183	6.45231	1.10157e-10	8.70133e-10
VPS39	1170.79	0.994073	0.15407	6.45207	1.10332e-10	8.71066e-10
BAHCC1	1077.1	0.920056	0.142703	6.44734	1.13829e-10	8.98205e-10
ALDH3B1	540.516	1.38251	0.214443	6.44697	1.14108e-10	8.99812e-10
MAP3K7CL	47.389	2.54203	0.394303	6.44691	1.14152e-10	8.99812e-10
SUV39H2	476.488	-0.862626	0.133862	-6.44413	1.16265e-10	9.15989e-10
MTUS1	325.592	1.34558	0.208832	6.44334	1.16872e-10	9.20287e-10
ENTR1	1374.54	-0.476659	0.0739893	-6.44228	1.17693e-10	9.26275e-10
SUN3	39.9781	3.17102	0.492338	6.44073	1.18903e-10	9.35309e-10
MARCHF4	246.554	-1.03108	0.160119	-6.43948	1.19885e-10	9.42544e-10
RAB29	726.833	0.597645	0.0928125	6.43927	1.20046e-10	9.43314e-10
RPL34	2377.55	-0.458127	0.0711653	-6.43751	1.21451e-10	9.53368e-10
ACYP1	297.285	-0.924891	0.143671	-6.43756	1.21409e-10	9.53368e-10
CMTM4	453.435	-0.756704	0.117563	-6.4366	1.22178e-10	9.58575e-10
ELF1	657.509	0.767053	0.119188	6.43566	1.22938e-10	9.64038e-10
TAF8	1121.6	0.499325	0.0775912	6.43533	1.23209e-10	9.65657e-10
PLCE1	628.749	-0.712746	0.110771	-6.43439	1.23969e-10	9.71114e-10
FGD5-AS1	2227.57	-0.466072	0.0724368	-6.43419	1.24133e-10	9.71894e-10
TENT5A	250.879	0.952263	0.148026	6.43306	1.25061e-10	9.78655e-10
STAT3	2621.85	0.366332	0.0569511	6.4324	1.25605e-10	9.82401e-10
TMEM38A	260.499	1.03399	0.160777	6.43121	1.26589e-10	9.89584e-10
CDR2L	733.958	0.558451	0.0868449	6.43044	1.27232e-10	9.94091e-10
FERMT2	1209.55	-0.659241	0.102521	-6.43031	1.2734e-10	9.94426e-10
ZMYM1	457.467	-0.738847	0.114915	-6.42948	1.2804e-10	9.99376e-10
LMO7	2194.23	0.496057	0.0771626	6.42873	1.28674e-10	1.0038e-09
GTF2IRD1	1264.9	0.582708	0.0906591	6.42747	1.29749e-10	1.01167e-09
CAMSAP2	1441.37	-0.56068	0.0872405	-6.42684	1.30286e-10	1.01533e-09
DNAJC24	255.063	-1.13212	0.176158	-6.42671	1.30396e-10	1.01546e-09
GMIP	403.066	1.07376	0.167079	6.42666	1.30438e-10	1.01546e-09
EML4	1081.75	-0.523507	0.0814661	-6.42608	1.3094e-10	1.01885e-09
MAP1S	1611.68	0.423697	0.0659544	6.4241	1.32654e-10	1.03165e-09
PYGO1	263.154	-1.03609	0.161293	-6.42365	1.33047e-10	1.03418e-09
ACBD3	977.888	0.552234	0.0860047	6.42098	1.35402e-10	1.05195e-09
MTMR14	837.129	0.869663	0.135501	6.41812	1.37963e-10	1.07074e-09
THOC1	465.299	-0.786829	0.122593	-6.4182	1.37897e-10	1.07074e-09
CUL7	896.168	1.05439	0.164297	6.41759	1.38447e-10	1.07394e-09
PPP1R15A	3497.85	1.7228	0.268555	6.41509	1.40738e-10	1.09115e-09
CEACAM19	231.125	2.01414	0.31398	6.41486	1.40953e-10	1.09226e-09
WDR82	2755.96	-0.38062	0.0593576	-6.41231	1.43328e-10	1.11009e-09
SH3BP2	1780.13	0.564112	0.0879788	6.4119	1.43714e-10	1.11252e-09
DLC1	2819.58	-0.370079	0.0577502	-6.40828	1.47169e-10	1.13868e-09
S100A13	532.314	0.989912	0.154485	6.40781	1.47621e-10	1.14159e-09
C12orf75	1568.26	-0.496388	0.0774936	-6.40553	1.49846e-10	1.1582e-09
MAD2L1	1183.73	-0.617481	0.0964179	-6.40421	1.5115e-10	1.16721e-09
FAM91A1	1412.81	-0.494708	0.0772475	-6.40419	1.51166e-10	1.16721e-09
ARFIP2	1223.02	0.617737	0.0964702	6.4034	1.51959e-10	1.17273e-09
KIF1C	3774.86	-0.384057	0.0599978	-6.4012	1.54165e-10	1.18915e-09
SAT2	592.644	1.28318	0.200495	6.40008	1.55298e-10	1.19728e-09
CASTOR2	183.387	1.61949	0.253089	6.39888	1.56518e-10	1.20607e-09
RPSAP52	137.503	-1.28922	0.20149	-6.39842	1.56995e-10	1.20913e-09
MDN1	899.52	-0.651171	0.101775	-6.39818	1.57243e-10	1.21042e-09
ZNF239	149.793	-1.3217	0.206699	-6.39431	1.61272e-10	1.2408e-09
ATP5MK	776.766	-0.638873	0.0999155	-6.39414	1.61458e-10	1.2416e-09
CHRNA5	245.347	-1.07277	0.167779	-6.39392	1.61682e-10	1.24269e-09
RRAS	519.03	1.58313	0.247623	6.3933	1.62343e-10	1.24714e-09
ARNT2	461.098	0.782712	0.122437	6.39277	1.62905e-10	1.25082e-09
FAM168B	2380.99	-0.384917	0.0602367	-6.39007	1.65806e-10	1.27244e-09
SLC25A3	7663.71	-0.339389	0.0531133	-6.3899	1.65992e-10	1.27323e-09
CTNNBL1	981.077	-0.549236	0.0859692	-6.38874	1.67254e-10	1.28225e-09
HAT1	834.865	-0.756372	0.118434	-6.38646	1.69775e-10	1.30092e-09
PPID	709.777	-0.741551	0.116115	-6.38632	1.69924e-10	1.3014e-09
RHPN1	413.094	1.31621	0.206204	6.38303	1.7362e-10	1.32903e-09
SRSF5	2348.64	0.345164	0.0540772	6.3828	1.7388e-10	1.33035e-09
GBF1	3204.85	0.309521	0.0484993	6.38196	1.74834e-10	1.33697e-09
MICB	875.943	0.527535	0.0826641	6.38167	1.75166e-10	1.33883e-09
NLGN3	121.614	2.0174	0.316161	6.38094	1.76004e-10	1.34456e-09
GALNT13	181.103	-1.12058	0.175636	-6.38011	1.76961e-10	1.35118e-09
MOB1A	1714.92	-0.575247	0.0902312	-6.37525	1.82665e-10	1.39403e-09
WFS1	1160.05	0.647861	0.101628	6.37483	1.83165e-10	1.39714e-09
SPCS3	1466.62	-0.557362	0.0874457	-6.37381	1.84389e-10	1.40577e-09
ACSS3	533.661	1.34957	0.21175	6.37339	1.84894e-10	1.4089e-09
ATAD3B	864.91	-0.73779	0.115765	-6.37317	1.85157e-10	1.4102e-09
MTND2P28	2163.76	-0.446747	0.0700992	-6.37307	1.85281e-10	1.41043e-09
MYO9A	815.347	-0.53702	0.0842761	-6.37215	1.86391e-10	1.41817e-09
CORO1C	6356.65	-0.342893	0.0538154	-6.37165	1.8701e-10	1.42216e-09
SERINC3	3375.06	0.55366	0.0868972	6.37143	1.87272e-10	1.42343e-09
PADI1	55.6547	2.44902	0.38444	6.37037	1.88576e-10	1.43263e-09
IKBKE	461.527	1.3747	0.215812	6.36991	1.89135e-10	1.43615e-09
SPCS1	859.821	-0.652317	0.102432	-6.36832	1.91107e-10	1.4504e-09
SLC5A6	591.948	-0.667712	0.104854	-6.36801	1.91494e-10	1.45187e-09
WASHC2C	511.326	1.59761	0.25088	6.36804	1.91462e-10	1.45187e-09
FAM107B	1502.51	0.440943	0.0692674	6.36582	1.94254e-10	1.47206e-09
RPL19	10605.8	-0.311142	0.0489109	-6.3614	1.99919e-10	1.51423e-09
MAPK14	2032.55	-0.432935	0.0680786	-6.35934	2.02618e-10	1.53391e-09
TMEM126A	215.968	-1.03765	0.163215	-6.35759	2.04943e-10	1.55073e-09
TRIM47	581.664	1.13965	0.179382	6.35321	2.10871e-10	1.59479e-09
BST2	301.574	1.97874	0.311463	6.35305	2.11092e-10	1.59566e-09
[truncated: 33,900 more rows]

## Sheet: CAR vs. UNT (DOWN)
Supplementary Table S2 - DESEQ
Column1	baseMean	log2FoldChange	lfcSE	stat	pvalue	padj
IL11	1754.84	-1.70551	0.0682953	-24.9725	1.21564e-137	6.11992e-134
AXL	19241.1	-1.33103	0.0575386	-23.1328	2.16626e-118	5.45285e-115
NCEH1	3832.79	-1.55846	0.0754964	-20.6428	1.13252e-94	1.71045e-91
CRIM1	3976.1	-1.25798	0.0633666	-19.8525	1.04909e-87	1.32036e-84
HSP90AA1	26418.9	-1.10828	0.0581767	-19.0503	6.53235e-81	7.047e-78
THBS1	11058.1	-1.18143	0.062016	-19.0504	6.52255e-81	7.047e-78
ACTB	75529.6	-0.86357	0.0464975	-18.5724	5.37498e-77	4.77519e-74
NQO1	2795.15	-1.41177	0.0777891	-18.1487	1.31541e-73	1.04561e-70
ACTG1	45576.5	-1.03127	0.0573673	-17.9765	2.97535e-72	2.24684e-69
INSYN2B	599.791	-2.20661	0.124093	-17.7819	9.76312e-71	6.70238e-68
CDH4	2154.54	-1.6614	0.0945599	-17.5698	4.19817e-69	2.64187e-66
TFRC	5185.32	-1.31944	0.0758742	-17.3899	9.8471e-68	5.72003e-65
ALCAM	3380.2	-1.19885	0.0706037	-16.98	1.15464e-64	6.22807e-62
CCT5	6130.43	-0.990656	0.0606386	-16.3371	5.37829e-60	2.62027e-57
CYCS	1391.2	-1.29471	0.0795924	-16.2667	1.6995e-59	7.77804e-57
EBNA1BP2	1348.02	-1.31834	0.0811758	-16.2405	2.60696e-59	1.15803e-56
SERBP1	5055.31	-1.11446	0.0691102	-16.1258	1.68093e-58	7.25344e-56
NDC1	1760.92	-1.19097	0.0743769	-16.0126	1.04299e-57	4.37564e-55
CENPE	1970.08	-1.28633	0.0804886	-15.9816	1.71735e-57	7.01005e-55
HSPA8	25067.9	-0.869847	0.0545632	-15.942	3.23738e-57	1.28669e-54
NCL	11958	-0.89645	0.056476	-15.8731	9.73228e-57	3.67467e-54
MYBL1	1202.67	-1.40148	0.088843	-15.7748	4.64034e-56	1.66864e-53
MIR100HG	1798.44	-1.07749	0.068517	-15.7258	1.00609e-55	3.45342e-53
BOP1	1656.66	-1.42777	0.090961	-15.6965	1.59734e-55	5.36102e-53
FLNC	7927.19	-0.908077	0.057898	-15.6841	1.94362e-55	6.38142e-53
C1QBP	2722.91	-1.11724	0.0715189	-15.6216	5.19024e-55	1.66784e-52
NPM1	12321.2	-1.11612	0.0718478	-15.5345	2.02548e-54	6.37308e-52
NR2F2	3848.17	-1.01834	0.0659996	-15.4295	1.03621e-53	3.12999e-51
NOC3L	753.246	-1.53139	0.09955	-15.3831	2.12378e-53	6.24513e-51
TUBA1B	15330.6	-0.865763	0.0565955	-15.2974	7.95979e-53	2.26824e-50
CHORDC1	661.689	-1.64914	0.108097	-15.2562	1.49799e-52	4.18966e-50
EIF5A	8303.24	-0.891903	0.058666	-15.2031	3.37445e-52	9.26623e-50
HNRNPU	11918.4	-0.897713	0.0591922	-15.1661	5.93381e-52	1.60033e-49
SPDL1	1446.65	-1.22275	0.0806471	-15.1618	6.33431e-52	1.67837e-49
NEGR1	250.652	-2.77619	0.18367	-15.1151	1.28713e-51	3.35163e-49
RPS2	7875.57	-0.889629	0.0592115	-15.0246	5.06813e-51	1.29736e-48
MAP7D3	2007.3	-1.14382	0.0761967	-15.0114	6.18572e-51	1.55705e-48
HSPD1	4750.38	-0.967324	0.064578	-14.9791	1.00501e-50	2.4883e-48
SET	6365.54	-0.839601	0.0561155	-14.962	1.30009e-50	3.16697e-48
TUBB	27452.2	-0.805324	0.0538476	-14.9556	1.43143e-50	3.43156e-48
LMNB2	8124.41	-0.881716	0.0590533	-14.9309	2.07594e-50	4.89891e-48
NCAPG	2990.39	-0.996338	0.0667389	-14.9289	2.1381e-50	4.96796e-48
CCT6A	5678.42	-0.980784	0.0664103	-14.7686	2.33668e-49	5.3471e-47
EIF3J	1076.2	-1.33051	0.0910016	-14.6207	2.07142e-48	4.66935e-46
CDC20	2154.42	-1.02956	0.0704424	-14.6157	2.23112e-48	4.95538e-46
RPL22L1	664.746	-1.53898	0.105381	-14.604	2.64927e-48	5.79883e-46
SRM	1909.38	-1.22856	0.0841616	-14.5976	2.90784e-48	6.27387e-46
HNRNPA2B1	15870.5	-0.735145	0.0503671	-14.5957	2.98947e-48	6.35914e-46
HNRNPD	6175.15	-0.904661	0.0621091	-14.5657	4.64412e-48	9.63196e-46
DKK1	1873.94	-1.1882	0.0815762	-14.5655	4.65559e-48	9.63196e-46
BRI3BP	1049.23	-1.30121	0.0897927	-14.4913	1.37527e-47	2.76944e-45
F3	4857.17	-0.945299	0.065453	-14.4424	2.79827e-47	5.56082e-45
CCDC86	1142.89	-1.3666	0.0951968	-14.3555	9.84061e-47	1.93017e-44
NOLC1	3713.35	-0.913343	0.0636516	-14.3491	1.07909e-46	2.08943e-44
HNRNPR	3051.45	-0.950947	0.0665795	-14.2829	2.7982e-46	5.34952e-44
VKORC1L1	1189.85	-1.23501	0.086479	-14.281	2.87287e-46	5.42362e-44
NAA50	1689.72	-1.2349	0.0870024	-14.1938	1.00039e-45	1.86529e-43
FLNA	55405.3	-0.746569	0.0527311	-14.158	1.66569e-45	3.03096e-43
ARHGAP11A	2492.25	-1.1487	0.081211	-14.1447	2.0144e-45	3.62185e-43
NAA15	1897.37	-1.33798	0.0946334	-14.1385	2.19835e-45	3.90608e-43
TUBA1C	7606.67	-0.820692	0.0584729	-14.0354	9.46306e-45	1.61472e-42
PTGES3	4511.53	-1.24918	0.0890048	-14.035	9.51535e-45	1.61472e-42
QSER1	1484.01	-1.08978	0.0776515	-14.0342	9.62425e-45	1.61506e-42
LDHA	15479.3	-0.779952	0.055709	-14.0005	1.54865e-44	2.57025e-42
FJX1	766.399	-1.4217	0.101721	-13.9764	2.17054e-44	3.52491e-42
RRS1	340.749	-1.92467	0.138148	-13.9319	4.05165e-44	6.44127e-42
BIRC2	1394.5	-1.20063	0.0861891	-13.9302	4.15253e-44	6.53288e-42
DEK	3972.67	-0.9678	0.0696672	-13.8918	7.10702e-44	1.09528e-41
HNRNPAB	4882.91	-0.882132	0.0635808	-13.8742	9.08343e-44	1.38573e-41
PAICS	4579.69	-1.04968	0.0757287	-13.861	1.09074e-43	1.64735e-41
ANP32B	3785.62	-0.871267	0.0629605	-13.8383	1.49674e-43	2.23814e-41
SMC4	3999.54	-0.944136	0.0687116	-13.7406	5.80146e-43	8.42495e-41
UTP20	1395.83	-1.22528	0.0892802	-13.724	7.29596e-43	1.03954e-40
LPAR1	1571.59	-1.1178	0.081685	-13.6843	1.26094e-42	1.76334e-40
CD44	5991.3	-0.934664	0.0685817	-13.6285	2.71185e-42	3.75753e-40
POLR1G	708.77	-1.38663	0.101879	-13.6105	3.46726e-42	4.76055e-40
LYAR	1719.6	-1.08276	0.079624	-13.5984	4.09356e-42	5.56983e-40
CACYBP	1859.34	-1.05979	0.0784906	-13.5021	1.51955e-41	2.04908e-39
TOMM40	2976.35	-1.00463	0.0744983	-13.4852	1.91112e-41	2.55431e-39
FARSB	905.828	-1.31002	0.0972481	-13.4709	2.32007e-41	3.04696e-39
VMA21	1087.85	-1.21876	0.0905716	-13.4564	2.82484e-41	3.67789e-39
PFAS	1438	-1.0711	0.079677	-13.443	3.38461e-41	4.36904e-39
RPL35	6343.46	-0.84553	0.063009	-13.4192	4.66687e-41	5.9732e-39
DDX21	4280.66	-1.10749	0.0825842	-13.4104	5.2544e-41	6.66867e-39
BRIX1	847.761	-1.27367	0.0952928	-13.3658	9.57874e-41	1.20556e-38
PTMA	6297.08	-0.806059	0.060322	-13.3626	1.00007e-40	1.24826e-38
ZNF185	3391.53	-0.948174	0.0711373	-13.3288	1.57433e-40	1.93838e-38
PA2G4	2574.72	-1.06201	0.0803186	-13.2225	6.50916e-40	7.92806e-38
PPP1CC	2944.83	-1.13884	0.0865439	-13.1591	1.5082e-39	1.82226e-37
SKP2	587.269	-1.42243	0.108191	-13.1475	1.7599e-39	2.09289e-37
FOSL1	9140.1	-0.785209	0.0597779	-13.1354	2.06286e-39	2.43401e-37
CDK6	1228.31	-1.11626	0.0850691	-13.1218	2.47075e-39	2.8927e-37
DHX9	4719.54	-0.803674	0.0612809	-13.1146	2.71641e-39	3.15585e-37
CAV1	8563.26	-0.829552	0.0632976	-13.1056	3.05943e-39	3.52722e-37
SMS	2983.04	-0.905832	0.0691337	-13.1026	3.1816e-39	3.64028e-37
SEMA7A	1746.83	-1.02318	0.0781571	-13.0913	3.69022e-39	4.19048e-37
KIF5B	5833.62	-0.836463	0.063948	-13.0804	4.26339e-39	4.76963e-37
DDX18	1185.34	-1.14207	0.0873653	-13.0724	4.73542e-39	5.25876e-37
MT2A	3348.08	-0.686221	0.0525153	-13.0671	5.07913e-39	5.59928e-37
HEATR1	942.343	-1.19799	0.0918058	-13.0492	6.42331e-39	7.0298e-37
FKBP4	2805.72	-0.88267	0.0677392	-13.0304	8.21483e-39	8.9258e-37
DDX17	3025.05	-0.801462	0.0618432	-12.9596	2.07411e-38	2.19058e-36
XPO1	3482.99	-1.01721	0.0787357	-12.9192	3.50557e-38	3.67671e-36
MRTO4	1011.96	-1.13164	0.0876827	-12.9061	4.15877e-38	4.33172e-36
PAK1IP1	491.938	-1.539	0.119327	-12.8973	4.66012e-38	4.82067e-36
IFRD2	2121.6	-0.962742	0.0750784	-12.8232	1.21647e-37	1.24982e-35
ERLIN1	1540.56	-1.00506	0.0787174	-12.7679	2.47611e-37	2.50985e-35
MRPL3	1106.83	-1.31519	0.103416	-12.7174	4.73241e-37	4.76491e-35
GCLM	1082.55	-1.33515	0.105009	-12.7146	4.90635e-37	4.90733e-35
NOP56	3755.57	-0.82131	0.0647753	-12.6794	7.69529e-37	7.64618e-35
RPL36	5561.8	-0.734084	0.0579497	-12.6676	8.93885e-37	8.82375e-35
RPL5	8103.97	-0.723478	0.0571827	-12.652	1.09015e-36	1.06912e-34
PTDSS1	1996.9	-1.02881	0.0813452	-12.6474	1.15627e-36	1.12666e-34
PPP1R14B	2303.62	-0.878473	0.0695955	-12.6226	1.58599e-36	1.53546e-34
RAN	5599.32	-0.759771	0.060211	-12.6185	1.67028e-36	1.60677e-34
NECTIN3	1063.04	-1.09127	0.0869107	-12.5562	3.67493e-36	3.51282e-34
NSD2	10369.8	-0.687962	0.055192	-12.4649	1.16037e-35	1.09532e-33
GEMIN5	901.495	-1.20201	0.0966196	-12.4407	1.57187e-35	1.47453e-33
PUM3	1201.85	-1.22885	0.0990539	-12.4059	2.42838e-35	2.25005e-33
KIF20B	1760.02	-1.07936	0.0871943	-12.3787	3.4064e-35	3.11799e-33
TUBB4B	12407.3	-0.754671	0.0611542	-12.3405	5.48446e-35	4.98987e-33
PUS7L	651.499	-1.41788	0.115043	-12.3247	6.66587e-35	6.02842e-33
ID1	1270.58	-1.28533	0.104507	-12.299	9.17477e-35	8.24801e-33
NOP14	3278.26	-0.834409	0.068141	-12.2453	1.77943e-34	1.59023e-32
GPATCH4	1089.23	-1.20238	0.0984377	-12.2146	2.59623e-34	2.2797e-32
GLIPR1	1296.78	-1.00393	0.0822083	-12.212	2.68085e-34	2.3404e-32
IRAK1	7280.84	-0.769385	0.0630767	-12.1976	3.20115e-34	2.77856e-32
TXN	3052.97	-0.790084	0.0647995	-12.1928	3.39699e-34	2.9317e-32
TRAP1	1195.99	-1.18705	0.0973978	-12.1876	3.61863e-34	3.10524e-32
HNRNPA3	2868.18	-0.824045	0.0676765	-12.1762	4.16064e-34	3.55018e-32
YWHAZ	11175.5	-0.668669	0.0549247	-12.1743	4.26076e-34	3.61519e-32
GNPNAT1	1027.02	-1.17978	0.0969677	-12.1667	4.67668e-34	3.94592e-32
URB2	741.26	-1.20596	0.0992857	-12.1463	6.00075e-34	5.03496e-32
TOMM70	1564.14	-0.918581	0.0757262	-12.1303	7.29841e-34	6.05647e-32
WDR43	1077.31	-1.09172	0.0900165	-12.128	7.50302e-34	6.19225e-32
PSMD12	1669.08	-0.958502	0.0791245	-12.1138	8.92125e-34	7.3227e-32
CCNA2	2047.45	-0.868219	0.07171	-12.1074	9.65625e-34	7.88315e-32
PGM2	1119.52	-1.09926	0.0908604	-12.0983	1.07774e-33	8.70434e-32
ADISSP	1100.03	-1.08429	0.0897038	-12.0875	1.22966e-33	9.77452e-32
RAPH1	1606.38	-0.988916	0.0824679	-11.9915	3.93539e-33	3.06372e-31
EEF1D	7225.34	-0.673769	0.0563053	-11.9664	5.33209e-33	4.1087e-31
RPS7	3578.45	-0.793448	0.0664111	-11.9475	6.68872e-33	5.12791e-31
ATP5MC1	754.781	-1.25857	0.105373	-11.9439	6.98599e-33	5.32875e-31
HMGN2	2420.65	-0.848015	0.0711598	-11.9171	9.64633e-33	7.28443e-31
RPL8	11195.2	-0.654938	0.0549732	-11.9138	1.00327e-32	7.46421e-31
SSRP1	5590.78	-0.769681	0.0646566	-11.9041	1.12623e-32	8.29732e-31
NUCKS1	7349.78	-0.756255	0.0635884	-11.893	1.28739e-32	9.4386e-31
RPF2	489.134	-1.55491	0.1312	-11.8515	2.11356e-32	1.54208e-30
SLC16A7	483.112	-1.43745	0.121742	-11.8074	3.57493e-32	2.59578e-30
FGF5	491.444	-1.39917	0.118583	-11.799	3.94764e-32	2.85269e-30
TOP2A	8766.42	-0.775516	0.0658112	-11.784	4.72211e-32	3.3961e-30
ODC1	2677.44	-0.973602	0.0826528	-11.7794	4.98342e-32	3.55021e-30
UBE2S	3358.97	-0.769981	0.0654491	-11.7646	5.94273e-32	4.21376e-30
NOL6	1911.58	-0.848124	0.0723741	-11.7186	1.02348e-31	7.15631e-30
CDCA7	549.451	-1.40591	0.120002	-11.7157	1.05867e-31	7.36445e-30
RUVBL2	2445.18	-0.962016	0.0821155	-11.7154	1.063e-31	7.36445e-30
TNFRSF12A	2089.59	-0.820777	0.0701893	-11.6938	1.37159e-31	9.41597e-30
VDAC1	3750.23	-0.721028	0.0617605	-11.6746	1.71908e-31	1.17481e-29
RRP15	626.827	-1.21794	0.104527	-11.652	2.24139e-31	1.52485e-29
RPL6	6545.16	-0.757986	0.0650651	-11.6497	2.3038e-31	1.56028e-29
IPO7	4893.49	-0.732104	0.0630408	-11.6132	3.53213e-31	2.38151e-29
BCCIP	1166.62	-1.08613	0.0935791	-11.6066	3.81618e-31	2.56159e-29
STIP1	4583.56	-0.684065	0.058977	-11.5988	4.17674e-31	2.79121e-29
SEPTIN7	2609.44	-0.854604	0.0737221	-11.5922	4.51181e-31	3.00184e-29
PAWR	1737.93	-0.851699	0.0735205	-11.5845	4.93824e-31	3.27115e-29
TNPO1	3103.91	-0.915665	0.079092	-11.5772	5.37578e-31	3.53002e-29
RPL27	4311.33	-0.775277	0.066992	-11.5727	5.66743e-31	3.70542e-29
CCT3	5733.64	-0.660077	0.0572982	-11.52	1.0458e-30	6.74988e-29
NOL11	1085.83	-1.0632	0.0923521	-11.5125	1.14124e-30	7.33455e-29
TPM3	6024.88	-0.692654	0.0602399	-11.4983	1.34603e-30	8.57767e-29
G0S2	1104.57	-0.9816	0.0858644	-11.432	2.89451e-30	1.79901e-28
LPP	1122.59	-1.18217	0.103445	-11.428	3.02979e-30	1.86771e-28
KPNB1	11719	-0.658021	0.0575781	-11.4283	3.01879e-30	1.86771e-28
RPL7L1	5220.46	-0.697232	0.0611513	-11.4018	4.09781e-30	2.51582e-28
NECTIN1	634.743	-1.3191	0.11582	-11.3892	4.73335e-30	2.871e-28
SLC7A2	358.481	-1.44501	0.126965	-11.3812	5.19031e-30	3.13557e-28
VPS9D1-AS1	306.547	-1.64099	0.144201	-11.3798	5.27101e-30	3.17164e-28
CIP2A	1140.23	-0.994176	0.0874309	-11.371	5.83196e-30	3.49524e-28
FAM83D	1527.58	-0.878996	0.0773133	-11.3693	5.94832e-30	3.55089e-28
CTSC	2180.41	-0.844866	0.0745103	-11.3389	8.41712e-30	4.98525e-28
ANP32E	2128.8	-0.928665	0.0821546	-11.3039	1.25552e-29	7.40707e-28
PFN1	14539.9	-0.615612	0.0545702	-11.2811	1.62679e-29	9.56006e-28
TPM4	11231	-0.64399	0.0571274	-11.2729	1.78674e-29	1.04593e-27
BAG2	772.539	-1.12158	0.0996052	-11.2603	2.06086e-29	1.19712e-27
PGAM5	1085.39	-0.982387	0.0873621	-11.245	2.45081e-29	1.41818e-27
NOC2L	1646.66	-0.877103	0.078097	-11.2309	2.8738e-29	1.6566e-27
SNRPD1	1248.93	-0.950868	0.0847089	-11.2251	3.06978e-29	1.75617e-27
GTPBP4	2038.46	-0.816407	0.0727786	-11.2177	3.33868e-29	1.9028e-27
FH	1569.4	-0.853367	0.0760908	-11.2151	3.43754e-29	1.95177e-27
ANP32A	1932.28	-0.808537	0.0722341	-11.1933	4.39802e-29	2.48776e-27
SLC29A1	2017.58	-0.853133	0.0762286	-11.1918	4.47414e-29	2.52138e-27
EIF4G2	16681.4	-0.655887	0.0586334	-11.1862	4.76243e-29	2.67387e-27
GTF2A1	1303.44	-0.932046	0.0833233	-11.1859	4.78048e-29	2.67406e-27
CAPZA1	3398.31	-0.748116	0.0669065	-11.1815	5.02219e-29	2.7989e-27
GXYLT1	651.823	-1.21092	0.108386	-11.1723	5.57031e-29	3.08162e-27
CLOCK	1113.8	-0.955793	0.0856177	-11.1635	6.15251e-29	3.39129e-27
USP7	1883.31	-0.762856	0.0684429	-11.1459	7.50099e-29	4.11954e-27
RPS6KA4	2118.87	-0.938583	0.0843106	-11.1324	8.72075e-29	4.77209e-27
FAM120A	4000.57	-0.645423	0.0579813	-11.1316	8.80575e-29	4.8012e-27
PDZD8	1436.69	-0.861379	0.0774695	-11.1189	1.01465e-28	5.5123e-27
CSE1L	6159.24	-0.886895	0.0799734	-11.0899	1.40493e-28	7.60524e-27
ASPM	2820.3	-0.859404	0.0775695	-11.0791	1.58383e-28	8.54307e-27
MBNL3	338.744	-1.59013	0.143981	-11.044	2.34258e-28	1.25018e-26
ENTPD1-AS1	475.835	-1.31697	0.119427	-11.0274	2.81929e-28	1.49403e-26
RPL23	5376.29	-0.663083	0.0601361	-11.0264	2.8515e-28	1.50581e-26
CCT4	3703.1	-0.726183	0.0658784	-11.0231	2.95783e-28	1.55652e-26
SLC25A24	2178.71	-0.887966	0.0807178	-11.0009	3.78503e-28	1.98491e-26
ARHGDIA	9995.03	-0.637371	0.0580123	-10.9868	4.42216e-28	2.30303e-26
PURA	690.538	-1.11869	0.101867	-10.9818	4.67271e-28	2.42515e-26
PABPC1	14873.5	-0.627912	0.057181	-10.9811	4.70929e-28	2.43577e-26
LMNB1	2415.26	-0.861619	0.0785237	-10.9727	5.16918e-28	2.66451e-26
MRPL24	820.658	-1.15994	0.106061	-10.9365	7.70978e-28	3.94715e-26
SEPTIN11	3791.31	-0.721556	0.0660382	-10.9263	8.62518e-28	4.40088e-26
FBXO45	671.248	-1.11139	0.101756	-10.9222	9.02913e-28	4.59148e-26
PPP4R3A	1582.05	-0.845051	0.0774003	-10.9179	9.46318e-28	4.79605e-26
G3BP1	3740.11	-0.780864	0.0715351	-10.9158	9.6858e-28	4.89246e-26
EIF1AX	1068.34	-0.936881	0.0859218	-10.9039	1.10449e-27	5.56037e-26
SFPQ	5726.01	-0.609102	0.0558633	-10.9034	1.10978e-27	5.56846e-26
ITGB1	9419.42	-0.71607	0.0657654	-10.8882	1.31142e-27	6.55839e-26
PARP1	4424.51	-0.668466	0.0615	-10.8694	1.61297e-27	8.03982e-26
RPL24	4718.57	-0.678449	0.0624218	-10.8688	1.62345e-27	8.06547e-26
CTNNAL1	3890.76	-1.01839	0.0938471	-10.8516	1.96e-27	9.64231e-26
MAN2A1	1403.42	-0.883494	0.0814564	-10.8462	2.07847e-27	1.01919e-25
ZFC3H1	1070.3	-0.882791	0.0814102	-10.8437	2.13546e-27	1.04261e-25
HNRNPM	5200.93	-0.624634	0.0576058	-10.8433	2.14693e-27	1.04261e-25
DKC1	1873.84	-0.853475	0.0787083	-10.8435	2.14057e-27	1.04261e-25
USP1	2661.28	-0.860375	0.0795962	-10.8092	3.11244e-27	1.50664e-25
TFAM	1208.8	-1.06456	0.0986149	-10.7951	3.63089e-27	1.74087e-25
RPS3A	4290.7	-0.683227	0.0634097	-10.7748	4.52765e-27	2.15035e-25
TRA2B	2679.57	-0.698694	0.0649432	-10.7585	5.40201e-27	2.54958e-25
ABCE1	1994.13	-1.20474	0.112018	-10.7549	5.61926e-27	2.64385e-25
MTCL1	1770.81	-0.735584	0.0685574	-10.7295	7.40312e-27	3.47234e-25
WDR3	1123.16	-0.941241	0.0878127	-10.7187	8.31294e-27	3.88701e-25
NAP1L1	6920.99	-0.758752	0.0707902	-10.7183	8.35137e-27	3.89292e-25
PRKAR2A	1921.92	-0.910919	0.085063	-10.7088	9.25913e-27	4.27647e-25
MKI67	12177.9	-0.806517	0.0753467	-10.7041	9.73965e-27	4.4847e-25
PRMT3	459.548	-1.31332	0.122978	-10.6793	1.27255e-26	5.80643e-25
ANLN	7168.66	-0.781522	0.0735807	-10.6213	2.37266e-26	1.06649e-24
G2E3	601.68	-1.14359	0.107812	-10.6072	2.75811e-26	1.22878e-24
UBE3A	1753.46	-0.808093	0.0762075	-10.6039	2.85922e-26	1.27008e-24
PRKDC	6778.31	-0.76346	0.0720537	-10.5957	3.11942e-26	1.3816e-24
RPL14	4753.21	-0.664919	0.0629362	-10.565	4.33111e-26	1.90708e-24
IMPDH2	3920.98	-0.741353	0.0703465	-10.5386	5.73487e-26	2.49848e-24
WDR4	280.327	-1.62299	0.154006	-10.5385	5.7404e-26	2.49848e-24
SGO2	702.765	-1.24521	0.118208	-10.5341	6.01624e-26	2.61102e-24
POLA1	1325.55	-0.910746	0.0865917	-10.5177	7.15994e-26	3.09164e-24
SLC25A5	6053.56	-0.622112	0.0591494	-10.5176	7.16462e-26	3.09164e-24
TTC14	321.833	-1.48533	0.141279	-10.5135	7.48709e-26	3.22158e-24
HNRNPH3	3054.72	-0.671819	0.0639332	-10.5082	7.92319e-26	3.38991e-24
IPO5	3680.96	-1.00673	0.095948	-10.4924	9.35788e-26	3.99243e-24
POLD2	2424.58	-0.709469	0.0676485	-10.4876	9.85158e-26	4.19122e-24
ACTR2	2724	-0.725309	0.069176	-10.485	1.01268e-25	4.29622e-24
TMPO	5220.27	-0.784883	0.0748857	-10.4811	1.05531e-25	4.46451e-24
GPAT3	1246.07	-1.08753	0.103774	-10.4798	1.06915e-25	4.51044e-24
HSPH1	3392.88	-0.670213	0.0640186	-10.469	1.19854e-25	5.0422e-24
XPO6	2435.76	-0.735744	0.0702846	-10.4681	1.21071e-25	5.07925e-24
CCT2	4251.02	-0.617882	0.0590302	-10.4672	1.22183e-25	5.11172e-24
THAP12	767.941	-1.13322	0.108274	-10.4662	1.23454e-25	5.15061e-24
IKBIP	967.318	-1.06096	0.101372	-10.4659	1.23854e-25	5.1531e-24
DR1	1413.9	-0.888909	0.0849819	-10.46	1.31879e-25	5.47187e-24
LIMCH1	1710.86	-1.09547	0.104873	-10.4457	1.53382e-25	6.32932e-24
NAA25	1007.27	-0.996257	0.0953956	-10.4434	1.57036e-25	6.46246e-24
LRRC58	978.217	-1.06088	0.101647	-10.4369	1.68222e-25	6.90394e-24
NCBP1	1341.01	-1.04548	0.100212	-10.4326	1.75946e-25	7.2014e-24
PTBP1	9021.55	-0.679679	0.0651803	-10.4277	1.85368e-25	7.56654e-24
CCT8	2933.2	-0.802045	0.0769327	-10.4253	1.90101e-25	7.73881e-24
NCLN	2763.36	-0.746952	0.0716669	-10.4226	1.95634e-25	7.94262e-24
PRKCA	3564.84	-0.834284	0.0800871	-10.4172	2.06914e-25	8.37809e-24
NHLRC2	816.515	-1.04051	0.100105	-10.3942	2.63383e-25	1.05795e-23
CEP78	896.93	-1.03044	0.0992439	-10.3829	2.96547e-25	1.188e-23
TCP1	3723.65	-0.879813	0.084833	-10.3711	3.35608e-25	1.33845e-23
TCOF1	3359.93	-0.666547	0.0643531	-10.3577	3.86289e-25	1.53529e-23
TMTC3	527.265	-1.19309	0.11544	-10.3351	4.88672e-25	1.93205e-23
LBR	1966.38	-0.875708	0.0848328	-10.3228	5.56061e-25	2.19274e-23
CAD	2634.03	-0.699692	0.0677945	-10.3208	5.67544e-25	2.23219e-23
TASOR2	2185.46	-0.750973	0.0729376	-10.2961	7.33739e-25	2.87835e-23
PTPRF	3348.42	-0.664732	0.0645831	-10.2927	7.60454e-25	2.97542e-23
NAT10	1528.84	-0.86147	0.0837171	-10.2903	7.79714e-25	3.0429e-23
CBX3	2534.96	-0.750528	0.0729483	-10.2885	7.94094e-25	3.09103e-23
RIF1	1507.79	-0.866375	0.0842933	-10.2781	8.8453e-25	3.4342e-23
CTPS1	1539.46	-0.833301	0.0810872	-10.2766	8.98402e-25	3.47912e-23
PLK1	2070.72	-0.809592	0.0789437	-10.2553	1.12015e-24	4.30476e-23
EEIG2	793.444	-1.01988	0.0995698	-10.2428	1.27433e-24	4.87247e-23
RPL7	2638.36	-0.716325	0.0699596	-10.2391	1.32448e-24	5.03869e-23
PURB	1145.63	-0.837741	0.0818264	-10.238	1.33949e-24	5.08298e-23
MSRB3	981.207	-1.02864	0.100577	-10.2274	1.4952e-24	5.65964e-23
CYC1	2006.42	-0.753579	0.073728	-10.2211	1.5957e-24	6.02497e-23
GPHN	383.923	-1.30319	0.12757	-10.2155	1.6903e-24	6.36622e-23
SSX2IP	683.101	-1.03664	0.101518	-10.2114	1.76213e-24	6.62027e-23
ZC3H15	913.691	-0.90928	0.0891122	-10.2038	1.90742e-24	7.14833e-23
UAP1	1564.45	-0.856054	0.0839407	-10.1983	2.01732e-24	7.52286e-23
CCDC85C	1331.51	-0.89062	0.0873542	-10.1955	2.07655e-24	7.72465e-23
FUBP1	1407.54	-0.915159	0.0898213	-10.1887	2.22828e-24	8.26871e-23
BMI1	299.347	-1.50547	0.147862	-10.1816	2.39526e-24	8.86656e-23
UBE2D3	2996.89	-0.667896	0.0656793	-10.1691	2.72539e-24	1.00639e-22
VARS1	3570.59	-0.625195	0.0615386	-10.1594	3.00968e-24	1.10597e-22
CEP83	335.787	-1.47696	0.145514	-10.15	3.31441e-24	1.20813e-22
CENPK	688.748	-1.02841	0.101325	-10.1496	3.32879e-24	1.20853e-22
NUDCD1	899.806	-1.11883	0.110254	-10.1477	3.39237e-24	1.22866e-22
VBP1	872.31	-1.05906	0.104521	-10.1326	3.9616e-24	1.43139e-22
KNL1	1834.66	-0.968069	0.0956592	-10.12	4.50531e-24	1.62395e-22
ICE2	908.625	-0.890966	0.0881554	-10.1068	5.15591e-24	1.85404e-22
RBMX	2788.16	-0.688203	0.0680988	-10.106	5.19842e-24	1.86489e-22
DUT	1608.15	-0.764234	0.0757416	-10.09	6.11559e-24	2.18872e-22
PNPT1	619.543	-1.06216	0.105319	-10.0852	6.42218e-24	2.29301e-22
TOMM20	2626.81	-0.644841	0.0639535	-10.083	6.57123e-24	2.34069e-22
TOMM22	783.739	-0.983241	0.0975574	-10.0786	6.8706e-24	2.43584e-22
TYMS	3077.34	-0.669998	0.0666473	-10.0529	8.92119e-24	3.14805e-22
STRAP	2599.96	-0.647532	0.0645715	-10.0281	1.14649e-23	4.02684e-22
PABPC4	2649.35	-0.715567	0.0714006	-10.0219	1.22176e-23	4.28127e-22
SKA3	865.952	-0.963141	0.0962173	-10.0101	1.37677e-23	4.81328e-22
EIF3B	6949.74	-0.650745	0.0652736	-9.96949	2.07296e-23	7.21379e-22
PKP4	1693.49	-0.85156	0.085538	-9.95534	2.39e-23	8.29797e-22
IMP4	625.163	-1.0376	0.104233	-9.95456	2.40885e-23	8.34423e-22
FAM111B	862.112	-1.08405	0.108914	-9.9532	2.44206e-23	8.42327e-22
ARPP19	3057.23	-0.70526	0.0708579	-9.95317	2.44282e-23	8.42327e-22
LINC02742	339.111	-1.45378	0.146095	-9.95095	2.49799e-23	8.59389e-22
DUSP7	888.244	-0.899593	0.0904319	-9.94773	2.57998e-23	8.85578e-22
PHB1	2422.18	-0.694582	0.0699587	-9.92846	3.13065e-23	1.06973e-21
RCC1	1313.22	-0.795824	0.080209	-9.92187	3.34429e-23	1.14016e-21
SACS	1288.54	-1.28748	0.129778	-9.92058	3.38767e-23	1.15234e-21
CDC7	675.597	-1.09237	0.110191	-9.91334	3.6425e-23	1.23624e-21
UTP18	1246.12	-0.81142	0.0818745	-9.91053	3.74647e-23	1.26868e-21
ORC5	355.018	-1.29519	0.130819	-9.90059	4.13818e-23	1.39819e-21
UHMK1	2673.97	-0.86745	0.087648	-9.89697	4.29067e-23	1.44647e-21
SKA2	1427.04	-0.787448	0.0796104	-9.89127	4.54214e-23	1.52784e-21
BUB1	2281.23	-0.688981	0.0697142	-9.88294	4.93626e-23	1.65672e-21
DRAP1	2573.43	-0.667589	0.0675673	-9.88036	5.06512e-23	1.6962e-21
NBN	1139.88	-1.051	0.106391	-9.87864	5.15252e-23	1.72165e-21
U2SURP	1392.79	-0.860425	0.0871038	-9.87815	5.17805e-23	1.72636e-21
MCM10	1178.39	-0.809981	0.082137	-9.86134	6.12262e-23	2.03231e-21
FAR1	1245.6	-0.797532	0.0809864	-9.84773	7.01116e-23	2.312e-21
RANBP1	1960.16	-0.867555	0.0882287	-9.83302	8.11445e-23	2.66999e-21
NAF1	623.592	-1.00959	0.102703	-9.83013	8.35104e-23	2.74187e-21
NUDT21	1443.58	-0.936452	0.0952933	-9.82705	8.6103e-23	2.82085e-21
MCTS1	819.932	-0.921927	0.0938217	-9.82638	8.66829e-23	2.83371e-21
ADCY3	702.889	-0.96887	0.098759	-9.81045	1.01514e-22	3.30424e-21
HIPK2	2491.35	-0.787584	0.0803548	-9.80133	1.11111e-22	3.60883e-21
GAR1	463.716	-1.23188	0.125728	-9.79798	1.14855e-22	3.72243e-21
COL12A1	1384.88	-1.05237	0.10751	-9.78855	1.26092e-22	4.06916e-21
DCAF13	786.837	-1.01883	0.10412	-9.78512	1.30444e-22	4.20063e-21
FBL	2055.37	-0.867022	0.0886778	-9.77722	1.41034e-22	4.53201e-21
TBL1XR1	1179.33	-0.875517	0.0896217	-9.76903	1.52909e-22	4.89276e-21
API5	2039.74	-0.79228	0.0812456	-9.75167	1.81459e-22	5.76964e-21
MCM6	1478.12	-0.822283	0.0844892	-9.7324	2.19351e-22	6.91621e-21
C7orf50	960.402	-0.858366	0.0883026	-9.72073	2.46006e-22	7.72438e-21
ABCD3	1043.2	-0.877056	0.090284	-9.71441	2.61765e-22	8.20216e-21
NHP2	744.82	-0.937855	0.0966168	-9.70696	2.81612e-22	8.80577e-21
EIF2S1	2375.89	-0.80909	0.0833862	-9.70293	2.92973e-22	9.12325e-21
UQCC3	372.016	-1.27702	0.131797	-9.68927	3.34907e-22	1.03862e-20
PTAR1	934.735	-0.838361	0.0866255	-9.678	3.73956e-22	1.15262e-20
CDV3	2786.07	-0.687069	0.0709948	-9.67775	3.74886e-22	1.15314e-20
STAG1	917.082	-0.98942	0.102335	-9.66849	4.10385e-22	1.25467e-20
GMFB	1301.87	-0.812225	0.0840063	-9.66862	4.09858e-22	1.25467e-20
DLGAP5	2361.48	-0.829304	0.0857859	-9.66713	4.15857e-22	1.26883e-20
RPSA	5924.69	-0.663147	0.0687109	-9.65126	4.85562e-22	1.47852e-20
MRPL4	1295.99	-0.802973	0.0832144	-9.64945	4.94223e-22	1.50186e-20
RPS27A	3846.61	-0.605253	0.0627451	-9.64622	5.1002e-22	1.54675e-20
ENOPH1	904.889	-0.867049	0.089931	-9.64127	5.35215e-22	1.61991e-20
SCRIB	2978.66	-0.64836	0.0672974	-9.63425	5.73104e-22	1.72422e-20
GALNT2	3126.12	-0.609534	0.06338	-9.61713	6.76962e-22	2.02459e-20
NRG1	1011.13	-1.01882	0.106069	-9.60526	7.59649e-22	2.26739e-20
TM9SF3	2845.65	-0.96956	0.101004	-9.59924	8.0537e-22	2.39439e-20
BUB3	3588.03	-0.789205	0.0822623	-9.59377	8.49205e-22	2.51975e-20
CMSS1	717.413	-1.01836	0.106183	-9.59059	8.75856e-22	2.59374e-20
NIP7	661.689	-1.04526	0.109065	-9.58386	9.34873e-22	2.75769e-20
MRPL1	358.044	-1.50626	0.157181	-9.58301	9.42543e-22	2.7749e-20
CDCA3	1660.66	-0.829086	0.0865893	-9.57493	1.01923e-21	2.99482e-20
NIPA2	1790.97	-0.687704	0.0720778	-9.54114	1.41277e-21	4.10328e-20
NPM3	369.281	-1.30808	0.137224	-9.53242	1.53654e-21	4.44566e-20
RRP12	1288.08	-0.969509	0.101737	-9.52958	1.57919e-21	4.56032e-20
UNG	1596.2	-0.894757	0.0939091	-9.5279	1.6049e-21	4.61691e-20
SNHG7	803.562	-0.891718	0.0936479	-9.52203	1.69836e-21	4.85801e-20
PAPOLA	3612.95	-0.864289	0.0908186	-9.51666	1.78835e-21	5.08652e-20
SYNCRIP	1551.49	-0.811015	0.0852654	-9.51165	1.87665e-21	5.32763e-20
EZH2	2445.16	-0.667637	0.0702946	-9.4977	2.14569e-21	6.05727e-20
HGH1	475.532	-1.16474	0.1227	-9.49257	2.25409e-21	6.35139e-20
WSB2	2008.76	-0.622038	0.0655353	-9.49164	2.27428e-21	6.39637e-20
RPS13	2989.07	-0.611846	0.064575	-9.47497	2.66842e-21	7.44937e-20
NOL7	1382.27	-0.785248	0.0830939	-9.45013	3.38413e-21	9.39531e-20
NOP16	689.788	-1.1353	0.120243	-9.44172	3.66708e-21	1.01436e-19
SNHG16	1183.84	-0.839425	0.089018	-9.42984	4.10725e-21	1.13404e-19
PNN	2835.38	-0.616446	0.0653785	-9.42888	4.14474e-21	1.1423e-19
EIF4E	605.451	-1.09534	0.116413	-9.40905	5.00641e-21	1.37726e-19
ZMYND11	1349.85	-0.816443	0.0868235	-9.40349	5.2785e-21	1.44948e-19
TGOLN2	2998.19	-0.66849	0.0712079	-9.38786	6.12328e-21	1.67233e-19
ZNF146	1684.25	-0.73489	0.0783382	-9.38099	6.53556e-21	1.7785e-19
CCDC88A	1672.46	-0.710532	0.0758454	-9.36816	7.38071e-21	2.00127e-19
TIAL1	2132.43	-0.632021	0.067557	-9.35537	8.33095e-21	2.25488e-19
NSUN2	2071.03	-0.719635	0.0769989	-9.34605	9.0983e-21	2.45817e-19
EFNB2	958.317	-0.823521	0.0881181	-9.34566	9.13192e-21	2.46285e-19
NUP155	1859.16	-0.787501	0.0844224	-9.3281	1.07785e-20	2.89143e-19
EIF5B	1963.17	-0.751612	0.0806181	-9.32312	1.12967e-20	3.01972e-19
ERH	1896.27	-0.663784	0.0712037	-9.32232	1.13823e-20	3.03723e-19
TIMM10	381.516	-1.17747	0.126656	-9.29661	1.44999e-20	3.8555e-19
RBBP8	1080.15	-0.838723	0.0902286	-9.29554	1.46463e-20	3.88758e-19
NOP58	974.399	-0.894262	0.0962903	-9.28715	1.58473e-20	4.19161e-19
NOM1	1336.99	-0.74583	0.0803257	-9.28507	1.61607e-20	4.26704e-19
POLR1E	687.347	-0.917397	0.0988172	-9.28378	1.63568e-20	4.3113e-19
USP12	909.581	-0.817356	0.0882776	-9.25893	2.06493e-20	5.40495e-19
AHCY	1410	-0.786929	0.0850139	-9.25648	2.11291e-20	5.52098e-19
CAMK4	232.99	-1.47833	0.159931	-9.24353	2.38502e-20	6.19982e-19
H2AX	2899.68	-0.671035	0.0726211	-9.24023	2.45978e-20	6.38317e-19
PPIP5K2	925.503	-0.832056	0.090104	-9.23439	2.59753e-20	6.71755e-19
MECOM	952.019	-1.00881	0.109495	-9.21326	3.16374e-20	8.14002e-19
AK6	295.565	-1.33558	0.14497	-9.21281	3.17699e-20	8.16021e-19
NIFK	444.88	-1.09591	0.118969	-9.21174	3.20879e-20	8.22791e-19
CPSF6	1671.19	-0.691807	0.0751484	-9.20587	3.389e-20	8.67527e-19
TIPIN	436.31	-1.14265	0.12414	-9.20454	3.43148e-20	8.75433e-19
LINC02987	393.487	-1.13913	0.123838	-9.19848	3.63036e-20	9.24609e-19
TMEM123	3255.26	-0.797032	0.0866882	-9.19423	3.77673e-20	9.60268e-19
TRAM2	4631.82	-0.621076	0.0677252	-9.17053	4.70686e-20	1.19275e-18
KIF23	2845.32	-0.679757	0.0741238	-9.17056	4.7058e-20	1.19275e-18
ZNF718	572.242	-1.02919	0.112268	-9.16724	4.85264e-20	1.22558e-18
RPL14P4	376.49	-1.15385	0.125987	-9.15851	5.26168e-20	1.32666e-18
CCNH	694.38	-0.9051	0.0988589	-9.15547	5.41207e-20	1.36231e-18
CD274	368.058	-1.26532	0.138221	-9.15434	5.46894e-20	1.37433e-18
WDR76	1031.98	-0.8377	0.0915188	-9.15331	5.5215e-20	1.38524e-18
SRP9	1374.14	-0.716448	0.0782849	-9.1518	5.59915e-20	1.40239e-18
IVNS1ABP	1680.77	-0.673391	0.0736333	-9.14521	5.95166e-20	1.48575e-18
ATP5PB	1876.75	-0.642858	0.0704074	-9.13055	6.815e-20	1.68733e-18
MYBBP1A	2191.47	-0.858275	0.0940365	-9.12704	7.0396e-20	1.74008e-18
WDR77	518.114	-1.04671	0.114701	-9.12557	7.13612e-20	1.75819e-18
PSME3	3463.8	-0.665622	0.0730362	-9.11359	7.97008e-20	1.96046e-18
GDI2	3869.28	-0.692928	0.0761085	-9.10448	8.66809e-20	2.12869e-18
ZNF367	768.469	-0.869098	0.0954652	-9.10383	8.72036e-20	2.13805e-18
H2AZ2	5087.22	-0.645752	0.0709688	-9.09909	9.10897e-20	2.22971e-18
AZIN1	2985.9	-0.760652	0.0836569	-9.09252	9.67709e-20	2.36112e-18
CCDC124	1222.27	-0.79414	0.0873875	-9.08757	1.0128e-19	2.46714e-18
BMP2K	997.371	-0.79099	0.0872349	-9.06735	1.21942e-19	2.95617e-18
UHRF1	2725.93	-0.846992	0.0936042	-9.04866	1.44735e-19	3.48633e-18
ICMT	3050.35	-0.660936	0.0730966	-9.04195	1.53897e-19	3.70112e-18
SNHG17	907.438	-0.820154	0.0907255	-9.03996	1.56736e-19	3.76341e-18
PDCD2	666.944	-0.900173	0.0996293	-9.03522	1.63666e-19	3.92358e-18
MMS22L	645.977	-0.925805	0.102519	-9.03058	1.70761e-19	4.08717e-18
CEP20	732.237	-0.983499	0.108918	-9.02972	1.72108e-19	4.11288e-18
DBF4	715.139	-0.972637	0.107884	-9.01557	1.95848e-19	4.66546e-18
MTMR2	1048.6	-0.927391	0.102886	-9.01381	1.99016e-19	4.73345e-18
PRPF19	2444.46	-0.738721	0.0819923	-9.00963	2.0675e-19	4.90965e-18
SAMD1	979.784	-0.783551	0.0870024	-9.00607	2.13563e-19	5.05556e-18
EIF3E	2818.77	-0.866397	0.0963126	-8.99567	2.34791e-19	5.53206e-18
PPP2R5E	929.489	-0.814039	0.0906126	-8.98373	2.61736e-19	6.15732e-18
PIF1	580.328	-0.956323	0.106488	-8.98058	2.69343e-19	6.32641e-18
COPS2	987.795	-0.940459	0.104725	-8.98028	2.70076e-19	6.33378e-18
EXOSC2	1141.21	-0.745588	0.083109	-8.9712	2.93288e-19	6.85686e-18
FKTN	584.027	-0.996008	0.111099	-8.96503	3.10209e-19	7.24124e-18
CLUH	2954.07	-0.646501	0.0721652	-8.95863	3.28749e-19	7.65038e-18
ARF6	4857.46	-0.630999	0.0704446	-8.95739	3.32469e-19	7.72504e-18
PRMT1	2522.47	-0.642364	0.0717484	-8.95301	3.45915e-19	8.00055e-18
PDCD5	1024.86	-0.776946	0.0867998	-8.95101	3.52241e-19	8.1344e-18
WDR5	1912.76	-0.661239	0.0738863	-8.94941	3.57381e-19	8.2405e-18
BPNT2	1140.25	-0.856116	0.0957245	-8.94354	3.76902e-19	8.67737e-18
TSR1	2424.16	-0.635977	0.0711163	-8.94277	3.79521e-19	8.72435e-18
PPIL1	958.276	-0.907498	0.101534	-8.93789	3.96685e-19	9.10507e-18
HMGB1	1961.42	-0.673436	0.0753499	-8.93744	3.9828e-19	9.1278e-18
CILK1	874.826	-0.807475	0.0903855	-8.93367	4.12088e-19	9.42994e-18
SMURF2	3432.92	-0.606385	0.0679343	-8.92606	4.41458e-19	1.00563e-17
TIMM13	953.42	-0.783321	0.0877798	-8.9237	4.50969e-19	1.02575e-17
TMX1	1534.22	-0.719702	0.0806614	-8.92251	4.55848e-19	1.03529e-17
GLO1	3090.9	-0.807449	0.0905337	-8.91876	4.71529e-19	1.06929e-17
RBM17	1837.91	-0.628956	0.070594	-8.90948	5.12712e-19	1.16094e-17
TAF15	3086.28	-0.661923	0.0743268	-8.90558	5.31059e-19	1.20069e-17
CCNF	883.026	-0.848504	0.0954199	-8.89231	5.98518e-19	1.34917e-17
BCLAF1	1428.46	-0.670064	0.0755305	-8.87143	7.22109e-19	1.62051e-17
SMC2	2274.7	-0.609315	0.0687132	-8.8675	7.48057e-19	1.67625e-17
DIS3L	1105.33	-0.766302	0.0865492	-8.85395	8.44786e-19	1.8874e-17
ARSJ	955.074	-0.893281	0.100897	-8.85337	8.49135e-19	1.89431e-17
KPNA3	894.802	-0.860032	0.0972161	-8.8466	9.0229e-19	2.00993e-17
SSR3	2805.47	-0.767271	0.0867605	-8.84355	9.2723e-19	2.0594e-17
LCOR	988.73	-0.749376	0.0849059	-8.82596	1.08527e-18	2.39982e-17
UTP4	1022.35	-0.878637	0.0995633	-8.82491	1.0955e-18	2.41891e-17
JRK	419.623	-1.05205	0.119231	-8.82361	1.10827e-18	2.44354e-17
ERGIC2	581.73	-1.02743	0.116465	-8.82179	1.12647e-18	2.48005e-17
GMPS	1294.76	-0.716403	0.0812232	-8.82018	1.1428e-18	2.51233e-17
EEF1B2	2936.91	-0.640656	0.0727099	-8.81112	1.23905e-18	2.71603e-17
RPS26	1246.67	-0.720545	0.0817805	-8.81072	1.24344e-18	2.72169e-17
DHX37	1082.84	-0.722348	0.0820536	-8.80337	1.32769e-18	2.8977e-17
TSN	1038.45	-0.760087	0.086408	-8.79649	1.41167e-18	3.07211e-17
AURKAIP1	1031.53	-0.75501	0.0858543	-8.79409	1.44217e-18	3.13398e-17
RRP9	528.147	-0.969706	0.110292	-8.79215	1.46718e-18	3.18374e-17
TRNT1	366.714	-1.12789	0.128289	-8.79179	1.472e-18	3.18961e-17
SUB1	1275.3	-0.728274	0.0829373	-8.78101	1.62013e-18	3.50054e-17
KARS1	1832.31	-0.724892	0.0826056	-8.77533	1.70398e-18	3.67121e-17
GABPB1	550.849	-1.00015	0.11399	-8.77398	1.72464e-18	3.71044e-17
FAF1	1448.16	-0.678409	0.0773441	-8.77132	1.76592e-18	3.78844e-17
PUS1	890.248	-0.832474	0.0950456	-8.75869	1.97537e-18	4.22577e-17
TMX3	391.202	-1.08444	0.123887	-8.75353	2.0678e-18	4.41102e-17
TTLL12	1228.74	-0.729692	0.0833655	-8.75292	2.07895e-18	4.42854e-17
PSMC3	2771.84	-0.66476	0.0759638	-8.75101	2.11456e-18	4.49174e-17
LRPPRC	2542.5	-0.685336	0.078322	-8.75024	2.12892e-18	4.51589e-17
RMI1	565.048	-0.93144	0.106518	-8.7444	2.24196e-18	4.74899e-17
UCK2	1555.23	-0.686085	0.0784974	-8.74023	2.32632e-18	4.9002e-17
METAP1	926.027	-0.877057	0.100375	-8.73784	2.37618e-18	4.99824e-17
C2CD5	898.41	-0.780834	0.0895755	-8.71706	2.85531e-18	5.99773e-17
COX20	498.385	-1.06342	0.122081	-8.71081	3.01715e-18	6.32011e-17
FAM136A	955.761	-0.972919	0.111762	-8.70524	3.16906e-18	6.62912e-17
P3H2	1193.1	-0.687811	0.0790877	-8.69681	3.41338e-18	7.12049e-17
FARSA	1764.99	-0.662307	0.076244	-8.68668	3.73187e-18	7.72087e-17
PSMA3	1086.11	-0.777059	0.0894721	-8.68493	3.78987e-18	7.83015e-17
PDSS1	314.667	-1.49344	0.172151	-8.67519	4.12859e-18	8.51832e-17
HMGN1	1936.31	-0.63854	0.0736259	-8.67277	4.21743e-18	8.68975e-17
TMEM109	2054.18	-0.613418	0.0707473	-8.67055	4.30047e-18	8.84878e-17
THOC7	738.811	-0.910886	0.1051	-8.66683	4.44331e-18	9.13024e-17
PTPRG	1446.94	-0.676797	0.0781167	-8.66393	4.55778e-18	9.35274e-17
SOCS4	770.574	-0.868237	0.100248	-8.66093	4.67921e-18	9.58888e-17
RIMS2	156.905	-1.81111	0.209217	-8.6566	4.86045e-18	9.9468e-17
FAM20B	1270.04	-0.741037	0.0857162	-8.64524	5.36915e-18	1.09286e-16
RAP1GDS1	1113.91	-0.736713	0.0852631	-8.64047	5.59803e-18	1.13791e-16
APMAP	2159.22	-0.600212	0.069487	-8.63776	5.73268e-18	1.16216e-16
HACD2	661.752	-0.885855	0.102577	-8.63599	5.82196e-18	1.1771e-16
TMEM19	482.6	-1.03259	0.119627	-8.63174	6.04235e-18	1.21839e-16
THOC6	618.432	-0.865923	0.100318	-8.63176	6.04137e-18	1.21839e-16
UTP15	466.856	-1.18166	0.137126	-8.61737	6.85109e-18	1.37779e-16
WDR36	1095.76	-0.789753	0.0916797	-8.61427	7.03901e-18	1.41182e-16
PDS5B	641.894	-0.908938	0.105595	-8.6078	7.44764e-18	1.48982e-16
ZRANB2	1014.46	-0.77425	0.0899507	-8.60749	7.46787e-18	1.4919e-16
PFDN4	351.025	-1.12886	0.131197	-8.6043	7.67842e-18	1.53193e-16
UBE2N	1344.31	-0.821001	0.0954655	-8.59998	7.97295e-18	1.58859e-16
MRPS25	1315.3	-0.715098	0.083158	-8.59927	8.02257e-18	1.59637e-16
ANGPTL4	315.131	-1.24177	0.144502	-8.59343	8.44094e-18	1.67741e-16
PMS1	365.405	-1.13513	0.132246	-8.58346	9.20585e-18	1.82462e-16
DEPDC1	1214.28	-0.914598	0.10678	-8.56524	1.07854e-17	2.12293e-16
XRCC2	780.757	-0.902253	0.10541	-8.55943	1.13425e-17	2.22764e-16
PUS7	764.951	-0.892129	0.104292	-8.55413	1.18766e-17	2.32648e-16
SFXN1	1663.45	-0.754548	0.0882236	-8.55268	1.20267e-17	2.35284e-16
LSM2	448.74	-0.996745	0.116688	-8.54197	1.31952e-17	2.5781e-16
BZW1	2313.62	-0.68488	0.080241	-8.53529	1.39801e-17	2.7209e-16
PPM1G	2797.13	-0.655845	0.0768547	-8.53356	1.41906e-17	2.75831e-16
AK2	1410	-0.689223	0.0807809	-8.53201	1.43826e-17	2.79203e-16
AATF	2119.4	-0.61379	0.0719604	-8.52956	1.46906e-17	2.84549e-16
COPS6	1974.71	-0.608442	0.0714296	-8.51806	1.62248e-17	3.13355e-16
LYRM7	219.811	-1.46431	0.171992	-8.51383	1.68286e-17	3.246e-16
HYI	1004.28	-0.751319	0.0883462	-8.50427	1.82744e-17	3.51143e-16
POLR1B	617.646	-0.924403	0.108842	-8.49305	2.01275e-17	3.8528e-16
KHDC4	1377.54	-0.646502	0.0761494	-8.48991	2.06804e-17	3.94862e-16
DCTPP1	383.619	-1.28331	0.151392	-8.47673	2.31605e-17	4.39439e-16
TCHP	771.209	-0.871224	0.102856	-8.47033	2.44706e-17	4.63714e-16
WDR12	600.243	-0.906432	0.107444	-8.4363	3.27528e-17	6.12969e-16
RRM2	3673.18	-0.749391	0.0889603	-8.42388	3.64209e-17	6.78256e-16
GOT2	1856.01	-0.659514	0.0783032	-8.42257	3.6832e-17	6.85066e-16
NDUFAF4	221.954	-1.38043	0.163977	-8.41841	3.81615e-17	7.08051e-16
MTERF3	405.495	-1.08824	0.129438	-8.40745	4.19031e-17	7.76519e-16
PABIR2	1137.58	-0.718447	0.0854881	-8.40406	4.31312e-17	7.97321e-16
ZBTB18	718.96	-0.841111	0.100196	-8.39463	4.67366e-17	8.6186e-16
RARS1	1624.44	-0.637874	0.0760292	-8.38985	4.8678e-17	8.95473e-16
EED	672.262	-0.891844	0.106462	-8.37714	5.42294e-17	9.9276e-16
GNG12	2564.21	-0.760971	0.0908597	-8.37523	5.51174e-17	1.00779e-15
PPP2R2A	1087.14	-0.696739	0.0832214	-8.37211	5.65949e-17	1.03356e-15
AGPS	1125.41	-0.709019	0.084779	-8.36315	6.10652e-17	1.11251e-15
XPO5	1721.75	-0.7288	0.0872846	-8.3497	6.84393e-17	1.24235e-15
HPRT1	791.575	-1.04969	0.125715	-8.34975	6.84048e-17	1.24235e-15
CHCHD3	1204.49	-0.673516	0.0807614	-8.33958	7.45549e-17	1.35012e-15
PSMC6	1339.06	-0.670395	0.0804055	-8.33768	7.5763e-17	1.36872e-15
CUL5	747.042	-0.779011	0.0934487	-8.33625	7.66845e-17	1.38346e-15
AURKA	2843.95	-0.612659	0.0734944	-8.33613	7.67621e-17	1.38346e-15
CMPK1	1148.3	-0.776368	0.0932007	-8.33007	8.07972e-17	1.45272e-15
NUF2	1012.32	-0.746601	0.0896909	-8.32416	8.49314e-17	1.52523e-15
GINS2	383.507	-1.06121	0.127577	-8.31819	8.93164e-17	1.60207e-15
SSB	1394.27	-0.647351	0.0778322	-8.31727	9.00138e-17	1.61267e-15
FITM2	427.124	-1.05586	0.127146	-8.30429	1.00416e-16	1.79266e-15
TRIM14	1157.53	-0.824286	0.099263	-8.30406	1.00613e-16	1.79405e-15
CDC27	2382.81	-0.675194	0.0813448	-8.3004	1.03765e-16	1.84807e-15
ZNF22	693.341	-1.07975	0.130117	-8.29827	1.05641e-16	1.87927e-15
GMNN	805.549	-0.847397	0.102149	-8.29569	1.07955e-16	1.91366e-15
DCUN1D5	802.256	-0.762411	0.0919098	-8.2952	1.08399e-16	1.91929e-15
PBK	1043.49	-0.78423	0.094826	-8.2702	1.33735e-16	2.34861e-15
ZMPSTE24	949.808	-0.939661	0.11363	-8.26949	1.34538e-16	2.35996e-15
QKI	1071.64	-0.686627	0.0830503	-8.26761	1.36673e-16	2.39464e-15
TRMT61A	502.057	-0.920172	0.111394	-8.26055	1.45002e-16	2.53468e-15
LSM14A	1538	-0.634479	0.0768713	-8.25378	1.53463e-16	2.6733e-15
PSMG1	529.585	-0.913131	0.110635	-8.25354	1.53771e-16	2.67559e-15
MIS18BP1	1447.41	-0.677468	0.0821355	-8.24818	1.60822e-16	2.79141e-15
RWDD1	448.709	-0.96229	0.11679	-8.23947	1.72979e-16	2.98914e-15
NEU3	415.602	-1.1334	0.137668	-8.23289	1.82745e-16	3.1435e-15
SNHG1	1454.1	-0.640169	0.0778059	-8.22777	1.90726e-16	3.27707e-15
URB1	949.875	-0.849788	0.103301	-8.22632	1.93058e-16	3.31337e-15
KIF11	2519.72	-0.731362	0.0889783	-8.21955	2.04266e-16	3.48986e-15
MCMBP	2421.2	-0.619709	0.0754431	-8.21425	2.13491e-16	3.64333e-15
GNB4	862.137	-0.815202	0.0995631	-8.1878	2.66051e-16	4.49963e-15
RAB21	1196.77	-0.66427	0.0811311	-8.18761	2.66472e-16	4.5017e-15
SNRNP40	843.541	-0.760844	0.0929576	-8.18485	2.72634e-16	4.60067e-15
RIOX2	706.951	-1.0387	0.126971	-8.18061	2.82422e-16	4.76051e-15
USP15	897.707	-0.764394	0.0935159	-8.17396	2.98439e-16	5.02488e-15
SUGT1	596.593	-0.88264	0.108038	-8.16974	3.09057e-16	5.19209e-15
ATAD5	512.115	-0.923063	0.113001	-8.16859	3.12008e-16	5.23584e-15
PALS2	525.469	-0.964224	0.118082	-8.16575	3.19456e-16	5.35487e-15
OPA1	1873.66	-0.699221	0.0857255	-8.15651	3.44832e-16	5.75469e-15
UCHL5	661.615	-0.909818	0.111769	-8.14014	3.94816e-16	6.55264e-15
OXCT1	340.636	-1.07638	0.132234	-8.13998	3.95354e-16	6.55437e-15
EIF3K	1429.18	-0.60731	0.0746123	-8.13955	3.96764e-16	6.57054e-15
SELENOI	754.645	-0.993511	0.122133	-8.13468	4.13041e-16	6.83259e-15
DDX31	503.436	-0.921282	0.113275	-8.13315	4.18291e-16	6.89678e-15
NLE1	548.677	-1.18767	0.146072	-8.13069	4.26849e-16	7.02254e-15
RRP1B	1629.98	-0.665772	0.0819248	-8.12663	4.41408e-16	7.25418e-15
TCF19	2117.78	-0.652508	0.0803322	-8.12262	4.56209e-16	7.47301e-15
ERCC2	2101.33	-0.602359	0.0741596	-8.12246	4.56839e-16	7.47523e-15
CBFB	778.507	-0.806465	0.0993615	-8.11648	4.79915e-16	7.83584e-15
IFRD1	1386.61	-0.607117	0.0748038	-8.11612	4.81312e-16	7.85017e-15
DICER1	955.986	-0.776762	0.0958639	-8.10276	5.37271e-16	8.72517e-15
RPAP3	745.688	-0.874908	0.10813	-8.09129	5.90376e-16	9.53631e-15
INPP5A	1009.32	-0.836556	0.103423	-8.08866	6.03248e-16	9.73381e-15
DHX15	3536.72	-0.620169	0.0767198	-8.08355	6.29068e-16	1.01288e-14
TRDMT1	224.2	-1.27816	0.158175	-8.08067	6.44095e-16	1.03597e-14
AIMP1	926.738	-0.7347	0.0910192	-8.07192	6.92027e-16	1.10952e-14
ZNHIT6	660.597	-0.858054	0.106325	-8.07012	7.02267e-16	1.12355e-14
RXYLT1	501.859	-0.990681	0.12277	-8.06941	7.06412e-16	1.12779e-14
MTX3	581.256	-0.97602	0.121039	-8.06366	7.40434e-16	1.18086e-14
OTUD6B-AS1	293.869	-1.14571	0.142095	-8.063	7.4443e-16	1.18598e-14
PRELID1	2110.65	-0.637215	0.0790403	-8.0619	7.51194e-16	1.1955e-14
FANCM	306.766	-1.15596	0.143493	-8.05584	7.89371e-16	1.2523e-14
CLMP	536.912	-0.874232	0.108527	-8.05547	7.91767e-16	1.25478e-14
INAFM2	391.779	-1.00295	0.124781	-8.03768	9.15521e-16	1.43883e-14
KIF14	1672.04	-0.63604	0.0791766	-8.03318	9.49747e-16	1.48952e-14
GLMN	459.451	-0.983532	0.122441	-8.03272	9.53372e-16	1.49365e-14
DESI2	978.025	-0.747915	0.0931143	-8.03222	9.57225e-16	1.49813e-14
UBE2K	1589.8	-0.611207	0.0762392	-8.01697	1.08389e-15	1.68938e-14
NUP107	1787.15	-0.628434	0.0784271	-8.01297	1.11972e-15	1.74162e-14
TCERG1	1647.18	-0.690337	0.086155	-8.01274	1.1218e-15	1.74305e-14
SEH1L	934.17	-0.793824	0.0990913	-8.01104	1.13746e-15	1.76376e-14
PARPBP	579.949	-0.855972	0.106853	-8.01073	1.14031e-15	1.76636e-14
BLMH	663.127	-0.809514	0.101116	-8.00576	1.18734e-15	1.83358e-14
RBM26	1098.06	-0.656028	0.0820341	-7.99701	1.27472e-15	1.9625e-14
UNKL	661.18	-0.807242	0.100965	-7.99524	1.2932e-15	1.98892e-14
NUP58	1690.66	-0.647856	0.08104	-7.99428	1.30338e-15	2.00254e-14
TMEM167A	852.703	-0.797772	0.0998043	-7.99336	1.31308e-15	2.01335e-14
ACTL6A	1622.86	-0.603367	0.0755281	-7.98864	1.36433e-15	2.08557e-14
DPH5	373.526	-1.03419	0.129529	-7.9842	1.41438e-15	2.1599e-14
TOR4A	1899.47	-0.623773	0.078132	-7.98358	1.42153e-15	2.16862e-14
PPP3CB	1052.34	-0.767654	0.0962079	-7.97911	1.4739e-15	2.24624e-14
LNPK	668.697	-0.813224	0.102002	-7.97265	1.55303e-15	2.36137e-14
NOL10	535.752	-0.93328	0.117153	-7.96636	1.63422e-15	2.47311e-14
ALG8	943.19	-0.710232	0.0891995	-7.96228	1.68891e-15	2.54821e-14
FLRT2	748.589	-0.752858	0.0945872	-7.9594	1.72876e-15	2.60573e-14
FAM98B	677.874	-0.970894	0.122087	-7.95251	1.82776e-15	2.74947e-14
ABHD5	912.457	-0.708126	0.0892322	-7.93577	2.09195e-15	3.13751e-14
EARS2	405.273	-1.0508	0.132441	-7.93411	2.12005e-15	3.1765e-14
GTF2A2	305.064	-1.25451	0.158119	-7.93395	2.1229e-15	3.17762e-14
UBE2V2	582.284	-0.94721	0.119415	-7.9321	2.15475e-15	3.2191e-14
LRR1	731.491	-0.814098	0.102647	-7.93101	2.17369e-15	3.24399e-14
GUF1	788.238	-0.807213	0.101781	-7.93087	2.17612e-15	3.24442e-14
EMG1	761.751	-0.796129	0.100419	-7.92804	2.22627e-15	3.31265e-14
SCFD2	301.632	-1.50918	0.190468	-7.92352	2.30876e-15	3.43201e-14
TMEM201	658.551	-0.860928	0.108706	-7.91982	2.37863e-15	3.53239e-14
PNO1	440.573	-1.03202	0.130313	-7.91958	2.3832e-15	3.5357e-14
ATAD2	2924.47	-0.746428	0.0942691	-7.91805	2.41261e-15	3.57582e-14
AHCTF1	1321.11	-0.754551	0.0953724	-7.91163	2.54041e-15	3.74696e-14
NUP43	843.061	-0.725603	0.0918546	-7.89947	2.80086e-15	4.12294e-14
HAUS2	802.22	-0.812662	0.102971	-7.89214	2.97051e-15	4.35146e-14
SAPCD2	1098.18	-0.694112	0.0882249	-7.86753	3.61719e-15	5.28852e-14
FBXO22	495.937	-0.88077	0.111977	-7.86561	3.67302e-15	5.3546e-14
SFXN2	387.447	-0.995093	0.126568	-7.86215	3.77592e-15	5.4993e-14
METAP1D	248.741	-1.19536	0.152096	-7.85926	3.86401e-15	5.61136e-14
IDH3A	1311.33	-0.672198	0.0855369	-7.85858	3.88503e-15	5.63646e-14
GPSM2	1374.33	-0.604871	0.0770858	-7.84672	4.27056e-15	6.178e-14
AEN	930.682	-0.810244	0.10327	-7.84585	4.30025e-15	6.20906e-14
RASA1	1938.69	-0.677729	0.0864301	-7.84136	4.45708e-15	6.41099e-14
UBE2G1	813.257	-0.776888	0.099235	-7.82877	4.92659e-15	7.05273e-14
TOR3A	780.835	-0.80685	0.103065	-7.82855	4.93548e-15	7.05876e-14
ATP5F1D	1221.4	-0.633946	0.0810106	-7.82548	5.05739e-15	7.21945e-14
PAXX	748.548	-0.747146	0.0954997	-7.82354	5.13568e-15	7.31738e-14
EPB41L4B	697.861	-0.805591	0.103018	-7.81989	5.28694e-15	7.5258e-14
HSPA4L	879.135	-0.981029	0.125533	-7.81491	5.50024e-15	7.81469e-14
RAB14	1620.65	-0.749475	0.0960091	-7.80629	5.88939e-15	8.35188e-14
DPH2	422.357	-0.948501	0.121527	-7.80486	5.95674e-15	8.43945e-14
RPF1	764.753	-0.798749	0.102343	-7.80459	5.96952e-15	8.44964e-14
CDC123	1508.04	-0.600588	0.0770102	-7.79882	6.24892e-15	8.82033e-14
ANKRD50	1109.15	-0.612611	0.0786454	-7.78953	6.72568e-15	9.4579e-14
POLR1F	631.064	-0.915896	0.117599	-7.7883	6.79162e-15	9.53289e-14
PRDM5	511.983	-0.874762	0.112338	-7.78688	6.86831e-15	9.63157e-14
RCN2	1076.43	-0.637091	0.0818699	-7.78175	7.15306e-15	1.0003e-13
KIF2A	1470.89	-0.651722	0.0838439	-7.77305	7.66192e-15	1.06948e-13
TWF1	1176.74	-0.760447	0.0979071	-7.76703	8.03502e-15	1.11743e-13
ARHGAP22	733.593	-0.742413	0.0955941	-7.76631	8.08067e-15	1.12274e-13
MMGT1	564.021	-1.07093	0.137909	-7.76548	8.1336e-15	1.12906e-13
GEMIN4	1584.01	-0.629676	0.0810885	-7.76529	8.1458e-15	1.12972e-13
KIF18A	719.327	-0.754244	0.0972909	-7.75246	9.01288e-15	1.24653e-13
TIMM50	1338.33	-0.611234	0.0788502	-7.75184	9.05706e-15	1.2515e-13
IFFO2	878.975	-0.739792	0.0955192	-7.74496	9.56147e-15	1.31758e-13
SMAD5	1054.21	-0.767969	0.099163	-7.74451	9.59503e-15	1.321e-13
ZDHHC2	516.374	-0.860897	0.111235	-7.73942	9.98747e-15	1.37253e-13
LNPEP	1126.47	-0.778321	0.100651	-7.73288	1.05142e-14	1.44228e-13
GRWD1	1244.82	-0.669074	0.0865759	-7.72817	1.09104e-14	1.49122e-13
RIN1	916.29	-0.694421	0.0899573	-7.71945	1.16835e-14	1.58826e-13
POMP	916.263	-0.690173	0.0894165	-7.71863	1.17582e-14	1.59699e-13
TYW3	781.071	-0.70222	0.0910931	-7.70882	1.2699e-14	1.72166e-13
SSBP1	1257.42	-0.628652	0.0815598	-7.70787	1.27935e-14	1.73136e-13
MRPL47	654.255	-0.786616	0.102268	-7.6917	1.45195e-14	1.94923e-13
ALG3	726.006	-0.755594	0.0982529	-7.69029	1.46798e-14	1.969e-13
SNX5	1365.49	-0.688125	0.0894822	-7.69009	1.47037e-14	1.97045e-13
THADA	505.942	-0.912487	0.118832	-7.67883	1.6055e-14	2.14964e-13
NEK2	1172.51	-0.628993	0.0819544	-7.67491	1.6553e-14	2.21435e-13
PALS1	1030.52	-0.829377	0.108099	-7.67241	1.68793e-14	2.254e-13
C6orf120	193.115	-1.2761	0.166649	-7.65743	1.89691e-14	2.52193e-13
BDNF	558.43	-0.827468	0.108304	-7.64026	2.16783e-14	2.87199e-13
HSPBP1	821.082	-0.681814	0.0893655	-7.6295	2.35674e-14	3.11407e-13
BCAT1	1324.96	-0.63444	0.0831624	-7.62894	2.36698e-14	3.12487e-13
TIPRL	748.376	-0.797419	0.104592	-7.62409	2.45753e-14	3.23874e-13
AGAP1	1096.88	-0.633222	0.0831245	-7.61776	2.5812e-14	3.39877e-13
NLN	566.249	-0.787572	0.10341	-7.61603	2.61606e-14	3.43867e-13
TMEM200B	434.797	-0.901091	0.118399	-7.6106	2.72825e-14	3.58303e-13
EXOSC9	1138.2	-0.690362	0.0907142	-7.6103	2.73467e-14	3.58522e-13
AGPAT5	533.926	-1.10901	0.145739	-7.60956	2.75021e-14	3.60246e-13
PSMD14	1241.69	-0.604228	0.0796125	-7.5896	3.20886e-14	4.18148e-13
GPAM	255.132	-1.21864	0.160688	-7.58384	3.35479e-14	4.36036e-13
PLK4	1174.79	-0.626337	0.0828246	-7.56221	3.96264e-14	5.11956e-13
ALDH1B1	685.586	-0.869198	0.115058	-7.55444	4.20656e-14	5.40696e-13
IDE	1140.65	-0.602438	0.0799378	-7.53633	4.83373e-14	6.18153e-13
RB1	1180.65	-0.674443	0.089537	-7.53257	4.97523e-14	6.3571e-13
RBM12B	531.879	-0.828833	0.110108	-7.52745	5.17424e-14	6.60579e-13
PPAT	609.991	-0.831774	0.11069	-7.51443	5.71606e-14	7.24242e-13
NAE1	758.285	-0.767167	0.102103	-7.51367	5.7491e-14	7.27818e-13
COL8A1	1206.91	-0.622539	0.0828679	-7.51243	5.8041e-14	7.34165e-13
MTIF2	660.716	-0.788995	0.10503	-7.5121	5.81853e-14	7.3493e-13
DEPDC1B	538.645	-0.916808	0.122459	-7.48667	7.06405e-14	8.83182e-13
RPIA	261.517	-1.12858	0.150762	-7.48585	7.10873e-14	8.88033e-13
B3GALNT2	1011.51	-0.685062	0.0915768	-7.48073	7.3909e-14	9.21757e-13
ID3	339.774	-1.35942	0.181948	-7.47148	7.92982e-14	9.85713e-13
COA4	752.849	-0.710714	0.0951676	-7.46803	8.14059e-14	1.00942e-12
CERK	1080.36	-0.61653	0.0826187	-7.46235	8.49937e-14	1.0496e-12
FTSJ3	1747.7	-0.606959	0.0813414	-7.46188	8.52975e-14	1.05249e-12
SENP6	810.675	-0.673825	0.090353	-7.45769	8.80493e-14	1.08556e-12
TUBBP1	584.011	-1.0581	0.141942	-7.45441	9.02681e-14	1.1111e-12
GJA1	184.808	-1.35239	0.18147	-7.45241	9.16475e-14	1.12533e-12
NUDT3	838.218	-0.649829	0.0874118	-7.43412	1.05267e-13	1.28628e-12
SHISA2	289.005	-1.07727	0.144932	-7.43293	1.06222e-13	1.29691e-12
RAD18	863.434	-0.686744	0.0924709	-7.4266	1.11426e-13	1.35715e-12
SNRPF	846.555	-0.696816	0.0940428	-7.40956	1.26717e-13	1.5335e-12
WDR75	729.228	-0.789229	0.106541	-7.40777	1.2844e-13	1.55187e-12
LSM5	544.118	-0.843432	0.113933	-7.40288	1.3326e-13	1.60496e-12
FBXO5	680.79	-0.779761	0.105511	-7.39031	1.46487e-13	1.7517e-12
SNAPC1	882.306	-0.742854	0.100584	-7.38542	1.51973e-13	1.81442e-12
RBM3	6505.35	-0.638983	0.0865833	-7.37998	1.58314e-13	1.88864e-12
DLAT	1243.14	-0.602683	0.0816804	-7.37854	1.60031e-13	1.90464e-12
DLEU2	410.318	-1.01322	0.137318	-7.37866	1.59888e-13	1.90464e-12
CPT1A	1252.36	-0.609433	0.0826319	-7.37527	1.64007e-13	1.9504e-12
PHTF2	823.333	-0.767987	0.104136	-7.37488	1.64498e-13	1.9547e-12
EEA1	810.692	-0.682978	0.0926177	-7.37417	1.65376e-13	1.96357e-12
ALG6	259.129	-1.27655	0.173211	-7.36992	1.70725e-13	2.02232e-12
ACER3	615.091	-0.840777	0.11417	-7.36423	1.78173e-13	2.10605e-12
ABCB10	486.223	-0.829579	0.112778	-7.35584	1.89732e-13	2.23345e-12
SCO1	745.347	-0.704104	0.0957338	-7.35481	1.91201e-13	2.24725e-12
ADGRG6	847.863	-0.717043	0.097596	-7.34705	2.02625e-13	2.37967e-12
SMIM10L1	512.971	-0.791949	0.107892	-7.34017	2.13319e-13	2.49748e-12
CUL3	1219.77	-0.607625	0.0828991	-7.3297	2.30673e-13	2.69439e-12
SUZ12	1421.56	-0.616922	0.084182	-7.32843	2.32868e-13	2.71794e-12
MRPL35	507.304	-0.816822	0.111505	-7.32544	2.3811e-13	2.77482e-12
OIP5	330.18	-1.05199	0.143629	-7.32439	2.39985e-13	2.79452e-12
LIG3	675.255	-0.677101	0.0924614	-7.32306	2.4238e-13	2.81806e-12
TSEN15	983.733	-0.602331	0.0822568	-7.32257	2.43265e-13	2.82618e-12
ATAD3A	1076.24	-0.774804	0.105885	-7.31744	2.52748e-13	2.92959e-12
DHX29	1021	-0.627488	0.0857617	-7.31665	2.54245e-13	2.94468e-12
INTS13	605.988	-0.7566	0.1036	-7.3031	2.81216e-13	3.2471e-12
SMIM15	770.299	-0.703705	0.0964068	-7.29933	2.89209e-13	3.33175e-12
TIMM21	221.174	-1.33129	0.182413	-7.29821	2.9163e-13	3.35708e-12
EIF3M	2025.9	-0.642526	0.0880974	-7.29336	3.02316e-13	3.46952e-12
FAM135A	193.7	-1.23746	0.169679	-7.29298	3.03169e-13	3.47666e-12
ELAC2	2104.6	-0.609234	0.0835732	-7.28983	3.10357e-13	3.54831e-12
CSTF3	909.392	-0.677632	0.092994	-7.28684	3.17318e-13	3.62241e-12
CENPX	670.537	-0.737396	0.101278	-7.28087	3.31663e-13	3.76908e-12
EVI2B	341.723	-0.955482	0.131243	-7.28026	3.3318e-13	3.78347e-12
PYURF	1003.99	-0.775784	0.106593	-7.27799	3.38836e-13	3.84192e-12
WDHD1	1346.94	-0.679134	0.0934595	-7.26662	3.68591e-13	4.15435e-12
APRT	747.527	-0.686684	0.0945052	-7.26609	3.70035e-13	4.16751e-12
GTF3C6	475.606	-0.831516	0.114506	-7.26174	3.82129e-13	4.30052e-12
CD164	1078.14	-0.687264	0.0946483	-7.26124	3.83554e-13	4.30693e-12
CHPT1	602.857	-0.85262	0.117469	-7.25828	3.92043e-13	4.39572e-12
CDK15	245.72	-1.18168	0.162915	-7.25337	4.06526e-13	4.54461e-12
FAT4	798.312	-0.701065	0.0968544	-7.23834	4.54203e-13	5.03658e-12
EIF2B1	991.315	-0.681149	0.0941986	-7.231	4.79465e-13	5.29726e-12
XPO4	723.043	-0.823651	0.113974	-7.22663	4.95138e-13	5.46642e-12
RNASEH2B	446.323	-0.916409	0.126938	-7.21935	5.22372e-13	5.75448e-12
TMEM209	702.325	-0.768808	0.106511	-7.21809	5.27242e-13	5.80389e-12
DDIAS	432.011	-1.03384	0.143383	-7.21034	5.58104e-13	6.12576e-12
SMCHD1	1337.03	-0.684925	0.0951324	-7.1997	6.03435e-13	6.59933e-12
JADE1	1167.59	-0.649526	0.0902802	-7.19456	6.26643e-13	6.84323e-12
ATL2	822.265	-0.69826	0.0971565	-7.18696	6.62513e-13	7.21409e-12
C4orf46	813.147	-0.694999	0.0967081	-7.18656	6.64431e-13	7.22976e-12
BEND7	1031.86	-0.607393	0.0845465	-7.18414	6.76339e-13	7.35403e-12
MRPL42	867.091	-0.631435	0.088004	-7.17507	7.22719e-13	7.82454e-12
C12orf29	397.627	-0.9041	0.126069	-7.17147	7.41944e-13	8.02117e-12
CETN3	385.005	-1.14498	0.159765	-7.16668	7.68374e-13	8.30097e-12
PRPF40A	1927.71	-0.610049	0.0851908	-7.16097	8.01071e-13	8.63567e-12
SLC39A8	959.191	-0.616775	0.0861361	-7.16047	8.04012e-13	8.66119e-12
TAF9B	387.04	-0.900102	0.125735	-7.1587	8.14462e-13	8.75837e-12
LRRCC1	212.257	-1.15346	0.16129	-7.15147	8.58508e-13	9.18276e-12
MRPL52	901.348	-0.708665	0.0992013	-7.14371	9.08469e-13	9.68969e-12
SNRPG	509.338	-0.829912	0.116239	-7.1397	9.35316e-13	9.95496e-12
SLIRP	565.852	-0.792749	0.111138	-7.13304	9.81732e-13	1.04269e-11
CISD1	514.898	-0.815161	0.114338	-7.1294	1.00807e-12	1.06992e-11
ATP13A3	2377.33	-0.733595	0.103008	-7.12174	1.06571e-12	1.1295e-11
RFC3	714.622	-0.699032	0.0982496	-7.11487	1.12022e-12	1.1823e-11
FANCB	357.014	-0.950268	0.133654	-7.10993	1.16103e-12	1.22365e-11
LAS1L	1254.58	-0.61028	0.0858515	-7.10856	1.17258e-12	1.23497e-11
FAM199X	925.566	-0.647082	0.0910468	-7.10714	1.18476e-12	1.24606e-11
RSAD1	469.229	-0.819778	0.115371	-7.10558	1.19818e-12	1.25843e-11
C8orf33	821.517	-0.643938	0.0907343	-7.09697	1.27525e-12	1.33526e-11
KPNA4	1215.51	-0.779137	0.109837	-7.09356	1.30701e-12	1.36608e-11
MTMR12	1037.1	-0.662947	0.0935147	-7.08922	1.34869e-12	1.40381e-11
RFC5	959.217	-0.618794	0.087325	-7.0861	1.37944e-12	1.43286e-11
GTF2F2	709.605	-0.755353	0.106693	-7.07968	1.44488e-12	1.49773e-11
MRPL19	607.906	-0.916985	0.129619	-7.07448	1.50014e-12	1.55288e-11
SLC30A5	929.355	-0.600863	0.085009	-7.06823	1.56925e-12	1.61667e-11
PPARGC1B	131.177	-1.48102	0.209666	-7.0637	1.62126e-12	1.66458e-11
CNOT7	921.595	-0.908184	0.128569	-7.06376	1.62052e-12	1.66458e-11
MTMR6	591.116	-0.770827	0.109225	-7.05726	1.69819e-12	1.74001e-11
TBL1X	1020.6	-0.608318	0.0863151	-7.04765	1.81967e-12	1.85818e-11
NME7	465.144	-0.802129	0.113912	-7.04163	1.90005e-12	1.93633e-11
FER	526.68	-0.836093	0.118964	-7.02814	2.09306e-12	2.11732e-11
BYSL	853.33	-0.753019	0.10724	-7.02181	2.19006e-12	2.20657e-11
POFUT1	2623.85	-0.65972	0.093984	-7.01949	2.22679e-12	2.24208e-11
CDKN3	980.587	-0.755753	0.107687	-7.01803	2.25023e-12	2.26267e-11
CUL2	1035.38	-0.628207	0.08953	-7.01672	2.27137e-12	2.28088e-11
RPS7P1	470.237	-0.826725	0.117941	-7.00964	2.3894e-12	2.39622e-11
MPHOSPH10	378.022	-0.870216	0.124166	-7.0085	2.40894e-12	2.41422e-11
VPS13A	880.238	-0.748208	0.10685	-7.00239	2.5163e-12	2.50849e-11
TEAD4	417.721	-0.857344	0.12247	-7.00046	2.55115e-12	2.54156e-11
MBD2	429.261	-0.876672	0.125353	-6.99364	2.67843e-12	2.66309e-11
CWC27	507	-0.752814	0.10769	-6.99055	2.73811e-12	2.71706e-11
USP46	376.324	-0.931825	0.133437	-6.98324	2.88454e-12	2.85486e-11
RBL1	1094.92	-0.622415	0.0891476	-6.98184	2.91339e-12	2.88063e-11
KCNQ5	560.494	-0.908806	0.130277	-6.97596	3.03783e-12	2.9909e-11
OLA1	1330.16	-0.662986	0.0950971	-6.97167	3.13197e-12	3.0795e-11
NR2C2AP	407.565	-0.883952	0.126872	-6.96727	3.2315e-12	3.16917e-11
INTS10	682.785	-0.708199	0.101654	-6.96677	3.24289e-12	3.17829e-11
MSH6	1799.26	-0.624526	0.089696	-6.96269	3.33826e-12	3.2654e-11
PPA1	1666.31	-0.602419	0.0865243	-6.96242	3.34469e-12	3.26957e-11
METAP2	1667.12	-0.618792	0.0888934	-6.96105	3.37736e-12	3.29937e-11
CSTF2T	862.327	-0.705317	0.101377	-6.95735	3.46733e-12	3.37634e-11
PPP2R5A	500.137	-0.868725	0.124905	-6.95509	3.52337e-12	3.42649e-11
GALNT18	253.993	-1.0441	0.150146	-6.95392	3.5527e-12	3.45279e-11
TUBGCP3	867.894	-0.632833	0.0910332	-6.95167	3.60989e-12	3.50162e-11
FASTKD3	222.389	-1.09588	0.157763	-6.94635	3.74848e-12	3.62442e-11
ZNF141	417.655	-0.858207	0.123586	-6.94422	3.80565e-12	3.67733e-11
PRPS2	908.548	-0.648649	0.0934536	-6.94087	3.89681e-12	3.75821e-11
RUVBL1	1013.84	-0.815531	0.117587	-6.93556	4.0461e-12	3.89224e-11
VTA1	513.911	-0.826453	0.119173	-6.93491	4.06493e-12	3.90787e-11
NFIA	327.276	-1.16917	0.168681	-6.93126	4.17108e-12	4.00736e-11
STK17A	1445.71	-0.635032	0.0916562	-6.92841	4.25591e-12	4.07591e-11
SYPL1	1464.08	-0.611963	0.0883997	-6.92268	4.4317e-12	4.23889e-11
CCNE2	624.99	-0.957986	0.138462	-6.91874	4.55679e-12	4.35301e-11
AASDHPPT	622.557	-0.765197	0.110661	-6.91481	4.68478e-12	4.46681e-11
MND1	448.71	-0.795939	0.115205	-6.90892	4.88369e-12	4.65059e-11
RFC4	1015.69	-0.62081	0.0899122	-6.90462	5.03378e-12	4.77845e-11
HS3ST3B1	93.7513	-1.85317	0.268684	-6.89722	5.30297e-12	5.01194e-11
ACBD6	842.223	-0.608329	0.0882486	-6.89336	5.44901e-12	5.14352e-11
RWDD4	323.104	-0.93877	0.136539	-6.87545	6.17928e-12	5.78584e-11
C11orf68	882.972	-0.798613	0.116162	-6.875	6.1991e-12	5.80081e-11
BMAL2	1480.88	-0.706345	0.102877	-6.86594	6.60569e-12	6.15079e-11
VRK1	637.862	-0.699995	0.102092	-6.85653	7.05534e-12	6.55734e-11
CNIH1	1422.83	-0.671959	0.098021	-6.85526	7.11843e-12	6.61191e-11
CENPI	862.768	-0.615212	0.0898347	-6.84827	7.47478e-12	6.91738e-11
PRPF38A	732.886	-0.867874	0.126762	-6.84649	7.56853e-12	6.99985e-11
GLRX3	934.228	-0.73274	0.107033	-6.84591	7.59904e-12	7.02376e-11
RAB23	517.379	-0.781163	0.114213	-6.83954	7.94472e-12	7.32087e-11
METTL5	418.712	-0.811591	0.118724	-6.83594	8.14711e-12	7.4891e-11
ARMC6	1161.95	-0.61207	0.0895362	-6.83601	8.14288e-12	7.4891e-11
HSPD1P12	97.6575	-1.76089	0.25767	-6.8339	8.26368e-12	7.58241e-11
HELLS	560.378	-0.823657	0.120616	-6.82875	8.56552e-12	7.84031e-11
TIMM9	393.475	-0.85971	0.125936	-6.82655	8.69827e-12	7.94737e-11
PM20D2	739.041	-0.650667	0.0953329	-6.82521	8.77946e-12	8.01185e-11
GNL3L	1345.49	-0.742981	0.108952	-6.81935	9.14515e-12	8.33047e-11
WWC1	677.076	-0.699054	0.102547	-6.81694	9.29978e-12	8.45603e-11
MRPL13	540.86	-0.755064	0.110777	-6.81606	9.35736e-12	8.49815e-11
OTUD6B	256.835	-1.1189	0.164185	-6.81486	9.43567e-12	8.56412e-11
ASCC3	796.752	-0.62187	0.0913144	-6.8102	9.74606e-12	8.81048e-11
SLF1	368.303	-1.02921	0.15139	-6.79841	1.05783e-11	9.53246e-11
DSCC1	363.522	-0.952519	0.140246	-6.79178	1.10762e-11	9.96329e-11
MOB4	234.154	-1.0637	0.156712	-6.78761	1.14005e-11	1.02307e-10
PSIP1	783.669	-0.633048	0.0932774	-6.78672	1.14715e-11	1.02882e-10
NUP54	862.55	-0.676917	0.0999601	-6.77187	1.27125e-11	1.13273e-10
ATR	715.889	-0.672704	0.0994642	-6.76328	1.34901e-11	1.19989e-10
LZIC	592.468	-0.720409	0.106573	-6.75976	1.38221e-11	1.22869e-10
CCP110	592.348	-0.776865	0.115019	-6.75421	1.43611e-11	1.27286e-10
DCAF16	1463.22	-0.63237	0.0936301	-6.75392	1.43903e-11	1.2747e-10
AADAT	310.899	-1.0317	0.152859	-6.74935	1.48514e-11	1.31478e-10
LSM7	837.447	-0.732228	0.108622	-6.74107	1.57229e-11	1.38867e-10
MTHFD1L	776.842	-0.70884	0.105341	-6.72897	1.70864e-11	1.50119e-10
NT5C	496.635	-0.737825	0.109674	-6.72746	1.72655e-11	1.51605e-10
DCLRE1A	465.84	-0.767443	0.114106	-6.7257	1.74756e-11	1.53361e-10
POP1	562.912	-0.819514	0.121887	-6.72356	1.77333e-11	1.55262e-10
TXNL4A	515.909	-0.714629	0.106349	-6.71966	1.82146e-11	1.59383e-10
LRRC8D	415.248	-0.861813	0.128262	-6.71914	1.82796e-11	1.5986e-10
RNF138	272.865	-1.02491	0.152711	-6.71142	1.92741e-11	1.68264e-10
POLH	913.345	-0.623188	0.0929372	-6.70547	2.00755e-11	1.74957e-10
PSMD6	1320.37	-0.609643	0.0909206	-6.70523	2.01095e-11	1.75152e-10
SNRPE	641.919	-0.769255	0.114769	-6.70265	2.04666e-11	1.77955e-10
TAF4	801.557	-0.636905	0.0950391	-6.70151	2.06284e-11	1.79155e-10
MRPS35	855.68	-0.625003	0.0933467	-6.6955	2.14935e-11	1.8624e-10
WNT10B	99.5279	-1.56181	0.233454	-6.69002	2.23137e-11	1.92794e-10
TRMT1L	430.384	-0.816883	0.122135	-6.68834	2.25713e-11	1.94908e-10
ME2	289.457	-1.00792	0.150868	-6.6808	2.37644e-11	2.04742e-10
TMA16	345.315	-0.926956	0.138878	-6.6746	2.47903e-11	2.12974e-10
TTC13	663.256	-0.700919	0.105167	-6.66485	2.64939e-11	2.27221e-10
CHMP6	514.251	-0.749057	0.112508	-6.6578	2.77954e-11	2.37844e-10
RABEPK	445.606	-0.906402	0.136348	-6.64771	2.97689e-11	2.54155e-10
CEP290	441.229	-0.786192	0.118283	-6.64668	2.99779e-11	2.5565e-10
ARHGEF26	374.052	-1.2255	0.184445	-6.64425	3.04756e-11	2.59601e-10
SNRPB2	784.379	-0.649132	0.097714	-6.64319	3.0697e-11	2.61193e-10
CARNMT1	345.551	-0.918594	0.138467	-6.63403	3.26646e-11	2.76687e-10
DHODH	180.712	-1.17415	0.177012	-6.6332	3.28487e-11	2.7809e-10
HDGFL3	801.507	-0.702651	0.105991	-6.62936	3.37136e-11	2.84615e-10
FSTL3	557.764	-0.854954	0.129015	-6.62679	3.43071e-11	2.89141e-10
KRR1	1343.41	-0.700912	0.105779	-6.62622	3.44385e-11	2.90086e-10
PTBP3	1153.04	-0.600127	0.0906067	-6.62343	3.50962e-11	2.94968e-10
QTRT2	461.724	-0.806767	0.121904	-6.61802	3.64031e-11	3.04934e-10
ALKBH8	308.677	-0.934144	0.141205	-6.6155	3.70286e-11	3.10002e-10
MGAT5	729.757	-0.690665	0.104444	-6.61279	3.77146e-11	3.15288e-10
MCM5	2019.98	-0.602619	0.0911752	-6.60946	3.85736e-11	3.22043e-10
C1GALT1	615.663	-0.682484	0.103275	-6.60841	3.88458e-11	3.24137e-10
STAC	495.707	-0.88972	0.134694	-6.60548	3.96228e-11	3.30074e-10
CENPP	411.28	-0.863111	0.130672	-6.60517	3.97051e-11	3.30577e-10
USP14	1475.78	-0.620423	0.0939821	-6.6015	4.07024e-11	3.38135e-10
HACD1	408.615	-0.807608	0.122384	-6.599	4.1395e-11	3.4351e-10
ERI1	475.688	-0.763729	0.115899	-6.5896	4.41022e-11	3.64773e-10
DIMT1	481.783	-0.959001	0.1456	-6.58654	4.50201e-11	3.72161e-10
HYLS1	597.609	-0.775527	0.117948	-6.57514	4.86079e-11	4.00942e-10
UTP23	424.791	-0.835448	0.127172	-6.56941	5.05149e-11	4.16218e-10
UBIAD1	456.771	-0.803255	0.122325	-6.56655	5.14937e-11	4.2382e-10
AIMP2	715.613	-0.705693	0.107662	-6.55473	5.5742e-11	4.58036e-10
RPL21	893	-0.709886	0.108388	-6.54951	5.77262e-11	4.72797e-10
SMC5	1206.3	-0.639664	0.0976825	-6.5484	5.81552e-11	4.76053e-10
GGCT	168.209	-1.19543	0.182644	-6.54515	5.94357e-11	4.86009e-10
BCL2	150.003	-1.32514	0.202582	-6.54126	6.10029e-11	4.97208e-10
PPA2	1079.38	-0.613016	0.0937295	-6.54027	6.14083e-11	5.00242e-10
URI1	790.967	-0.627057	0.0959955	-6.53215	6.48311e-11	5.2501e-10
POLR3G	146.191	-1.65797	0.253855	-6.53118	6.52552e-11	5.28162e-10
FAM120C	672.602	-0.635357	0.097293	-6.53035	6.56149e-11	5.30788e-10
TSEN2	356.88	-0.906703	0.138881	-6.52865	6.63633e-11	5.35981e-10
MIOS	503.533	-0.942751	0.144625	-6.51857	7.09809e-11	5.71442e-10
AKT3	933.768	-0.614576	0.0945612	-6.49924	8.07272e-11	6.48178e-10
NSA2	849.312	-0.609642	0.0938279	-6.49745	8.16943e-11	6.54899e-10
LCORL	554.635	-0.845609	0.130177	-6.49581	8.25851e-11	6.61338e-10
CFAP97	634.61	-0.66058	0.101697	-6.49558	8.27158e-11	6.62033e-10
TMEM30A	1659.88	-0.623195	0.0959582	-6.49445	8.3338e-11	6.6666e-10
POLE2	651.348	-0.736411	0.113527	-6.48667	8.77544e-11	7.01246e-10
TMEM185B	771.21	-0.67201	0.103728	-6.47861	9.25724e-11	7.38965e-10
CSTF2	744.021	-0.662812	0.10241	-6.47215	9.66181e-11	7.69633e-10
MAK16	374.439	-0.989128	0.15292	-6.46826	9.91393e-11	7.88053e-10
PBX3	326.033	-0.895477	0.138741	-6.45431	1.08715e-10	8.59645e-10
SUV39H2	476.488	-0.862626	0.133862	-6.44413	1.16265e-10	9.15989e-10
MARCHF4	246.554	-1.03108	0.160119	-6.43948	1.19885e-10	9.42544e-10
ACYP1	297.285	-0.924891	0.143671	-6.43756	1.21409e-10	9.53368e-10
CMTM4	453.435	-0.756704	0.117563	-6.4366	1.22178e-10	9.58575e-10
PLCE1	628.749	-0.712746	0.110771	-6.43439	1.23969e-10	9.71114e-10
FERMT2	1209.55	-0.659241	0.102521	-6.43031	1.2734e-10	9.94426e-10
ZMYM1	457.467	-0.738847	0.114915	-6.42948	1.2804e-10	9.99376e-10
DNAJC24	255.063	-1.13212	0.176158	-6.42671	1.30396e-10	1.01546e-09
PYGO1	263.154	-1.03609	0.161293	-6.42365	1.33047e-10	1.03418e-09
THOC1	465.299	-0.786829	0.122593	-6.4182	1.37897e-10	1.07074e-09
MAD2L1	1183.73	-0.617481	0.0964179	-6.40421	1.5115e-10	1.16721e-09
RPSAP52	137.503	-1.28922	0.20149	-6.39842	1.56995e-10	1.20913e-09
MDN1	899.52	-0.651171	0.101775	-6.39818	1.57243e-10	1.21042e-09
ZNF239	149.793	-1.3217	0.206699	-6.39431	1.61272e-10	1.2408e-09
ATP5MK	776.766	-0.638873	0.0999155	-6.39414	1.61458e-10	1.2416e-09
CHRNA5	245.347	-1.07277	0.167779	-6.39392	1.61682e-10	1.24269e-09
HAT1	834.865	-0.756372	0.118434	-6.38646	1.69775e-10	1.30092e-09
PPID	709.777	-0.741551	0.116115	-6.38632	1.69924e-10	1.3014e-09
GALNT13	181.103	-1.12058	0.175636	-6.38011	1.76961e-10	1.35118e-09
ATAD3B	864.91	-0.73779	0.115765	-6.37317	1.85157e-10	1.4102e-09
SPCS1	859.821	-0.652317	0.102432	-6.36832	1.91107e-10	1.4504e-09
SLC5A6	591.948	-0.667712	0.104854	-6.36801	1.91494e-10	1.45187e-09
TMEM126A	215.968	-1.03765	0.163215	-6.35759	2.04943e-10	1.55073e-09
POLR2D	717.443	-0.678104	0.106898	-6.34347	2.24647e-10	1.69135e-09
MTRR	694.006	-0.623898	0.098412	-6.33965	2.30283e-10	1.73206e-09
STRBP	577.099	-0.661488	0.104479	-6.33129	2.43126e-10	1.8223e-09
MRPS10	955.53	-0.625173	0.0988482	-6.32457	2.53939e-10	1.89957e-09
SAAL1	560.386	-0.76299	0.120643	-6.32433	2.54326e-10	1.90153e-09
SLC30A6	404.903	-0.765525	0.121188	-6.31684	2.66969e-10	1.99211e-09
PIK3CB	618.707	-0.707053	0.111998	-6.31307	2.7355e-10	2.03619e-09
ODAD2	93.9785	-1.60637	0.25458	-6.30988	2.79245e-10	2.07654e-09
XPR1	644.687	-0.627921	0.0995481	-6.30771	2.83193e-10	2.10486e-09
PRKAB2	202.779	-1.06408	0.168879	-6.30083	2.96047e-10	2.19391e-09
NOB1	666.853	-0.609246	0.0967187	-6.29915	2.99281e-10	2.21571e-09
RPE	430.769	-0.7899	0.125425	-6.29779	3.01918e-10	2.23286e-09
ATP6V0E2-AS1	194.773	-1.06057	0.168421	-6.29713	3.03215e-10	2.23934e-09
MIPOL1	152.79	-1.22043	0.193858	-6.2955	3.06404e-10	2.25958e-09
RAP2A	448.679	-0.775498	0.123263	-6.29143	3.14563e-10	2.31523e-09
ATP8B1	267.332	-0.985114	0.156626	-6.2896	3.18276e-10	2.34141e-09
TMEM168	311.205	-1.06257	0.169004	-6.28726	3.23108e-10	2.37234e-09
PHF6	877.739	-0.753273	0.120026	-6.27589	3.47636e-10	2.54377e-09
EEF2KMT	148.629	-1.29916	0.207091	-6.27339	3.53272e-10	2.58251e-09
WDR35	643.71	-0.626454	0.099966	-6.26667	3.68846e-10	2.68596e-09
PIGW	281.809	-0.970531	0.154969	-6.26272	3.78317e-10	2.74962e-09
PPP2R1B	685.873	-0.649508	0.10374	-6.26092	3.82705e-10	2.78018e-09
MAP3K4	525.731	-0.653567	0.104441	-6.25777	3.90519e-10	2.83286e-09
GCFC2	256.145	-1.01398	0.162117	-6.2546	3.98528e-10	2.88818e-09
MPHOSPH6	341.562	-0.827396	0.132617	-6.23899	4.40413e-10	3.17194e-09
TRIAP1	355.722	-0.874941	0.140273	-6.23743	4.44829e-10	3.20222e-09
SCLT1	630.857	-0.697333	0.111808	-6.23688	4.46386e-10	3.21036e-09
PES1	1122.32	-0.696485	0.111817	-6.22881	4.70003e-10	3.37219e-09
ARMC8	470.908	-0.819488	0.1317	-6.22236	4.8972e-10	3.50533e-09
DARS2	643.549	-0.804178	0.129578	-6.20613	5.43045e-10	3.85958e-09
MRPS9	331.494	-0.872995	0.140877	-6.19686	5.76021e-10	4.08051e-09
GFOD1	183.438	-1.06951	0.172717	-6.19228	5.92997e-10	4.19486e-09
ZNF770	1017.56	-0.68133	0.110154	-6.18527	6.19944e-10	4.37933e-09
PABPN1	608.658	-0.725986	0.117411	-6.18326	6.27901e-10	4.43347e-09
RPS8P8	617.977	-0.738383	0.119472	-6.1804	6.39394e-10	4.51251e-09
LSM6	407.943	-0.926025	0.150043	-6.17174	6.75405e-10	4.74007e-09
CELF2	340.462	-0.807584	0.130869	-6.17093	6.78914e-10	4.76027e-09
NDUFAF2	253.652	-1.00135	0.16232	-6.169	6.87228e-10	4.8141e-09
NDUFAF6	396.66	-0.751611	0.122069	-6.15726	7.40149e-10	5.16804e-09
MRPS18C	291.295	-0.914531	0.148594	-6.15456	7.52881e-10	5.25208e-09
R3HDM1	837.041	-0.613698	0.0997443	-6.15271	7.61696e-10	5.30867e-09
CEP152	690.693	-0.633816	0.103152	-6.14448	8.02264e-10	5.57085e-09
SCML2	250.267	-0.942335	0.153551	-6.13695	8.41203e-10	5.8145e-09
TTC27	328.12	-0.809957	0.132231	-6.12531	9.05052e-10	6.21884e-09
THEM6	539.257	-0.854381	0.139625	-6.1191	9.41041e-10	6.44852e-09
SMAGP	687.586	-0.619388	0.101392	-6.10883	1.00365e-09	6.84959e-09
CDKN2AIPNL	383.235	-0.873746	0.143084	-6.10654	1.01817e-09	6.94238e-09
CTU2	286.107	-1.00569	0.164821	-6.10175	1.04914e-09	7.14388e-09
ACADSB	393.287	-0.726579	0.119178	-6.09658	1.08363e-09	7.36548e-09
LIN7C	603.803	-0.624223	0.102478	-6.09129	1.12006e-09	7.60622e-09
MRPL22	414.486	-0.729436	0.11989	-6.08421	1.17066e-09	7.93203e-09
FAH	711.069	-0.656592	0.107979	-6.08076	1.19617e-09	8.09394e-09
SLC35G1	250.083	-0.931664	0.153246	-6.07955	1.20519e-09	8.14042e-09
MTREX	544.11	-0.727746	0.119732	-6.0781	1.21614e-09	8.21071e-09
ISOC1	370.205	-0.863125	0.142021	-6.07747	1.22095e-09	8.23397e-09
CCDC59	477.112	-0.728339	0.119843	-6.07743	1.22122e-09	8.23397e-09
SURF2	236.866	-0.970585	0.160212	-6.05814	1.37705e-09	9.21879e-09
DPY19L4	648.582	-0.709533	0.117252	-6.05134	1.43644e-09	9.59509e-09
ZNF639	656.037	-0.624634	0.103599	-6.02937	1.64603e-09	1.09419e-08
LINC01776	92.7584	-1.45401	0.241194	-6.0284	1.65593e-09	1.0998e-08
GFM1	649.149	-0.636697	0.105799	-6.018	1.76585e-09	1.16665e-08
ANAPC1	487.253	-0.669412	0.111313	-6.01379	1.81232e-09	1.19578e-08
PLAC8	583.651	-0.605295	0.100718	-6.00979	1.8576e-09	1.22352e-08
SERTAD4	528.95	-0.64522	0.107522	-6.00083	1.96316e-09	1.28911e-08
SDHAF3	152.918	-1.12046	0.186761	-5.99941	1.9803e-09	1.29924e-08
HDAC4	608.391	-0.612232	0.102163	-5.99272	2.06359e-09	1.35095e-08
PPP6C	1296.39	-0.602185	0.100545	-5.98919	2.10894e-09	1.37825e-08
POLR3K	276.274	-0.86154	0.143915	-5.98646	2.14457e-09	1.40093e-08
BOLA3	259.758	-0.931587	0.155661	-5.98471	2.1677e-09	1.41359e-08
ARRDC1-AS1	215.343	-1.09394	0.183156	-5.97274	2.33297e-09	1.51548e-08
RIOK1	477.154	-0.791649	0.132594	-5.97047	2.36575e-09	1.53545e-08
ORC2	632.97	-0.631696	0.105923	-5.96374	2.46526e-09	1.59729e-08
ATG5	512.717	-0.688936	0.115575	-5.96092	2.50821e-09	1.62234e-08
SPC25	422.905	-0.818562	0.137461	-5.95487	2.60276e-09	1.67918e-08
MRM1	176.549	-1.07405	0.180494	-5.95062	2.6713e-09	1.72046e-08
ESF1	728.537	-0.657203	0.110452	-5.95012	2.67948e-09	1.72499e-08
GSTCD	512.782	-0.663178	0.111584	-5.94333	2.7929e-09	1.79647e-08
HPF1	316.089	-0.794886	0.133773	-5.94203	2.81515e-09	1.80997e-08
PFDN6	471.435	-0.693667	0.11675	-5.94149	2.82443e-09	1.81443e-08
KHDRBS3	381.044	-0.770453	0.129687	-5.94085	2.83553e-09	1.82079e-08
ARL5A	224.935	-0.985316	0.165943	-5.93769	2.89072e-09	1.85308e-08
C9orf40	838.004	-0.687441	0.115961	-5.92819	3.06294e-09	1.95932e-08
ARL4A	349.251	-0.923117	0.155935	-5.91988	3.22167e-09	2.0513e-08
SLC19A2	401.336	-0.726535	0.122871	-5.91297	3.35995e-09	2.13575e-08
TNFRSF11A	109.811	-1.47451	0.24945	-5.91106	3.39905e-09	2.15788e-08
TBC1D31	394.285	-0.787361	0.133572	-5.89464	3.755e-09	2.37586e-08
MAGOH	643.97	-0.618143	0.104923	-5.89141	3.82903e-09	2.41864e-08
GEMIN6	155.035	-1.15391	0.196276	-5.87901	4.12724e-09	2.59616e-08
EDRF1	538.388	-0.619719	0.105487	-5.87484	4.23262e-09	2.65801e-08
FANCC	392.488	-0.849671	0.144718	-5.87123	4.32565e-09	2.71305e-08
AGK	580.696	-0.642007	0.109402	-5.86834	4.40185e-09	2.75855e-08
LINC01116	279.362	-0.900897	0.153538	-5.8676	4.42155e-09	2.7686e-08
PHF5A	439.815	-0.702617	0.119785	-5.86564	4.47408e-09	2.7957e-08
TSSC4	634.872	-0.603055	0.102862	-5.86275	4.55274e-09	2.84015e-08
MANEAL	345.912	-0.824548	0.140743	-5.85854	4.66951e-09	2.90939e-08
FANCL	314.956	-0.81608	0.139492	-5.85038	4.90463e-09	3.0496e-08
C2orf69	245.949	-0.943759	0.161333	-5.84975	4.92304e-09	3.05978e-08
METTL2B	550.358	-0.629826	0.107813	-5.84183	5.16292e-09	3.19572e-08
EID2	327.618	-0.824994	0.14127	-5.83984	5.22523e-09	3.23296e-08
LRRC69	53.8748	-1.87687	0.321654	-5.83504	5.37786e-09	3.3206e-08
TMEM126B	465.773	-0.740368	0.126941	-5.83237	5.46445e-09	3.37131e-08
TIMM8A	239.882	-0.901097	0.154646	-5.82684	5.64868e-09	3.47645e-08
SGO1	575.504	-0.619737	0.106808	-5.80233	6.53981e-09	4.00855e-08
NOPCHAP1	160.854	-1.25953	0.217228	-5.79818	6.70388e-09	4.09914e-08
INTS8	626.207	-0.629693	0.108631	-5.79664	6.76578e-09	4.12863e-08
PCBP3	327.874	-0.785647	0.135594	-5.7941	6.8687e-09	4.18974e-08
SMYD3	530.628	-0.655198	0.113105	-5.79285	6.92014e-09	4.21861e-08
LRFN4	537.179	-0.753476	0.130174	-5.78822	7.11367e-09	4.33217e-08
KLHL23	428.737	-0.734521	0.127015	-5.78295	7.3401e-09	4.46286e-08
BCS1L	379.063	-0.808241	0.139766	-5.78283	7.3456e-09	4.46441e-08
PIGK	624.512	-0.640067	0.110799	-5.77686	7.61097e-09	4.61455e-08
ZNF804A	205.629	-1.01584	0.175872	-5.776	7.64984e-09	4.6344e-08
MSL2	426.092	-0.690043	0.119501	-5.77437	7.72428e-09	4.67387e-08
TAF5	419.714	-0.855797	0.148365	-5.7682	8.0124e-09	4.83852e-08
R3HCC1	426.069	-0.710125	0.123207	-5.76369	8.2294e-09	4.9636e-08
NFYA	976.837	-0.715969	0.124371	-5.75671	8.57672e-09	5.16331e-08
STMP1	461.306	-0.676123	0.117453	-5.75653	8.58588e-09	5.16624e-08
GK5	230.565	-0.887037	0.154114	-5.75572	8.62715e-09	5.18694e-08
MRPL18	604.658	-0.621252	0.10801	-5.75182	8.82895e-09	5.30193e-08
FAM216A	238.227	-1.00498	0.175032	-5.74165	9.37563e-09	5.6146e-08
PRIM1	265.782	-0.868589	0.151316	-5.74024	9.45401e-09	5.65929e-08
SPA17	232.891	-0.910501	0.158637	-5.73953	9.49407e-09	5.68102e-08
BICD1	505.616	-0.623298	0.108621	-5.7383	9.56311e-09	5.72007e-08
BICC1	364.944	-0.719165	0.125354	-5.73708	9.63226e-09	5.75915e-08
XYLB	298.717	-0.798298	0.139151	-5.73692	9.6411e-09	5.76007e-08
COQ3	123.21	-1.24376	0.216895	-5.7344	9.78568e-09	5.83701e-08
MRS2	579.743	-0.604401	0.105452	-5.73151	9.95413e-09	5.9328e-08
PDE3B	92.0295	-1.39905	0.244134	-5.73068	1.00028e-08	5.95709e-08
MAGI3	563.999	-0.601355	0.104991	-5.72769	1.01808e-08	6.05119e-08
CCDC138	240.297	-0.983853	0.172651	-5.69852	1.20853e-08	7.10766e-08
MT1E	566.564	-0.775098	0.136032	-5.6979	1.21291e-08	7.13062e-08
MRPL58	496.159	-0.677541	0.119027	-5.69235	1.25303e-08	7.34932e-08
APOOL	367.01	-0.715969	0.12589	-5.68728	1.29078e-08	7.56196e-08
SLC36A4	511.416	-0.698741	0.122905	-5.68521	1.3065e-08	7.64807e-08
MOCS2-DT	116.973	-1.23443	0.217359	-5.67923	1.35301e-08	7.91115e-08
EIF5AL1	224.544	-0.893399	0.157355	-5.67759	1.36608e-08	7.96936e-08
NOL9	491.644	-0.710179	0.125117	-5.67613	1.37773e-08	8.03079e-08
IMPA1	490.522	-0.671631	0.118617	-5.6622	1.49445e-08	8.68102e-08
MRPL39	248.726	-0.907209	0.160262	-5.66078	1.50686e-08	8.74642e-08
GNAQ	373.806	-0.769752	0.136222	-5.65072	1.59779e-08	9.24576e-08
CPOX	714.488	-0.785132	0.139205	-5.6401	1.69948e-08	9.8004e-08
SFXN4	311.294	-0.843714	0.149713	-5.63555	1.74505e-08	1.00517e-07
PSMC3IP	618.911	-0.646727	0.114862	-5.63047	1.79724e-08	1.03404e-07
ANAPC4	513.546	-0.776632	0.138098	-5.62378	1.86822e-08	1.07121e-07
C12orf4	545.297	-0.679832	0.121334	-5.60298	2.107e-08	1.19947e-07
TAF1A	235.866	-0.9052	0.161675	-5.59888	2.15736e-08	1.22676e-07
ZNF696	278.591	-0.814218	0.145602	-5.59208	2.24362e-08	1.2715e-07
PSMG4	305.061	-0.81116	0.145142	-5.58872	2.28753e-08	1.29589e-07
USP13	978.68	-0.699511	0.125348	-5.58057	2.39738e-08	1.35255e-07
SMIM13	508.68	-0.730044	0.130926	-5.576	2.46111e-08	1.38643e-07
TIGD2	298.403	-0.82382	0.147785	-5.57443	2.48341e-08	1.39795e-07
EIF2B3	428.079	-0.745681	0.133881	-5.56975	2.55106e-08	1.43389e-07
ITGB3BP	311.219	-0.95059	0.171549	-5.54122	3.00366e-08	1.67272e-07
GLI2	238.823	-0.930796	0.168158	-5.53524	3.10805e-08	1.72895e-07
ELK4	977.642	-0.609743	0.110224	-5.53187	3.16827e-08	1.75932e-07
MMP16	196.71	-1.10192	0.199206	-5.53157	3.17379e-08	1.76097e-07
TMEM267	197.514	-0.911594	0.165068	-5.52255	3.34118e-08	1.84639e-07
POT1	489.579	-0.606183	0.10985	-5.51828	3.42332e-08	1.88971e-07
SLC25A15	313.207	-0.845595	0.153482	-5.50942	3.60013e-08	1.98368e-07
FAM204A	516.556	-0.639141	0.116182	-5.5012	3.77222e-08	2.07246e-07
NUP37	398.359	-0.738001	0.134166	-5.50067	3.78352e-08	2.07791e-07
SRFBP1	435.495	-0.705125	0.128385	-5.49228	3.96785e-08	2.17519e-07
ABHD10	611.945	-0.637829	0.116201	-5.48903	4.04149e-08	2.21154e-07
PTPRG-AS1	168.909	-1.00708	0.183576	-5.48588	4.11422e-08	2.24808e-07
EPM2AIP1	480.385	-0.61516	0.11223	-5.48127	4.22293e-08	2.30581e-07
RCHY1	351.823	-0.713928	0.130315	-5.4785	4.28958e-08	2.33967e-07
MAGOHB	310.977	-0.970026	0.177168	-5.47517	4.37098e-08	2.38149e-07
RPP40	125.636	-1.18206	0.216084	-5.47036	4.49114e-08	2.44255e-07
KRT87P	86.2075	-2.41449	0.441913	-5.46372	4.66266e-08	2.52946e-07
LOC93622	196.624	-0.922278	0.169084	-5.45457	4.90912e-08	2.65363e-07
POLG2	516.474	-0.602265	0.110428	-5.45392	4.92712e-08	2.66145e-07
AP3M2	427.918	-0.636086	0.116717	-5.44981	5.04242e-08	2.71984e-07
MICU2	711.622	-0.627505	0.115307	-5.44202	5.26812e-08	2.83248e-07
CCDC34	293.43	-0.769722	0.141446	-5.4418	5.27441e-08	2.83486e-07
SEMA3E	89.5706	-1.3155	0.242524	-5.42421	5.8211e-08	3.10438e-07
CHAC2	105.167	-1.25608	0.231705	-5.42103	5.92575e-08	3.15796e-07
PDE7A	327.335	-0.765294	0.141197	-5.42005	5.95813e-08	3.1741e-07
PIGF	180.573	-1.06822	0.197378	-5.41206	6.23034e-08	3.30977e-07
STXBP5	369.914	-0.660531	0.122136	-5.40816	6.36769e-08	3.37917e-07
PPP1R35	425.574	-0.612031	0.113194	-5.40693	6.41152e-08	3.40004e-07
L3HYPDH	300.623	-0.735647	0.136155	-5.403	6.5535e-08	3.46803e-07
ZDHHC23	89.518	-1.36916	0.253473	-5.4016	6.60479e-08	3.49272e-07
CISD3	450.122	-0.679279	0.125852	-5.39746	6.75928e-08	3.56195e-07
NADK2	387.687	-0.792778	0.14695	-5.39489	6.85641e-08	3.60684e-07
MFHAS1	467.993	-0.624346	0.115808	-5.39123	6.99764e-08	3.67346e-07
TMEM161B	405.995	-0.63924	0.118618	-5.38905	7.08308e-08	3.71314e-07
TRMT10C	385.108	-0.666519	0.123722	-5.38722	7.15544e-08	3.74848e-07
PLAA	794.408	-0.631094	0.11731	-5.37971	7.46043e-08	3.90284e-07
SLC35F3	612.278	-0.639506	0.118931	-5.37711	7.56907e-08	3.95556e-07
ATPSCKMT	180.735	-0.944306	0.175686	-5.37496	7.66013e-08	3.999e-07
SAMD10	396.49	-0.675858	0.125816	-5.37179	7.79598e-08	4.0657e-07
CDKL1	223.384	-0.987712	0.183968	-5.36895	7.91963e-08	4.12449e-07
CDC20P1	121.618	-1.38284	0.257773	-5.36459	8.11328e-08	4.21517e-07
APLN	144.103	-1.09876	0.204993	-5.35999	8.32287e-08	4.31367e-07
C19orf47	457.532	-0.686113	0.128118	-5.35531	8.54092e-08	4.42213e-07
FAM98A	561.185	-0.605272	0.113051	-5.35398	8.60407e-08	4.4472e-07
TEX30	324.273	-0.789502	0.147503	-5.35244	8.67766e-08	4.47911e-07
ZFAND1	617.893	-0.616887	0.115321	-5.34931	8.82894e-08	4.54787e-07
KRT10-AS1	206.195	-0.894545	0.167569	-5.33838	9.37825e-08	4.81768e-07
SORD	554.148	-0.665541	0.124974	-5.32545	1.00705e-07	5.15229e-07
ENTPD5	350.282	-0.670307	0.125908	-5.32379	1.01626e-07	5.19762e-07
MRPS22	488.196	-0.713955	0.134284	-5.31676	1.05632e-07	5.3861e-07
AP3S1	627.681	-0.656637	0.123567	-5.31403	1.07227e-07	5.46003e-07
RBM24	297.421	-0.725319	0.136511	-5.31328	1.0767e-07	5.47891e-07
FANCE	502.924	-0.61406	0.115777	-5.30379	1.1342e-07	5.75022e-07
KLHL15	459.577	-0.647965	0.122177	-5.30348	1.13618e-07	5.75827e-07
LSM11	250.345	-0.870711	0.164357	-5.29769	1.17277e-07	5.93377e-07
SASS6	329.378	-0.722143	0.136418	-5.2936	1.19932e-07	6.04788e-07
LINC00667	285.559	-0.742135	0.140586	-5.27886	1.29992e-07	6.53988e-07
NOC4L	420.78	-0.670305	0.126992	-5.27834	1.30362e-07	6.55629e-07
MCM3AP-AS1	123.485	-1.11241	0.210821	-5.27655	1.31636e-07	6.61155e-07
TAF1B	408.744	-0.657374	0.124662	-5.27325	1.34028e-07	6.71607e-07
XKR6	233.454	-0.867731	0.164905	-5.262	1.42499e-07	7.13107e-07
EFEMP1	390.08	-0.826865	0.157383	-5.25385	1.48956e-07	7.41246e-07
LDLRAD3	492.966	-0.70111	0.133496	-5.25193	1.50511e-07	7.4801e-07
AMMECR1	353.606	-0.670623	0.127691	-5.25193	1.50513e-07	7.4801e-07
POLR3B	375.87	-0.802729	0.152892	-5.25032	1.51839e-07	7.53853e-07
C10orf88B	129.542	-1.13124	0.215826	-5.24147	1.59307e-07	7.89373e-07
ENOX2	349.895	-0.695108	0.133094	-5.22269	1.76338e-07	8.6835e-07
DDX10	772.035	-0.604801	0.115874	-5.21946	1.79443e-07	8.82778e-07
PRMT6	355.44	-0.772135	0.147985	-5.21764	1.81216e-07	8.90919e-07
CDK8	248.415	-0.772995	0.148175	-5.21676	1.82083e-07	8.94308e-07
LUC7L2	246.425	-0.790836	0.151624	-5.21577	1.83058e-07	8.98219e-07
SPATA5	468.499	-0.775496	0.148702	-5.2151	1.83714e-07	9.00854e-07
COMMD8	263.034	-0.798972	0.153258	-5.21325	1.85562e-07	9.08149e-07
FASTKD2	510.175	-0.689132	0.132422	-5.20405	1.94994e-07	9.50918e-07
NSUN6	277.721	-0.725342	0.139541	-5.19804	2.01398e-07	9.80564e-07
DIAPH2	357.452	-0.745763	0.143986	-5.17942	2.22582e-07	1.07642e-06
LIN9	351.462	-0.708776	0.137008	-5.17323	2.30076e-07	1.10911e-06
GABPB2	235.874	-0.847907	0.163979	-5.17083	2.33058e-07	1.12205e-06
OXNAD1	321.374	-0.704999	0.136518	-5.16417	2.41512e-07	1.16016e-06
LAMTOR5-AS1	85.9498	-1.28669	0.249232	-5.16263	2.43499e-07	1.16896e-06
MTBP	490.298	-0.653207	0.12685	-5.14945	2.61253e-07	1.24825e-06
ADAMTS1	60.3665	-1.96458	0.381781	-5.14582	2.66358e-07	1.27143e-06
HIBCH	188.265	-0.856328	0.166603	-5.13994	2.74821e-07	1.30934e-06
LEF1	201.148	-0.832938	0.1625	-5.12578	2.96313e-07	1.40819e-06
UGT8	253.463	-0.810494	0.158375	-5.11755	3.09528e-07	1.46545e-06
CWC22	425.052	-0.638383	0.124809	-5.11489	3.13928e-07	1.48489e-06
FERMT1	308.946	-0.929364	0.181718	-5.11431	3.1489e-07	1.48859e-06
ELP4	336.526	-0.745115	0.145799	-5.11057	3.21196e-07	1.51689e-06
DCUN1D1	414.875	-0.648433	0.126884	-5.11043	3.21431e-07	1.51753e-06
CSKMT	78.3837	-1.42726	0.27943	-5.10775	3.26018e-07	1.53726e-06
N6AMT1	127.819	-1.22117	0.239094	-5.10748	3.26491e-07	1.53853e-06
MRPL21	449.902	-0.616027	0.120669	-5.10508	3.30658e-07	1.55768e-06
GPN3	408.453	-0.62159	0.121846	-5.10144	3.37076e-07	1.58693e-06
QRSL1	240.035	-0.770003	0.150972	-5.10031	3.39101e-07	1.59596e-06
AP1S3	223.034	-0.845649	0.165896	-5.09747	3.44232e-07	1.6186e-06
SVIP	260.816	-0.869668	0.170887	-5.08913	3.59707e-07	1.68716e-06
DLEU1	104.817	-1.14789	0.225634	-5.08742	3.62959e-07	1.70136e-06
TRMT13	217.036	-0.883323	0.173903	-5.07941	3.78615e-07	1.7687e-06
TBPL1	176.202	-0.891542	0.175778	-5.07198	3.937e-07	1.83464e-06
ADO	750.081	-0.605776	0.119485	-5.06989	3.98048e-07	1.85318e-06
ERLIN2	498.691	-0.756949	0.14936	-5.06794	4.02154e-07	1.87114e-06
EXOSC5	389.269	-0.652171	0.12884	-5.06188	4.15138e-07	1.92562e-06
CRNDE	165.199	-0.972406	0.192195	-5.05948	4.20401e-07	1.94704e-06
UGGT2	335.904	-0.651458	0.1288	-5.05791	4.23868e-07	1.9613e-06
SFMBT1	363.606	-0.772672	0.152806	-5.05657	4.26864e-07	1.97395e-06
PUSL1	286.131	-0.798726	0.158102	-5.05198	4.37261e-07	2.01832e-06
KATNBL1	402.291	-0.624166	0.12357	-5.05113	4.39205e-07	2.02606e-06
DOLPP1	479.482	-0.643392	0.127596	-5.04241	4.59699e-07	2.11221e-06
MIS18A	252.635	-0.818646	0.162391	-5.04121	4.62603e-07	2.12426e-06
TMEM68	170.335	-0.936066	0.185748	-5.03945	4.6687e-07	2.14255e-06
COX10-DT	156.061	-1.09809	0.218124	-5.03426	4.79706e-07	2.19745e-06
SGMS2	687.983	-0.62923	0.125071	-5.03098	4.87983e-07	2.23266e-06
TOE1	326.648	-0.663122	0.131894	-5.02768	4.96458e-07	2.26731e-06
MZT1	464.5	-0.656034	0.130716	-5.01879	5.19977e-07	2.36899e-06
ZBTB12	140.009	-1.09163	0.217949	-5.00865	5.48139e-07	2.48456e-06
ALG10B	129.884	-1.07504	0.215261	-4.99411	5.91074e-07	2.67184e-06
WDR89	245.794	-0.748114	0.14984	-4.99274	5.95281e-07	2.68856e-06
NAA16	301.101	-0.702236	0.140772	-4.98845	6.0865e-07	2.74319e-06
DCK	427.737	-0.81042	0.162561	-4.98534	6.18524e-07	2.78437e-06
POP5	226.505	-0.842989	0.169277	-4.97993	6.36081e-07	2.8583e-06
LINC02984	257.674	-0.828392	0.166358	-4.97958	6.37214e-07	2.86254e-06
PIK3R1	262.358	-0.724776	0.145591	-4.97815	6.41939e-07	2.8829e-06
LCLAT1	272.084	-0.709589	0.142547	-4.97793	6.42668e-07	2.88532e-06
SMYD5	448.255	-0.713065	0.143503	-4.96897	6.73092e-07	3.01743e-06
L2HGDH	354.878	-0.631995	0.127197	-4.96864	6.74234e-07	3.02075e-06
HSPA14	445.129	-0.610482	0.123021	-4.9624	6.9626e-07	3.11205e-06
MINPP1	431.153	-0.732036	0.147876	-4.95035	7.40815e-07	3.3024e-06
COA6	231.833	-0.829695	0.167617	-4.94995	7.42325e-07	3.3062e-06
FOXD2-AS1	53.5521	-1.56782	0.316774	-4.94933	7.44701e-07	3.31581e-06
METTL8	255.453	-0.803865	0.162492	-4.94709	7.53306e-07	3.35017e-06
CEBPZOS	314.363	-0.650481	0.131613	-4.94238	7.71761e-07	3.42821e-06
FABP5	295.346	-0.694447	0.140939	-4.9273	8.33756e-07	3.68624e-06
KIAA1586	159.843	-1.00496	0.204085	-4.9242	8.47066e-07	3.73962e-06
TMEM69	372.92	-0.677257	0.137562	-4.92328	8.5104e-07	3.75497e-06
TMEM64	441.247	-0.663215	0.135387	-4.89865	9.64956e-07	4.21938e-06
SLC25A53	271.772	-0.707634	0.14495	-4.88192	1.0506e-06	4.57401e-06
MIR1915HG	83.1084	-1.28265	0.262994	-4.87712	1.07648e-06	4.67992e-06
TDRD3	239.044	-0.888902	0.182813	-4.86237	1.15991e-06	5.01232e-06
UBLCP1	535.711	-0.623869	0.128569	-4.85241	1.2197e-06	5.25869e-06
COX11	588.282	-0.780858	0.161098	-4.84709	1.25289e-06	5.39098e-06
TATDN1	104.543	-1.22404	0.252766	-4.84258	1.28164e-06	5.51157e-06
RBMS3	196.931	-0.917551	0.189479	-4.84248	1.28227e-06	5.51268e-06
LMBRD2	336.481	-0.703913	0.145547	-4.83634	1.32252e-06	5.66316e-06
PRKCQ-AS1	30.7805	-2.20539	0.456293	-4.83328	1.34302e-06	5.74769e-06
C18orf54	202.392	-0.824957	0.170956	-4.82554	1.39627e-06	5.96209e-06
NIPBL-DT	154.954	-1.12119	0.23239	-4.82462	1.40272e-06	5.98793e-06
ATG4C	210.153	-0.861475	0.178749	-4.81947	1.4394e-06	6.13758e-06
TFAP4	319.184	-0.829363	0.172687	-4.8027	1.56541e-06	6.63553e-06
STYX	371.099	-0.608685	0.126805	-4.80018	1.58527e-06	6.70841e-06
LSM10	266.099	-0.705055	0.146953	-4.79781	1.60406e-06	6.78224e-06
EML5	131.412	-1.16006	0.242641	-4.78098	1.74441e-06	7.30612e-06
THUMPD3-AS1	412.716	-0.663353	0.138752	-4.78084	1.74563e-06	7.30919e-06
HCFC2	274.925	-0.689201	0.144226	-4.77863	1.76497e-06	7.38197e-06
PYCR3	382.501	-0.607593	0.127221	-4.77587	1.78929e-06	7.47542e-06
PREPL	457.574	-0.653638	0.137022	-4.77033	1.83922e-06	7.67131e-06
PIGX	430.451	-0.626429	0.131535	-4.76247	1.9124e-06	7.95674e-06
ATP23	111.834	-1.04632	0.220163	-4.7525	2.0092e-06	8.32738e-06
RANBP17	302.476	-0.721447	0.151915	-4.74903	2.04397e-06	8.46221e-06
ZNF248	232.794	-0.721927	0.152116	-4.74589	2.07594e-06	8.58042e-06
WDCP	175.912	-0.97723	0.205948	-4.74503	2.08475e-06	8.60509e-06
NT5C3A	384.017	-0.925105	0.195071	-4.7424	2.11199e-06	8.71035e-06
PASK	332.707	-0.610729	0.128799	-4.74171	2.11923e-06	8.73783e-06
MANEA	103.067	-1.07542	0.227151	-4.73437	2.19736e-06	9.04764e-06
MFSD2A	250.371	-0.889652	0.18857	-4.7179	2.38291e-06	9.7558e-06
PRKAA2	358.786	-0.63156	0.134335	-4.7014	2.58388e-06	1.054e-05
VPS36	174.798	-0.817448	0.174087	-4.69564	2.65779e-06	1.08167e-05
LRRC8B	141.774	-1.00471	0.213996	-4.69501	2.66595e-06	1.08411e-05
CHSY3	84.9213	-1.16043	0.24726	-4.69315	2.69024e-06	1.09252e-05
GLRX5	634.73	-0.651013	0.138746	-4.69213	2.7037e-06	1.09739e-05
MYO5B	76.7337	-1.21942	0.259906	-4.69176	2.70865e-06	1.09911e-05
BAG4	312.576	-0.773809	0.165464	-4.67661	2.91661e-06	1.17748e-05
BBS10	202.881	-0.923153	0.197419	-4.67612	2.92356e-06	1.17997e-05
NFIB	358.794	-0.62627	0.134376	-4.66058	3.15323e-06	1.26725e-05
STXBP4	216.014	-0.763343	0.164174	-4.64959	3.32603e-06	1.33244e-05
MRPL50	309.839	-0.72981	0.157491	-4.63398	3.58709e-06	1.43133e-05
CENPL	548.629	-0.698374	0.150735	-4.63312	3.60192e-06	1.43687e-05
VPS54	504.345	-0.604387	0.130621	-4.62701	3.7098e-06	1.47756e-05
ULBP3	182.066	-0.936062	0.202551	-4.62136	3.81226e-06	1.51557e-05
DHX33	415.338	-0.604877	0.130963	-4.6187	3.86155e-06	1.53315e-05
RNASEH1-DT	107.993	-1.00912	0.218539	-4.61756	3.8828e-06	1.54078e-05
TENT4B	230.069	-0.697978	0.151589	-4.60441	4.13631e-06	1.63419e-05
SHQ1	374.837	-0.618963	0.134694	-4.59531	4.32101e-06	1.70081e-05
ZNF594	166.579	-0.846565	0.184393	-4.5911	4.40924e-06	1.73464e-05
U2AF1	45.6492	-1.71611	0.374088	-4.58745	4.4869e-06	1.76427e-05
TMEM70	280.635	-0.6972	0.152555	-4.57015	4.87379e-06	1.90696e-05
C1orf174	316.803	-0.626055	0.137394	-4.55665	5.19758e-06	2.02421e-05
TESMIN	263.924	-0.666215	0.146347	-4.5523	5.30624e-06	2.06494e-05
ZC3H8	150.411	-0.90151	0.198225	-4.54792	5.41783e-06	2.10619e-05
SLITRK5	155.73	-0.899038	0.198178	-4.53651	5.71927e-06	2.21482e-05
VWA8	264.989	-0.655443	0.144569	-4.53377	5.79405e-06	2.24034e-05
HDDC3	142.444	-0.844007	0.186423	-4.52738	5.97197e-06	2.30677e-05
FAM104B	101.041	-1.04175	0.230257	-4.5243	6.0597e-06	2.33886e-05
PLPBP	293.439	-0.611333	0.135581	-4.50897	6.51429e-06	2.50153e-05
CAMKMT	95.4367	-1.09329	0.243084	-4.4976	6.87264e-06	2.63379e-05
SHPRH	222.244	-0.745862	0.165915	-4.49546	6.94213e-06	2.65772e-05
ENPP4	247.265	-0.723412	0.161263	-4.48591	7.26033e-06	2.76971e-05
HIF1A-AS3	307.83	-0.763447	0.170525	-4.47703	7.56872e-06	2.88008e-05
GNPDA2	205.305	-0.761041	0.170124	-4.47344	7.69696e-06	2.92413e-05
ILF3-DT	171.328	-0.959927	0.214585	-4.47341	7.69803e-06	2.92413e-05
NUFIP1	123.276	-0.926121	0.207443	-4.46445	8.02728e-06	3.04155e-05
NUP35	219.456	-0.700867	0.157076	-4.46197	8.12092e-06	3.0724e-05
CPED1	244.898	-0.790327	0.177479	-4.45308	8.4646e-06	3.19363e-05
GUCY1B1	89.2077	-1.20951	0.271669	-4.45213	8.50219e-06	3.20701e-05
ABHD13	177.392	-0.77993	0.175265	-4.45001	8.58681e-06	3.2365e-05
EPHA5	154.202	-0.87239	0.196178	-4.44694	8.71032e-06	3.27651e-05
NALF1	143.247	-0.873548	0.196591	-4.44348	8.85141e-06	3.32462e-05
E2F5	196.589	-0.747374	0.168279	-4.44129	8.94225e-06	3.3579e-05
PIGU	365.598	-0.625236	0.141138	-4.42996	9.4252e-06	3.52087e-05
MNAT1	293.485	-0.608217	0.137477	-4.42412	9.68355e-06	3.61202e-05
MIX23	194.435	-0.81497	0.184402	-4.41953	9.89149e-06	3.6814e-05
DTD1	320.487	-0.617466	0.139752	-4.41831	9.94779e-06	3.69871e-05
ZIC2	210.023	-0.713801	0.161681	-4.41487	1.01069e-05	3.75261e-05
BEND3	252.69	-0.660253	0.149641	-4.41224	1.02306e-05	3.79358e-05
EIF4A1P7	121.209	-0.912058	0.206802	-4.4103	1.0323e-05	3.82596e-05
FAM200C	129.304	-1.04045	0.235931	-4.40998	1.03381e-05	3.83061e-05
RRP8	397.746	-0.606288	0.137488	-4.40974	1.03493e-05	3.83384e-05
PRKACB	428.164	-0.61217	0.139144	-4.39955	1.08477e-05	4.00767e-05
MTLN	170.996	-0.781167	0.177693	-4.39617	1.10177e-05	4.06449e-05
DHFR2	86.0316	-1.08141	0.246147	-4.39336	1.11611e-05	4.11238e-05
NUS1	389.744	-0.619023	0.141268	-4.38191	1.17645e-05	4.31994e-05
PIBF1	279.562	-0.605407	0.138214	-4.38021	1.18565e-05	4.35055e-05
C3orf14	184.67	-0.773646	0.176648	-4.37959	1.18903e-05	4.36191e-05
CACNA2D1	158.769	-1.01278	0.231614	-4.37271	1.22716e-05	4.49304e-05
TMEM218	170.296	-0.924059	0.211719	-4.36456	1.27379e-05	4.64911e-05
FAM72A	46.8091	-1.5511	0.356205	-4.35452	1.33361e-05	4.85924e-05
DPH6	93.7972	-1.048	0.240886	-4.35061	1.35758e-05	4.94179e-05
LRRC40	407.494	-0.631861	0.145259	-4.3499	1.362e-05	4.95587e-05
PHF7	214.21	-0.714434	0.164377	-4.34632	1.38443e-05	5.03023e-05
FAM217B	332.959	-0.661337	0.152193	-4.34539	1.3903e-05	5.04994e-05
ZNF485	80.7009	-1.21576	0.280196	-4.33896	1.43158e-05	5.18992e-05
XRCC4	169.591	-0.760154	0.175218	-4.33832	1.43576e-05	5.20257e-05
RPUSD4	499.415	-0.624447	0.14426	-4.32863	1.5004e-05	5.41599e-05
ORC1	597.61	-0.653718	0.151161	-4.32464	1.5278e-05	5.50585e-05
SLAIN1	209.435	-0.715148	0.16552	-4.32061	1.556e-05	5.60065e-05
TMEM38B	389.025	-0.632833	0.14664	-4.31556	1.59197e-05	5.71921e-05
IMMP2L	84.7641	-1.07564	0.249382	-4.31321	1.60901e-05	5.77765e-05
TAGLN	101.503	-0.969531	0.224798	-4.3129	1.61126e-05	5.78302e-05
DDI2	357.368	-0.603592	0.140147	-4.30686	1.65592e-05	5.93341e-05
FIGN	276.122	-0.659593	0.153279	-4.30321	1.68344e-05	6.02633e-05
RPGRIP1L	169.622	-0.840911	0.19543	-4.30289	1.68586e-05	6.03354e-05
RAPGEF6	109.264	-1.0039	0.233463	-4.30006	1.70755e-05	6.10393e-05
GTPBP10	186.737	-0.74886	0.174229	-4.29813	1.72247e-05	6.1529e-05
GAL	52.3361	-1.34088	0.31354	-4.27659	1.89779e-05	6.73298e-05
NUBPL	156.25	-0.811571	0.189783	-4.27631	1.90017e-05	6.73985e-05
ZNF302	355.177	-0.606525	0.141874	-4.27509	1.91062e-05	6.77312e-05
ING3	252.567	-0.632734	0.148037	-4.27417	1.91854e-05	6.79704e-05
ZNF280D	177.439	-0.725341	0.169732	-4.27346	1.92465e-05	6.81709e-05
SP6	109.035	-0.955367	0.223634	-4.272	1.93724e-05	6.85525e-05
TAPT1-AS1	110.179	-1.07939	0.253185	-4.26323	2.01494e-05	7.1052e-05
COBLL1	88.0191	-1.06687	0.250446	-4.2599	2.04516e-05	7.20338e-05
IGFBPL1	340.922	-0.617381	0.145213	-4.25155	2.12301e-05	7.4619e-05
ZNF573	66.5025	-1.19267	0.280998	-4.24442	2.19162e-05	7.69052e-05
DSEL	77.7189	-1.2927	0.30515	-4.23627	2.27264e-05	7.95452e-05
KITLG	123.085	-0.887551	0.209601	-4.23447	2.29088e-05	8.01364e-05
MSANTD3-TMEFF1	192.473	-0.684161	0.161585	-4.23405	2.2952e-05	8.02601e-05
LLPH	283.297	-0.621469	0.14718	-4.22251	2.41593e-05	8.4112e-05
ZNF280C	226.8	-0.73133	0.173877	-4.20602	2.59905e-05	9.00722e-05
CCDC167	108.491	-1.16651	0.277695	-4.2007	2.66093e-05	9.20899e-05
B3GALNT1	296.206	-0.632303	0.150673	-4.19652	2.71052e-05	9.36775e-05
ZFAND4	170.575	-0.726867	0.173521	-4.18892	2.80288e-05	9.66922e-05
NALCN	114.319	-0.930121	0.222214	-4.1857	2.84285e-05	9.78923e-05
SLC25A33	154.926	-0.854432	0.204218	-4.18392	2.86525e-05	9.85288e-05
ACTR3B	199.568	-0.750073	0.179906	-4.16925	3.05605e-05	0.000104614
PDE7B	123.297	-0.881731	0.211615	-4.16668	3.09071e-05	0.000105776
RBM14-RBM4	289.118	-0.800516	0.192374	-4.16125	3.16515e-05	0.000108103
LINC02331	51.773	-1.65401	0.39759	-4.1601	3.18109e-05	0.000108623
HMMR	203.812	-0.88549	0.213064	-4.15599	3.23885e-05	0.00011047
SLC25A19	164.398	-0.749095	0.180507	-4.14995	3.32551e-05	0.000113171
MIR17HG	62.3355	-1.25636	0.303018	-4.14615	3.38113e-05	0.00011496
GSTA4	136.76	-0.825041	0.199134	-4.14314	3.42587e-05	0.00011635
FAM81A	113.918	-1.00786	0.24372	-4.13534	3.54425e-05	0.000119993
MOSMO	238.89	-0.619892	0.150039	-4.13153	3.6035e-05	0.00012178
TBCCD1	200.961	-0.659916	0.160107	-4.12171	3.76064e-05	0.000126867
EEF1B2P3	228.84	-0.692974	0.168274	-4.11813	3.81961e-05	0.000128681
PDSS2	198.935	-0.664028	0.162008	-4.09874	4.15397e-05	0.000139315
GPC6	165.878	-0.744324	0.1816	-4.09871	4.15463e-05	0.000139315
HOMER1	183.155	-0.703489	0.17169	-4.09745	4.17731e-05	0.000140013
RPS7P10	76.9717	-1.10005	0.268969	-4.08986	4.31633e-05	0.000144321
TPRKB	209.117	-0.718561	0.175877	-4.0856	4.39631e-05	0.000146767
MACIR	239.237	-0.684819	0.167738	-4.08267	4.45217e-05	0.000148468
DGKH	250.395	-0.711453	0.174476	-4.07766	4.54916e-05	0.000151485
RPL6P27	203.272	-0.660499	0.16222	-4.07162	4.66864e-05	0.000155036
DCAF17	245.265	-0.722002	0.17768	-4.0635	4.83429e-05	0.00016022
GLRX2	315.119	-0.754627	0.18589	-4.05953	4.91716e-05	0.000162716
ZCCHC2	102.274	-0.903705	0.223151	-4.04974	5.12754e-05	0.000169086
GPR63	31.4027	-1.73533	0.429699	-4.03847	5.38006e-05	0.000176872
FAM72B	92.2559	-1.01457	0.2514	-4.03568	5.44453e-05	0.000178836
RPL7P9	126.105	-0.90832	0.225439	-4.02912	5.59868e-05	0.00018354
CDIN1	173.08	-0.701525	0.174402	-4.02245	5.75967e-05	0.000188382
CCDC15	222.379	-0.62254	0.154829	-4.02082	5.79952e-05	0.00018963
GEN1	399.798	-0.740429	0.184234	-4.01895	5.84581e-05	0.000190943
ZBTB41	286.769	-0.644653	0.160631	-4.01326	5.98851e-05	0.000195092
LIG4	239.091	-0.611589	0.152405	-4.01291	5.99749e-05	0.000195342
IMMP1L	170.752	-0.703708	0.17632	-3.99108	6.57737e-05	0.000213035
SHB	215.719	-0.664864	0.166891	-3.98381	6.78189e-05	0.000219227
STK3	349.732	-0.605878	0.152247	-3.97956	6.90419e-05	0.000222903
FAM200A	144.801	-0.758691	0.190682	-3.97883	6.92541e-05	0.000223493
FAM172A	292.087	-0.606216	0.152471	-3.97594	7.01022e-05	0.000225805
ZFHX4	203.9	-0.71378	0.180052	-3.96429	7.36139e-05	0.000236501
DIPK2A	149.535	-0.785287	0.198184	-3.96241	7.41984e-05	0.000238075
FAM222A	185.739	-0.718901	0.181504	-3.96081	7.46962e-05	0.00023952
STEAP1	215.043	-0.683861	0.172919	-3.95481	7.65941e-05	0.000245241
KAZN	53.2005	-1.26661	0.320383	-3.95344	7.70366e-05	0.000246553
POGLUT1	251.734	-0.618099	0.156381	-3.95252	7.73327e-05	0.000247396
KTN1-AS1	147.557	-0.75235	0.190498	-3.94939	7.83517e-05	0.00025039
PLCB4	34.432	-1.59077	0.403473	-3.94268	8.05751e-05	0.000256952
DENND1B	209.037	-0.640651	0.162527	-3.94182	8.08665e-05	0.000257827
MAP10	129.523	-0.881781	0.223822	-3.93966	8.15983e-05	0.000260051
RNF32-DT	185.405	-0.709554	0.180296	-3.9355	8.30241e-05	0.00026426
ZBTB26	147.605	-0.829039	0.210964	-3.92976	8.50294e-05	0.000270073
TNFAIP8	211.658	-0.657579	0.167372	-3.92884	8.5358e-05	0.000270889
TAMM41	222.112	-0.607477	0.15487	-3.92248	8.76417e-05	0.000277495
ZBTB14	170.928	-0.683784	0.174793	-3.91197	9.15447e-05	0.000288824
TARS3	200.8	-0.628402	0.161045	-3.90203	9.53905e-05	0.000300392
MKRN3	126.199	-0.935109	0.239715	-3.90092	9.5826e-05	0.000301513
EBPL	187.968	-0.707477	0.181376	-3.90061	9.59517e-05	0.00030172
MRPL20-AS1	144.407	-0.757103	0.19443	-3.89396	9.86201e-05	0.000309595
CASZ1	157.41	-0.708114	0.181857	-3.89379	9.86892e-05	0.000309747
MNS1	97.8804	-0.892194	0.229242	-3.89194	9.94478e-05	0.000311675
PDCD2L	105.283	-0.933007	0.239802	-3.89075	9.99369e-05	0.000313142
RGS4	107.327	-0.874142	0.224969	-3.88562	0.000102071	0.000319232
STX8	230.089	-0.604903	0.156162	-3.87356	0.000107256	0.00033448
GKAP1	122.442	-0.810146	0.209328	-3.87022	0.000108738	0.000338683
OSGEPL1	121.036	-0.801921	0.207379	-3.86693	0.000110216	0.000343073
ARL6	145.794	-0.795415	0.206268	-3.85623	0.00011515	0.000356962
SOCS2	193.216	-0.833626	0.216215	-3.85555	0.000115471	0.000357881
MAIP1	200.332	-0.644626	0.167856	-3.84035	0.00012286	0.000378685
ZCCHC4	316.143	-0.633908	0.165193	-3.83737	0.000124359	0.000383149
ALG9	198.964	-0.684206	0.178321	-3.83694	0.000124578	0.000383745
LAMB4	29.5301	-1.62419	0.423766	-3.83276	0.000126713	0.000390003
PEX3	183.62	-0.674042	0.175947	-3.83093	0.000127659	0.000392675
C15orf61	155.077	-0.734575	0.19184	-3.8291	0.000128612	0.000395122
MTHFD2L	256.285	-0.606693	0.158703	-3.82282	0.000131935	0.000404919
GPR135	114.538	-0.798205	0.209886	-3.80305	0.000142927	0.000436616
ATAD2B	155.586	-0.778801	0.204969	-3.7996	0.000144931	0.000442469
DIPK1A	253.556	-0.650736	0.171546	-3.79335	0.000148628	0.000453064
KBTBD6	181.06	-0.660681	0.174169	-3.79333	0.000148642	0.000453064
P2RY2	400.03	-0.637097	0.168675	-3.77708	0.00015868	0.000480269
ZNF33B	192.79	-0.626186	0.165846	-3.77572	0.000159549	0.000482706
KRT8P12	69.7483	-1.33851	0.354793	-3.77266	0.000161517	0.000488074
CYP1A1	181.73	-0.706468	0.187306	-3.77173	0.000162119	0.000489698
AGBL3	92.4633	-0.907464	0.241345	-3.76003	0.000169893	0.000511338
TMEM161B-DT	92.7598	-0.905327	0.241448	-3.74957	0.000177135	0.000531335
GNB1L	183.54	-0.68897	0.184009	-3.74423	0.000180951	0.000541813
ADAMTS3	88.4124	-0.908603	0.243103	-3.73752	0.000185841	0.000555352
MIRLET7IHG	173.999	-0.73055	0.195666	-3.73365	0.000188721	0.000563404
FAM86C1P	155.653	-0.70184	0.187993	-3.73333	0.000188966	0.000564022
RFXAP	68.9079	-1.26387	0.338865	-3.72971	0.000191703	0.000571513
TGDS	121.256	-0.833716	0.223661	-3.72759	0.000193321	0.000576225
LOC124902718	90.5003	-0.94644	0.253953	-3.72683	0.000193901	0.000577723
TBC1D30	131.154	-1.11277	0.299066	-3.72081	0.000198581	0.000591086
SLC25A10	146.151	-0.70896	0.190763	-3.71645	0.000202041	0.000600203
FARS2	206.087	-0.613122	0.165261	-3.71002	0.000207245	0.000614814
RFT1	157.94	-0.806103	0.21784	-3.70043	0.000215235	0.000637392
MB21D2	70.7767	-1.01917	0.275507	-3.69924	0.000216248	0.000640264
PGGT1B	233.117	-0.740536	0.201445	-3.67612	0.000236811	0.000697456
MTERF1	161.24	-0.668173	0.181862	-3.67406	0.000238722	0.000702675
ZNF593	195.26	-0.614934	0.167392	-3.67363	0.000239133	0.00070361
SNAPC3	188.751	-0.724253	0.197438	-3.66826	0.000244204	0.000717552
SOX21	22.2232	-1.83482	0.501914	-3.65564	0.000256543	0.00075103
METTL1	214.425	-0.601374	0.165782	-3.6275	0.00028618	0.000831347
ALKBH2	147.264	-0.669718	0.184621	-3.62753	0.000286141	0.000831347
GTF2H2	67.8138	-1.00684	0.277804	-3.6243	0.000289747	0.000841062
NRAV	165.529	-0.687314	0.189858	-3.62016	0.000294425	0.000854243
ADAT2	153.555	-0.694355	0.192216	-3.61238	0.000303405	0.000878512
SNHG26	162.468	-0.748501	0.20769	-3.60393	0.000313436	0.000904585
UCA1	86.1852	-1.04839	0.290905	-3.60389	0.000313487	0.000904585
LOC401957	99.1245	-0.845439	0.234893	-3.59926	0.000319128	0.000919808
ZNF891	140.926	-0.705034	0.196107	-3.59515	0.000324204	0.000933724
ASNSD1	124.294	-0.806929	0.224729	-3.59067	0.000329824	0.000948102
ENOX1	108.959	-0.774687	0.216468	-3.57876	0.000345225	0.000988049
MCOLN2	127.998	-0.724145	0.202461	-3.57671	0.000347941	0.000995067
CFAP299	38.6898	-1.69073	0.472827	-3.57579	0.000349178	0.00099804
RAB5IF	53.7093	-1.30692	0.366316	-3.56774	0.000360067	0.00102741
SEPTIN7P6	82.2287	-0.899403	0.252545	-3.56135	0.000368948	0.00105077
FAM72D	24.8748	-1.71226	0.48182	-3.55373	0.000379809	0.00108007
KCNJ14	245.746	-0.665225	0.187356	-3.55059	0.000384374	0.00109161
EFNB1	93.3396	-1.07133	0.30229	-3.54406	0.000394019	0.00111774
FAM169A	178.37	-0.666645	0.188259	-3.54111	0.000398453	0.00112926
PAXIP1-DT	104.946	-0.834832	0.236457	-3.5306	0.000414626	0.00117136
ERI2	276.827	-0.694608	0.196764	-3.53016	0.000415311	0.00117286
MHENCR	182.851	-0.65196	0.184969	-3.52469	0.000423977	0.00119487
MBLAC2	105.913	-0.782133	0.221953	-3.52387	0.000425289	0.00119835
RPL14P1	179.154	-0.799209	0.227009	-3.5206	0.000430574	0.00121188
GPR39	257.386	-0.651356	0.185083	-3.51927	0.000432743	0.00121753
CCDC7	79.0737	-0.92144	0.262193	-3.51436	0.000440819	0.00123657
C5orf63	68.4324	-0.979602	0.280498	-3.49237	0.00047875	0.00133479
AMER1	155.596	-0.789686	0.226726	-3.483	0.000495834	0.0013786
RBM45	151.28	-0.651647	0.187201	-3.481	0.000499548	0.00138842
CHIC1	156.204	-0.711657	0.205629	-3.46088	0.00053842	0.00148552
PCLO	143.674	-0.705902	0.204587	-3.45038	0.000559792	0.00154027
ONECUT2	42.677	-1.18784	0.344589	-3.44714	0.000566565	0.00155749
SLC4A4	75.6355	-1.01041	0.294566	-3.43016	0.000603228	0.00164867
LINGO1	13.2696	-2.53125	0.738996	-3.42526	0.00061422	0.00167568
SCAI	111.324	-0.751644	0.219624	-3.42241	0.000620683	0.00169148
FIRRE	81.511	-0.929813	0.271962	-3.41891	0.000628721	0.00170999
SMIM8	67.164	-0.93884	0.275163	-3.41194	0.000645018	0.00175053
PIGN	126.497	-0.700352	0.206475	-3.39194	0.00069399	0.00187133
SEMA6A-AS1	22.31	-1.68155	0.496133	-3.38932	0.000700662	0.0018873
EIF5A2	217.132	-0.703945	0.207748	-3.38845	0.000702883	0.00189294
AP4S1	125.458	-0.723824	0.214599	-3.37292	0.000743761	0.00199414
TRMT10A	112.172	-0.756601	0.225168	-3.36016	0.000778965	0.0020782
SHISA3	69.2102	-0.900072	0.2683	-3.35472	0.000794448	0.00211727
ZNF674-AS1	142.894	-0.644825	0.192365	-3.3521	0.00080201	0.00213441
BRD7P2	36.5552	-1.33147	0.397741	-3.34759	0.000815178	0.00216525
STX18-AS1	128.446	-0.740589	0.221238	-3.34747	0.000815525	0.00216579
PSMD12P1	45.7505	-1.29892	0.388471	-3.34367	0.000826786	0.00219261
NUTM2B-AS1	101.082	-0.755849	0.226726	-3.33375	0.000856826	0.00226235
TIGD7	151.682	-0.724794	0.218402	-3.31863	0.00090461	0.00237523
UBE3D	118.655	-0.883014	0.266315	-3.31567	0.000914235	0.00239883
DMAC1	94.8879	-0.849172	0.256137	-3.31531	0.000915413	0.00240151
WDR5B	87.4306	-1.08002	0.327073	-3.30206	0.000959772	0.00251221
SAMD5	49.7445	-1.06351	0.323457	-3.28795	0.00100919	0.0026329
LIAS	88.2668	-0.79495	0.243348	-3.26672	0.00108802	0.00281811
ZSCAN9	245.006	-0.634112	0.194138	-3.2663	0.00108963	0.00282132
GRK3	146.552	-0.714379	0.21957	-3.25353	0.00113979	0.00293759
LYPD1	53.5225	-1.00505	0.309935	-3.24277	0.00118375	0.00303793
LRP4	132.513	-0.640285	0.198577	-3.22436	0.00126256	0.00322156
RTN4IP1	111.278	-0.692774	0.214882	-3.22398	0.00126424	0.0032253
ANKRD42-DT	71.5309	-0.92097	0.28661	-3.21332	0.00131211	0.00333784
UQCC4	119.934	-0.704673	0.219451	-3.21107	0.00132242	0.00336181
MILIP	83.8701	-0.779166	0.2434	-3.20117	0.00136869	0.00346687
TMEM74	27.2963	-1.46294	0.457907	-3.19484	0.00139909	0.00353588
REEP1	58.3144	-0.931034	0.292748	-3.18032	0.00147111	0.00370057
LTV1	124.268	-0.732077	0.231174	-3.16678	0.00154136	0.0038657
SNHG10	132.589	-0.658675	0.208145	-3.1645	0.00155351	0.00389228
LYPD6	122.409	-0.643406	0.203993	-3.15406	0.00161015	0.00402285
MBOAT1	116.838	-0.654348	0.207932	-3.14694	0.0016499	0.00411332
SYDE2	156.119	-0.68693	0.220062	-3.12153	0.00179915	0.00445744
CNKSR2	40.1447	-1.07906	0.350458	-3.079	0.002077	0.00508658
PRRT3-AS1	54.4959	-1.0436	0.338971	-3.07872	0.0020789	0.00509028
OSBPL6	159.084	-0.633895	0.207047	-3.0616	0.00220154	0.00536289
BCYRN1	7.91981	-2.83412	0.925952	-3.06077	0.00220772	0.00537619
EIF3J-DT	100.777	-0.692747	0.227135	-3.04993	0.00228894	0.00555965
LINC01111	17.8095	-1.68565	0.554081	-3.04224	0.00234825	0.00568346
KRTAP2-3	36.8845	-1.32899	0.437375	-3.03855	0.00237718	0.00574441
GIN1	66.1782	-0.998338	0.328648	-3.03771	0.00238383	0.00575956
LINC01104	38.2548	-1.11407	0.366814	-3.03714	0.00238832	0.00576949
TTC28-AS1	130.762	-0.642513	0.211589	-3.0366	0.00239259	0.00577795
GPR160	69.5377	-0.869421	0.286941	-3.02997	0.00244579	0.00589228
PPM1L	56.351	-0.922424	0.304754	-3.02678	0.0024717	0.00594618
ZNF441	94.5534	-0.717876	0.238359	-3.01175	0.00259749	0.00622597
LOC124900254	66.9462	-1.0357	0.345143	-3.00078	0.00269292	0.00642716
C1orf131	85.1049	-0.809052	0.269775	-2.99899	0.00270879	0.00646098
GTDC1	109.585	-0.639854	0.214314	-2.98558	0.00283037	0.00672142
KLF15	58.9492	-0.910254	0.304982	-2.98462	0.00283932	0.00673614
SLC35A1	50.3786	-0.961099	0.322098	-2.98387	0.00284629	0.00675055
ANKRD18A	89.4775	-0.880154	0.296507	-2.96841	0.00299348	0.00706966
PDCD6IP-DT	131.417	-0.657022	0.221629	-2.9645	0.00303171	0.00715436
NHSL1	208.808	-0.672382	0.229091	-2.935	0.00333546	0.0078041
FAM98C	163.715	-0.664659	0.226826	-2.93027	0.00338673	0.00791669
LOC119746555	45.8008	-0.984039	0.338152	-2.91005	0.00361371	0.008394
C12orf76	90.7011	-0.69261	0.238508	-2.90393	0.00368516	0.00854074
ALG10	89.2382	-0.748229	0.258517	-2.89431	0.0037999	0.00877924
METTL18	83.6087	-0.738114	0.25586	-2.88484	0.00391616	0.00902437
KIAA1328	84.9329	-0.699437	0.242561	-2.88355	0.00393214	0.00905845
F12	83.4065	-0.710059	0.24699	-2.87485	0.00404217	0.00927231
LOC102724159	101.107	-0.979447	0.341007	-2.87222	0.00407603	0.00934431
ARV1	164.474	-0.74682	0.260545	-2.86638	0.00415194	0.00950103
ZNF35	127.786	-0.636075	0.222553	-2.85808	0.00426211	0.00972366
EID2B	59.0415	-0.863122	0.302006	-2.85796	0.00426374	0.00972591
MFF-DT	19.4594	-1.4558	0.510331	-2.85266	0.00433553	0.00987178
RAB4A-AS1	132.266	-0.713736	0.252404	-2.82775	0.0046876	0.0105952
CDC37L1	78.0162	-0.808709	0.28626	-2.82508	0.00472685	0.0106695
LINC01505	30.7394	-1.16225	0.411493	-2.82447	0.00473594	0.0106852
RPS6P10	51.4525	-0.891951	0.316207	-2.82078	0.00479065	0.0107958
PRR16	65.0597	-0.937602	0.332632	-2.81873	0.00482137	0.0108553
C18orf21	112.075	-0.610149	0.216577	-2.81724	0.00484378	0.0109041
TMEM117	63.706	-0.838469	0.298003	-2.81362	0.00489865	0.0110194
SH3YL1	146.121	-0.699553	0.248639	-2.81353	0.00490006	0.011021
EIF3EP3	109.596	-0.668542	0.237761	-2.81183	0.00492611	0.0110713
RPL4P5	117.474	-0.688604	0.245332	-2.80683	0.00500317	0.0112328
HAVCR2	62.9561	-1.3598	0.486201	-2.79678	0.00516153	0.0115471
DFFB	101.817	-0.692715	0.248928	-2.78279	0.00538932	0.0120176
MSH4	42.5697	-1.01393	0.365319	-2.77547	0.00551219	0.0122553
PCDH15	16.3907	-1.92043	0.695306	-2.762	0.0057449	0.0127334
FZD8	47.8988	-0.931374	0.337278	-2.76144	0.00575463	0.0127507
FAM72C	19.0912	-1.52433	0.557345	-2.73499	0.00623831	0.0137123
ZNF782	72.7176	-0.713331	0.260874	-2.73439	0.00624957	0.0137311
LINC00486	19.2236	-1.48069	0.542648	-2.72864	0.00635951	0.0139483
SMIM47	14.4647	-1.70998	0.627699	-2.7242	0.00644577	0.014121
ASRGL1	40.7152	-0.992306	0.365029	-2.71844	0.00655915	0.0143548
MYLK-AS1	42.3296	-1.07999	0.397974	-2.71372	0.00665314	0.0145374
BMPR1B	54.4369	-1.02307	0.378035	-2.70629	0.00680396	0.0148262
FGFBP3	46.8568	-0.874076	0.324053	-2.69732	0.00698998	0.0152008
ID4	19.666	-1.40017	0.51913	-2.69715	0.00699365	0.0152044
GPR3	96.4383	-0.610544	0.226946	-2.69026	0.00713968	0.0154951
MATR3	8.70537	-2.34085	0.872019	-2.6844	0.00726604	0.0157354
TMEM186	88.9365	-0.62615	0.2333	-2.68389	0.00727715	0.0157572
TSTD3	64.2744	-0.88192	0.330567	-2.6679	0.0076327	0.0164587
LNP1	33.8574	-1.0158	0.381143	-2.66514	0.00769554	0.0165824
GTF2H2C	33.9195	-1.03741	0.392178	-2.64524	0.00816324	0.0175077
PSMA1	31.4166	-1.05905	0.400827	-2.64215	0.00823807	0.0176507
ATP6V1E2	62.1691	-0.764683	0.2917	-2.62148	0.008755	0.0186287
CCDC162P	95.6726	-0.718791	0.275008	-2.61371	0.00895642	0.0190145
SLC16A10	30.4645	-1.05931	0.407214	-2.60135	0.00928566	0.0196307
MELTF-AS1	57.6152	-0.797151	0.306847	-2.59788	0.00938025	0.019814
RAPGEF5	25.2036	-1.15286	0.444381	-2.5943	0.00947828	0.0200015
PTMAP5	35.4977	-1.16452	0.44945	-2.59099	0.00957015	0.0201643
LOC112267986	3.46976	-4.00685	1.5608	-2.56718	0.0102531	0.0214566
EYA4	128.964	-0.634544	0.248005	-2.5586	0.0105095	0.0219342
GARNL3	102.459	-0.693752	0.272418	-2.54664	0.0108765	0.0226295
RNPC3-DT	13.0108	-1.63724	0.648619	-2.52419	0.0115965	0.0239921
EMC1-AS1	37.7533	-0.942123	0.373697	-2.52109	0.0116991	0.0241878
ZNF354B	119.042	-0.605731	0.241009	-2.51331	0.0119603	0.0246704
LARGE1	13.2232	-1.60845	0.640241	-2.51225	0.0119963	0.0247311
TMEM170B	85.065	-0.619491	0.246633	-2.51179	0.0120121	0.0247602
GLB1L2	86.6289	-0.621315	0.247545	-2.50991	0.0120763	0.0248655
RPL5P17	86.4834	-0.714358	0.285198	-2.50478	0.0122529	0.0251844
POLR1HASP	78.1595	-0.625978	0.251026	-2.49367	0.0126429	0.0259155
DCLK1	71.6815	-0.666725	0.267526	-2.49219	0.0126958	0.0260169
LRRIQ3	20.7868	-1.34647	0.543063	-2.4794	0.0131603	0.0268595
PLAAT1	51.426	-0.794935	0.320643	-2.47919	0.0131681	0.0268645
GFRA1	19.2983	-1.36018	0.54926	-2.47639	0.0132717	0.0270612
SETSIP	13.069	-1.5839	0.64245	-2.4654	0.0136861	0.0278231
GVQW3	79.5736	-0.672256	0.272868	-2.46367	0.0137523	0.0279318
RPS2P5	30.4796	-0.982645	0.400672	-2.45249	0.014187	0.0287219
KCNC4	81.3391	-0.753269	0.307268	-2.4515	0.0142261	0.0287973
H1-4	20.6255	-1.46397	0.597389	-2.45061	0.0142614	0.0288533
ALDH1A3-AS1	15.8843	-1.43292	0.588293	-2.43573	0.0148617	0.0299755
FKBP4P6	43.1979	-0.859471	0.35315	-2.43373	0.0149442	0.0301338
SNHG21	16.9205	-1.40098	0.575986	-2.43232	0.0150025	0.0302432
WDPCP	64.9971	-0.709164	0.292002	-2.42863	0.0151561	0.0305123
TSPAN2	35.9003	-0.895973	0.369594	-2.42421	0.0153417	0.0308365
ZBTB11-AS1	72.0496	-0.70646	0.292741	-2.41326	0.0158106	0.0316862
SNORA11F	9.77067	-2.01909	0.838624	-2.40762	0.016057	0.0321206
CHST4	16.7266	-1.3012	0.548223	-2.37349	0.0176207	0.0348606
LINC02475	10.8802	-1.72482	0.730137	-2.36232	0.0181609	0.0358166
LINC02930	56.1183	-0.701054	0.297495	-2.35653	0.0184468	0.0363236
MINAR1	48.6725	-0.824225	0.350733	-2.35001	0.0187731	0.0368556
ZNF232-AS1	19.0517	-1.29543	0.553685	-2.33966	0.0193015	0.0377066
PITPNA-AS1	55.2756	-0.777337	0.332563	-2.33741	0.0194178	0.0378948
ZEB1-AS1	52.4961	-0.755753	0.324697	-2.32756	0.0199354	0.0387595
LOC101927237	35.2679	-0.95971	0.414429	-2.31574	0.0205723	0.0398593
CSF1R	65.4796	-0.632711	0.27356	-2.31288	0.0207294	0.0401123
TRMT9B	38.7102	-0.865522	0.374425	-2.3116	0.0207995	0.0402274
ZKSCAN2-DT	22.9316	-1.13338	0.491483	-2.30605	0.0211078	0.0407193
NPR3	82.6767	-0.680396	0.295379	-2.30347	0.0212525	0.0409775
HERPUD2-AS1	108.719	-0.74288	0.323048	-2.2996	0.0214709	0.0413669
CEP83-DT	11.1215	-1.58034	0.687305	-2.29932	0.0214866	0.0413919
SATB2-AS1	41.8361	-0.788279	0.343744	-2.29322	0.0218355	0.0419891
RAD54B	44.4578	-0.897086	0.391545	-2.29114	0.0219551	0.0422082
FOXP4-AS1	34.4311	-0.914271	0.399447	-2.28884	0.0220886	0.0424325
PDE3A	37.2898	-1.11586	0.487868	-2.28721	0.0221834	0.0425766
SLCO1B3-SLCO1B7	63.0335	-0.740533	0.324175	-2.28436	0.0223503	0.042853
KIF23-AS1	56.0704	-0.77106	0.337562	-2.2842	0.0223595	0.0428602
LOC730668	7.19789	-1.95626	0.858378	-2.27901	0.0226663	0.0433657
SERF1A	13.1473	-1.75274	0.775113	-2.26127	0.0237427	0.045196
MRPS18CP7	9.93902	-1.62325	0.71821	-2.26013	0.0238132	0.0453074
IQCC	80.3418	-0.602901	0.266869	-2.25916	0.0238733	0.0454161
KCTD4	8.88212	-2.01537	0.892416	-2.25833	0.0239253	0.0455021
PCOLCE2	37.6317	-0.816975	0.363636	-2.24669	0.02466	0.0466893
DDN	38.1561	-0.840915	0.374828	-2.24347	0.0248666	0.0470451
POT1-AS1	25.9705	-1.01685	0.454628	-2.23666	0.0253088	0.0477799
USP3-AS1	17.8346	-1.23612	0.553288	-2.23413	0.0254746	0.0480748
LOC392787	2.29441	-3.92069	1.76015	-2.22747	0.0259159	0.0488039
AKAP5	39.3227	-0.844273	0.380282	-2.22012	0.0264104	0.0496176
HECW2	69.3452	-0.66879	0.301478	-2.21837	0.0265295	0.0497919
LINC01411	50.75	-0.740788	0.334176	-2.21676	0.0266396	0.0499737

## Sheet: CAR vs. UNT (UP)
Supplementary Table S2 - DESEQ
Column1	baseMean	log2FoldChange	lfcSE	stat	pvalue	padj
IFIT2	1974.13	2.5634	0.0887623	28.8793	2.17055e-183	3.27819e-179
IFIT3	3017.02	2.12266	0.0832522	25.4967	2.14494e-143	1.61975e-139
OASL	976.321	2.04625	0.0852233	24.0105	2.1616e-127	8.16166e-124
FOS	650.126	3.19864	0.133795	23.9069	2.59322e-126	7.83309e-123
DHCR7	1317.43	1.85029	0.0803029	23.0414	1.79463e-117	3.87205e-114
FADS2	5082.11	1.74451	0.079694	21.8902	3.22383e-106	6.08618e-103
CALCOCO1	1311.35	2.17204	0.104389	20.8072	3.72611e-96	6.25282e-93
TUBA1A	2298.06	2.08373	0.101113	20.6079	2.3317e-94	3.20142e-91
ECM1	1653.48	1.69402	0.0903707	18.7452	2.11852e-78	2.13307e-75
ISG15	1570.48	1.7925	0.09634	18.606	2.87359e-77	2.71249e-74
GSN	1587.04	2.03206	0.110725	18.3524	3.15703e-75	2.64892e-72
IFIT1	1392.53	1.53812	0.0856983	17.9481	4.96842e-72	3.57324e-69
GABARAPL1	516.799	2.37714	0.133877	17.7562	1.54386e-70	1.01378e-67
ABTB1	484.061	2.1738	0.124956	17.3965	8.76619e-68	5.29583e-65
CSF1	3838.89	1.72087	0.100332	17.1519	6.08553e-66	3.40406e-63
RIGI	1517.11	1.28527	0.0764567	16.8104	2.04694e-63	1.06603e-60
ZNFX1	3015.87	0.86614	0.0517885	16.7246	8.67868e-63	4.36914e-60
TMEM154	575.646	2.08311	0.127601	16.3252	6.53244e-60	3.08311e-57
FCGRT	468.545	2.4424	0.153594	15.9016	6.172e-57	2.39015e-54
PTGES	1570.62	1.07264	0.0678429	15.8106	2.62942e-56	9.6859e-54
B2M	8851.62	0.706502	0.0448039	15.7688	5.10393e-56	1.79267e-53
SDC4	3131.87	0.875359	0.056433	15.5115	2.90119e-54	8.94218e-52
DDX60	850.995	1.49247	0.0970251	15.3823	2.15021e-53	6.24513e-51
SPINT1	327.793	2.58469	0.17821	14.5036	1.14905e-47	2.34514e-45
IFI44	1069.15	1.33564	0.0942177	14.1761	1.28786e-45	2.37202e-43
YPEL3	322.485	2.09589	0.148591	14.1051	3.5344e-45	6.20699e-43
OAS2	646.068	1.58475	0.112466	14.0909	4.32058e-45	7.50043e-43
CLSTN3	801.549	2.4519	0.175385	13.9801	2.06331e-44	3.38719e-42
CPA4	773.208	1.22887	0.0881294	13.944	3.42342e-44	5.50042e-42
DDIT4	1812.07	1.43751	0.103476	13.8923	7.05752e-44	1.09528e-41
LAPTM5	1828.42	0.951339	0.0688021	13.8272	1.74745e-43	2.58743e-41
ZC3HAV1	2626.96	0.991493	0.0717222	13.8241	1.82474e-43	2.67564e-41
B4GALT5	2558.97	1.085	0.0789909	13.7358	6.20093e-43	8.9193e-41
HERC5	1202.84	1.09768	0.079997	13.7215	7.54833e-43	1.06544e-40
ZSWIM4	371.239	2.33446	0.173193	13.4789	2.08073e-41	2.7566e-39
ATG2A	2099.43	1.13443	0.0851122	13.3286	1.57863e-40	1.93838e-38
CDKN1A	1027.84	1.48283	0.112759	13.1504	1.69208e-39	2.02821e-37
HLA-B	2707.41	1.19345	0.0911926	13.0871	3.90232e-39	4.39826e-37
HMGB3	3035.77	1.00432	0.0772049	13.0085	1.09484e-38	1.1811e-36
MISP	962.275	1.08606	0.0849659	12.7823	2.05777e-37	2.0999e-35
DPP9	5812.32	0.631007	0.0507709	12.4285	1.82973e-35	1.70583e-33
C6orf132	281.336	2.39083	0.19313	12.3794	3.37829e-35	3.11111e-33
PRSS22	138.2	3.39916	0.27809	12.2232	2.33602e-34	2.07535e-32
IFIH1	304.542	1.96683	0.160992	12.217	2.52368e-34	2.22896e-32
ZBTB38	2319.28	1.09192	0.0899103	12.1445	6.13388e-34	5.11823e-32
CSF2	281.025	2.96045	0.244539	12.1063	9.78542e-34	7.94566e-32
HDAC5	766.426	2.00228	0.165549	12.0948	1.12491e-33	9.03695e-32
PLA2G6	202.361	2.30781	0.190904	12.0888	1.21031e-33	9.6716e-32
FAM53C	1629.05	0.795479	0.0660255	12.0481	1.98592e-33	1.57033e-31
TCN2	261.305	2.10414	0.174961	12.0264	2.58254e-33	2.03146e-31
IGFBP6	558.727	1.27402	0.106026	12.0161	2.92528e-33	2.28915e-31
CD82	1609.36	0.935691	0.078187	11.9673	5.26892e-33	4.08085e-31
CITED2	1662.09	1.06493	0.0893046	11.9247	8.80491e-33	6.68244e-31
THEMIS2	139.705	2.87997	0.241731	11.9139	1.00152e-32	7.46421e-31
SLC6A9	457.287	1.9283	0.161846	11.9144	9.95861e-33	7.46421e-31
TMEM140	146.462	2.85576	0.239823	11.9078	1.078e-32	7.98091e-31
GPX3	1823.3	0.698793	0.0593202	11.78	4.94841e-32	3.54198e-30
SERINC2	1287.04	0.813436	0.0691978	11.7552	6.63755e-32	4.68443e-30
MARCKSL1	2115.26	1.66099	0.141681	11.7234	9.66956e-32	6.79253e-30
CYBA	1249.48	1.34218	0.11465	11.7068	1.17694e-31	8.11656e-30
APOL1	342.26	1.75547	0.151562	11.5825	5.05387e-31	3.33313e-29
TNFSF15	171.336	3.09636	0.26817	11.5463	7.70941e-31	5.01876e-29
LAMC2	1115.27	1.45145	0.125751	11.5422	8.0826e-31	5.23912e-29
USP11	2134.13	1.10849	0.0963814	11.5011	1.30301e-30	8.3387e-29
LIPG	199.067	2.42333	0.211253	11.4712	1.84056e-30	1.16798e-28
MGLL	1124.51	0.821313	0.0716615	11.461	2.07081e-30	1.30859e-28
PPFIA4	249.674	1.96289	0.171447	11.4489	2.38027e-30	1.49788e-28
APOL2	544.361	1.18181	0.10323	11.4483	2.39686e-30	1.50206e-28
PLEKHA4	320.277	3.62846	0.31726	11.4369	2.73583e-30	1.70741e-28
SLC27A1	482.539	1.81925	0.159734	11.3892	4.73271e-30	2.871e-28
PMAIP1	619.053	1.34434	0.118297	11.3641	6.31093e-30	3.75252e-28
NR4A2	286.69	2.44958	0.217482	11.2634	1.98916e-29	1.15993e-27
EEF1A2	986.451	1.05213	0.0937263	11.2256	3.05438e-29	1.754e-27
TNXB	191.746	2.56868	0.231862	11.0785	1.59533e-28	8.57446e-27
ITM2C	1399.75	1.00002	0.0903452	11.0689	1.77532e-28	9.50801e-27
HLA-E	2791.59	0.850156	0.0770237	11.0376	2.51711e-28	1.33859e-26
MELTF	1027.46	1.02892	0.0936446	10.9875	4.38695e-28	2.2926e-26
HIP1R	1397.39	1.38369	0.127481	10.8541	1.90617e-27	9.439e-26
PARP14	857.38	1.20673	0.111199	10.852	1.95165e-27	9.63262e-26
SIN3B	3124.52	1.07059	0.0990651	10.807	3.19054e-27	1.53951e-25
UBALD2	1277.65	0.77877	0.0720675	10.8061	3.21987e-27	1.54872e-25
TGFBI	2389.83	1.2973	0.120354	10.779	4.32386e-27	2.06378e-25
MAP1LC3A	127.782	2.83222	0.262757	10.7789	4.3317e-27	2.06378e-25
RASSF2	146.839	2.63201	0.245682	10.7131	8.8371e-27	4.10667e-25
HMGCS1	810.315	1.56129	0.145758	10.7116	8.98172e-27	4.16107e-25
DSP	1231	0.870539	0.0813735	10.6981	1.03927e-26	4.77085e-25
CPE	449.383	1.84063	0.172242	10.6863	1.17993e-26	5.40013e-25
NATD1	315.194	2.78064	0.260752	10.664	1.50081e-26	6.82733e-25
HERC6	644.045	1.11405	0.104596	10.6509	1.7261e-26	7.82863e-25
ATF3	396.749	3.10048	0.29151	10.6359	2.02754e-26	9.16823e-25
MYH15	554.938	1.57833	0.148576	10.6231	2.3268e-26	1.049e-24
ITPR3	6910.8	0.733638	0.0691083	10.6158	2.51705e-26	1.12804e-24
MAPK13	2260.65	1.19429	0.112524	10.6137	2.57354e-26	1.14995e-24
ITGA5	2408.12	0.684844	0.064721	10.5815	3.63149e-26	1.6037e-24
BAIAP3	280.355	2.97139	0.281326	10.5621	4.46527e-26	1.96044e-24
NAV2	2794.77	1.01822	0.0968572	10.5126	7.55658e-26	3.24225e-24
HELZ2	2008.06	0.952894	0.0912041	10.4479	1.49765e-25	6.19701e-24
IFI6	205.11	2.13225	0.204915	10.4055	2.33983e-25	9.42357e-24
GPR153	2178.65	1.27125	0.122577	10.371	3.35876e-25	1.33845e-23
RRAD	139.96	3.08988	0.298391	10.3551	3.966e-25	1.57214e-23
GPRC5B	113.142	2.81216	0.274021	10.2626	1.0391e-24	4.01369e-23
HERPUD1	1246.91	1.80224	0.175892	10.2463	1.22946e-24	4.71283e-23
CACNB3	285.678	2.55196	0.249235	10.2392	1.32368e-24	5.03869e-23
MAFF	730.108	1.24942	0.122933	10.1635	2.88665e-24	1.06334e-22
PALM	224.638	2.38526	0.236656	10.079	6.84038e-24	2.43083e-22
ATP9A	455.616	2.07573	0.206809	10.0369	1.04878e-23	3.69225e-22
SCAMP4	2669.54	0.665701	0.066764	9.97097	2.04233e-23	7.12363e-22
ABTB2	550.863	1.27709	0.128524	9.93651	2.88755e-23	9.88905e-22
HLA-A	5729.53	0.89525	0.0908177	9.85766	6.35137e-23	2.10361e-21
OPLAH	186.192	2.19732	0.223081	9.84987	6.86307e-23	2.26812e-21
PLCG2	271.939	1.56048	0.158851	9.82358	8.9117e-23	2.90699e-21
APBB1	527.566	1.40903	0.143935	9.78937	1.25078e-22	4.04507e-21
BTBD19	150.789	2.10433	0.215394	9.76967	1.51948e-22	4.87234e-21
MRC2	1299.29	1.12432	0.115195	9.76012	1.66963e-22	5.33115e-21
COL9A2	105.251	2.69619	0.276772	9.74157	2.00433e-22	6.35952e-21
VPS18	952.249	1.14248	0.117443	9.7279	2.29287e-22	7.21441e-21
DAP	5694.96	0.743267	0.0767712	9.68158	3.61082e-22	1.11522e-20
CKB	571.615	1.23445	0.127666	9.66935	4.06968e-22	1.24927e-20
SMIM14	356.409	1.95461	0.202836	9.63636	5.6141e-22	1.69579e-20
DHCR24	4212.8	1.10302	0.114468	9.636	5.63391e-22	1.69838e-20
IDH2	469.136	1.29923	0.13506	9.61963	6.60704e-22	1.97988e-20
APOL3	163.433	2.50537	0.260918	9.60214	7.83004e-22	2.33249e-20
SLC44A2	1958.49	0.80965	0.0844618	9.58599	9.15734e-22	2.70652e-20
TAP1	969.154	0.952613	0.099579	9.56641	1.10684e-21	3.23967e-20
ARRB1	253.744	2.35713	0.246465	9.56377	1.13545e-21	3.31696e-20
DYSF	571.43	1.12181	0.117554	9.54297	1.38798e-21	4.03904e-20
PCSK4	152.317	2.41843	0.253823	9.52801	1.60322e-21	4.61691e-20
GADD45A	765.309	0.935396	0.0981936	9.52604	1.63405e-21	4.69185e-20
SEMA6C	130.812	2.23805	0.235017	9.52289	1.68427e-21	4.82685e-20
C1R	236.929	2.46965	0.25939	9.52097	1.71573e-21	4.89841e-20
FOXO4	135.525	2.11032	0.221689	9.51928	1.74385e-21	4.9693e-20
PINK1	1474.93	1.54649	0.163145	9.47925	2.56118e-21	7.16323e-20
SH3PXD2A	4146.82	0.673394	0.0712127	9.4561	3.19656e-21	8.8909e-20
TIMP1	5610.35	0.698832	0.0743561	9.39845	5.5374e-21	1.51506e-19
APOL6	559.981	1.65991	0.177725	9.33978	9.6537e-21	2.59893e-19
TNFAIP3	208.781	1.7534	0.188442	9.3047	1.34377e-20	3.57936e-19
NEK8	129.188	2.16928	0.234038	9.2689	1.88083e-20	4.9402e-19
PDLIM4	742.534	1.42494	0.154256	9.23749	2.5235e-20	6.5373e-19
BAZ2A	3432.34	0.751494	0.0814776	9.22332	2.8804e-20	7.42366e-19
CAPG	2522.3	0.712113	0.0778663	9.14533	5.94482e-20	1.48575e-18
TOM1L2	1358.87	0.928818	0.101595	9.1424	6.10821e-20	1.52232e-18
KRT8	5892.77	0.75397	0.0824794	9.14131	6.16976e-20	1.53512e-18
KIAA1522	1257.98	1.15987	0.127085	9.12668	7.06349e-20	1.74314e-18
DHX58	337.773	2.55866	0.281601	9.08613	1.02629e-19	2.49598e-18
SRC	1238.09	1.289	0.142002	9.0773	1.11302e-19	2.70256e-18
SIPA1	963.558	0.769102	0.0849316	9.05554	1.35898e-19	3.28922e-18
CCRL2	292.301	1.46026	0.161276	9.05438	1.37345e-19	3.31893e-18
KLF6	2508.76	0.67742	0.0748484	9.05056	1.42231e-19	3.43149e-18
CAPN5	559.005	0.946172	0.104854	9.02367	1.81885e-19	4.33968e-18
PTPRS	2710.82	0.93031	0.103413	8.99603	2.34022e-19	5.52254e-18
HIVEP2	715.951	1.32084	0.147119	8.97798	2.75781e-19	6.45755e-18
CTSB	3842.4	0.910415	0.101641	8.95714	3.33196e-19	7.73004e-18
ITGA2	3622.2	0.600958	0.0671214	8.9533	3.44999e-19	7.9916e-18
GFPT2	784.092	1.58195	0.177195	8.92778	4.34658e-19	9.91638e-18
NHERF1	1462.76	1.37623	0.154563	8.90398	5.38804e-19	1.21638e-17
CDA	179.302	1.94557	0.21993	8.84632	9.04533e-19	2.01195e-17
ARHGAP27	661.695	1.74203	0.197187	8.83442	1.00621e-18	2.23155e-17
NEIL1	167.315	2.26865	0.257306	8.81694	1.17631e-18	2.58224e-17
GRINA	2526.64	1.16755	0.132907	8.7847	1.56781e-18	3.39235e-17
LRRC8E	401.947	1.16919	0.133173	8.77943	1.64309e-18	3.54507e-17
IRAK2	512.819	1.60916	0.183546	8.76707	1.83368e-18	3.92824e-17
TSC22D4	1742.47	1.0619	0.121275	8.75613	2.0207e-18	4.31664e-17
RGL2	1252.86	0.822067	0.094332	8.71462	2.91735e-18	6.11954e-17
NDRG4	131.878	2.05931	0.236668	8.70127	3.28195e-18	6.85578e-17
CPNE7	182.789	1.84384	0.212046	8.69548	3.45361e-18	7.19447e-17
SHROOM3	818.614	1.2602	0.144977	8.6924	3.54867e-18	7.38232e-17
PLEKHM1	1133.87	1.64912	0.189814	8.68806	3.68669e-18	7.64836e-17
ATP6V0D1	1071.71	0.870745	0.100692	8.64757	5.26078e-18	1.0737e-16
CREB3L1	1547.11	0.672822	0.0778077	8.64725	5.27565e-18	1.07528e-16
TRIM38	939.09	0.730123	0.0850227	8.58739	8.89636e-18	1.76559e-16
TNFRSF1B	164.368	2.23794	0.261216	8.56742	1.05828e-17	2.08911e-16
SQOR	172.372	1.8883	0.220464	8.56513	1.07953e-17	2.12293e-16
TICAM1	584.971	0.999804	0.116878	8.55422	1.18667e-17	2.32648e-16
CYTH1	933.457	0.907324	0.106375	8.52952	1.46956e-17	2.84549e-16
TOB1	420.417	1.32281	0.155267	8.5196	1.60112e-17	3.09625e-16
TNRC18	5490.55	0.66817	0.0784969	8.51206	1.70874e-17	3.29173e-16
IRF1	804.318	1.73575	0.204066	8.50584	1.80287e-17	3.46863e-16
ATP6V0A4	168.295	1.69603	0.19966	8.4946	1.98617e-17	3.81157e-16
ARVCF	140.829	1.9481	0.229355	8.49381	1.99978e-17	3.83284e-16
PPP1R18	3584.25	0.712795	0.0839445	8.49126	2.04402e-17	3.9077e-16
BHLHE40	2289.27	1.8939	0.223296	8.48155	2.2222e-17	4.22694e-16
S100A2	1571.96	0.909571	0.107421	8.46734	2.51053e-17	4.75145e-16
ARL4C	3321.04	0.852328	0.100826	8.45344	2.82852e-17	5.33323e-16
CTSS	154.342	1.8913	0.223869	8.44821	2.95806e-17	5.57052e-16
RHEBL1	116.784	1.96397	0.232506	8.44694	2.99032e-17	5.62426e-16
DOCK9	1346.99	1.00855	0.119405	8.44648	3.00223e-17	5.63964e-16
SFN	1367.1	0.693883	0.0822073	8.44064	3.15596e-17	5.9137e-16
STX3	989.897	1.18732	0.140936	8.42456	3.62115e-17	6.75189e-16
GNS	3788.85	0.689404	0.0820643	8.40078	4.43523e-17	8.18891e-16
MEGF6	152.416	2.86577	0.34154	8.39073	4.8312e-17	8.89824e-16
PLEKHB1	77.2533	2.7048	0.322632	8.38355	5.13561e-17	9.4359e-16
TNFSF9	156.992	2.15828	0.257623	8.37769	5.39785e-17	9.89365e-16
SHKBP1	1623.29	0.696269	0.0833527	8.35329	6.639e-17	1.20806e-15
APOBEC3G	74.556	3.74623	0.450651	8.31292	9.33773e-17	1.67094e-15
TNNT1	1472.66	0.80713	0.0971822	8.30533	9.95417e-17	1.77915e-15
CD22	742.329	0.821744	0.0990918	8.29276	1.10652e-16	1.95689e-15
MOV10	1541.05	0.796588	0.0960883	8.29017	1.1309e-16	1.99766e-15
HEG1	2371.44	1.0712	0.129426	8.27649	1.26864e-16	2.23835e-15
OPRL1	69.2024	2.86733	0.346469	8.27586	1.27533e-16	2.24753e-15
SLC29A2	417.866	1.72156	0.208285	8.26541	1.39214e-16	2.43633e-15
PDE2A	211.328	1.4507	0.175793	8.25231	1.55363e-16	2.70018e-15
HSD3B7	409.308	1.1081	0.134347	8.24806	1.60982e-16	2.79141e-15
HDAC9	430.41	1.12336	0.13622	8.24666	1.62882e-16	2.82111e-15
DNAH2	651.354	1.75432	0.212808	8.24364	1.67042e-16	2.88985e-15
SELENOM	120.276	2.5727	0.312459	8.23372	1.8148e-16	3.12531e-15
DTX3L	770.918	0.773838	0.0941071	8.22296	1.98546e-16	3.40368e-15
CRAT	801.508	1.11617	0.135741	8.22278	1.98844e-16	3.40493e-15
GLUL	1330.98	0.760314	0.0924872	8.22075	2.02232e-16	3.45902e-15
SCPEP1	538.208	0.849102	0.103377	8.21364	2.14582e-16	3.65782e-15
CPT1C	405.072	1.53836	0.187549	8.20244	2.35554e-16	4.01079e-15
DGKA	408.825	1.22351	0.149848	8.16502	3.21389e-16	5.38131e-15
GPX4	2684.12	0.664267	0.0813931	8.16123	3.31634e-16	5.54057e-15
SLFN5	533.534	2.03717	0.250087	8.14584	3.76662e-16	6.27203e-15
MGAT4B	2671.37	0.716973	0.0880433	8.14341	3.84296e-16	6.39209e-15
MYRF	142.452	1.89792	0.233339	8.13372	4.16317e-16	6.87305e-15
LMNTD2	343.923	2.10227	0.258556	8.13081	4.26414e-16	7.02254e-15
TACC2	1840.77	0.748215	0.0920943	8.12445	4.49386e-16	7.36924e-15
AACS	1322.1	0.700465	0.0863864	8.10851	5.12443e-16	8.3489e-15
SAMD9L	539.97	0.955769	0.117904	8.10635	5.21611e-16	8.4891e-15
IFI35	285.886	1.72092	0.212607	8.09438	5.75557e-16	9.31686e-15
SYNPO	994.037	0.721114	0.0891646	8.08745	6.09293e-16	9.82087e-15
ALS2CL	506.437	0.843097	0.104342	8.0801	6.47134e-16	1.03975e-14
COPA	3677.98	0.865961	0.107228	8.07591	6.6978e-16	1.07499e-14
PRSS2	65.9347	2.9684	0.367766	8.07141	6.94882e-16	1.11292e-14
RETSAT	1123.01	1.18586	0.147171	8.05765	7.77762e-16	1.23648e-14
CSRNP1	464.466	0.902849	0.112055	8.0572	7.80609e-16	1.2397e-14
CTSA	3039.56	0.944442	0.117317	8.05036	8.25495e-16	1.30549e-14
CLU	847.352	1.11255	0.138308	8.04399	8.69569e-16	1.37232e-14
HSD17B7	177.292	1.93487	0.240586	8.04232	8.8153e-16	1.3883e-14
PLCD4	82.8884	2.65424	0.330558	8.02958	9.7809e-16	1.5292e-14
SASH1	962.327	0.816403	0.101711	8.02667	1.00153e-15	1.56262e-14
TEAD3	862.236	0.801906	0.100084	8.01233	1.12551e-15	1.74703e-14
AREG	478.59	1.50896	0.188372	8.01051	1.1423e-15	1.76764e-14
RNF213	3203.68	0.684555	0.0856404	7.99337	1.31298e-15	2.01335e-14
EPHA4	305.397	1.54586	0.19393	7.97126	1.57059e-15	2.38159e-14
MCAM	411.632	0.927394	0.116357	7.97022	1.58387e-15	2.39932e-14
IGDCC4	879.041	1.39088	0.175078	7.94432	1.95255e-15	2.93427e-14
CLDN4	1672.09	0.910414	0.114776	7.93209	2.15487e-15	3.2191e-14
GLB1	1180.51	0.629582	0.0795273	7.91655	2.44191e-15	3.6157e-14
PLEKHG2	1238.66	0.777241	0.0981979	7.91505	2.47153e-15	3.65597e-14
PDGFRB	219.389	2.14137	0.270658	7.91171	2.53879e-15	3.74696e-14
NLGN2	1840.66	0.797769	0.100867	7.9091	2.59259e-15	3.82008e-14
CERCAM	760.705	0.826499	0.104668	7.8964	2.87076e-15	4.22173e-14
RAB5B	2424.98	1.18598	0.150221	7.89494	2.90451e-15	4.26721e-14
SOD3	632.101	1.25131	0.158535	7.893	2.95014e-15	4.32731e-14
DENND2B	604.65	0.825617	0.104953	7.86651	3.64686e-15	5.32674e-14
LPIN3	610.56	1.39345	0.177269	7.86066	3.82105e-15	5.55966e-14
HSPB8	290.65	1.35576	0.172504	7.85929	3.86312e-15	5.61136e-14
SNX21	760.296	0.942102	0.119928	7.85556	3.98001e-15	5.76319e-14
TSC22D1	3986.95	0.729506	0.0929733	7.84641	4.28131e-15	6.18762e-14
CH25H	51.5412	3.35061	0.427188	7.8434	4.38493e-15	6.32527e-14
PNRC1	550.993	1.7543	0.223678	7.84298	4.39985e-15	6.34073e-14
LY6E	380.38	1.40354	0.179119	7.83581	4.65818e-15	6.68296e-14
TNKS1BP1	2457.2	0.935681	0.119485	7.83093	4.84285e-15	6.93943e-14
PSME1	1527.61	0.79034	0.100971	7.8274	4.98058e-15	7.11653e-14
ZFYVE19	672.786	0.827345	0.105819	7.81849	5.34608e-15	7.60281e-14
KDM6A	797.809	0.68967	0.0882558	7.81444	5.52087e-15	7.83663e-14
FRMD8	781.464	0.825558	0.105795	7.80335	6.0286e-15	8.52528e-14
CARD6	335.664	1.58813	0.203776	7.79352	6.51683e-15	9.17276e-14
SLC25A29	869.874	0.935513	0.120371	7.77189	7.73213e-15	1.07829e-13
SOX13	843.452	1.18882	0.15297	7.77157	7.75223e-15	1.08009e-13
NUCB1	1960.67	1.10975	0.143178	7.75086	9.12706e-15	1.26002e-13
IER2	1590.25	0.697666	0.09002	7.75013	9.18012e-15	1.26619e-13
PARP10	758.438	1.08531	0.140416	7.72925	1.0818e-14	1.48127e-13
EPAS1	894.803	1.44489	0.187048	7.72468	1.12133e-14	1.53123e-13
IFITM3	2946.39	1.02792	0.133094	7.72329	1.13364e-14	1.54525e-13
SIRT2	903.811	0.685039	0.0888712	7.70822	1.2758e-14	1.72811e-13
RERE	1361.51	0.78779	0.102228	7.70623	1.29584e-14	1.75055e-13
FAM114A1	1414.04	1.02572	0.13314	7.70406	1.31814e-14	1.77907e-13
GNE	1121.77	1.20724	0.156731	7.7026	1.33327e-14	1.79628e-13
NPC1	2272.32	0.764006	0.0992175	7.70032	1.3573e-14	1.82703e-13
TGFBR2	4211	0.80082	0.104032	7.69786	1.38369e-14	1.86089e-13
IRF3	1126.75	0.637695	0.0828741	7.69475	1.41769e-14	1.90493e-13
PLPP2	833.783	0.901023	0.117402	7.67469	1.65822e-14	2.21629e-13
WIPI2	1439.34	0.729006	0.0950739	7.66778	1.74993e-14	2.33061e-13
BEX2	148.446	2.29907	0.30034	7.65488	1.9349e-14	2.57016e-13
RGCC	191.742	2.5615	0.334725	7.65257	1.97007e-14	2.61458e-13
RHBDF2	854.828	1.44195	0.188744	7.63969	2.17748e-14	2.88225e-13
LTB4R	999.209	0.65329	0.0855869	7.63306	2.29253e-14	3.03188e-13
POU2F2	152.336	2.12457	0.279432	7.60315	2.88998e-14	3.78227e-13
KIF13B	751.285	1.18627	0.156031	7.60281	2.89771e-14	3.78909e-13
TBC1D8	1279.36	0.736663	0.0970096	7.59372	3.10854e-14	4.06127e-13
TMEM219	582.683	0.954361	0.125697	7.59258	3.13607e-14	4.09369e-13
MARK4	605.922	0.972598	0.128148	7.58963	3.20824e-14	4.18148e-13
EEIG1	1187.29	0.877587	0.115752	7.58159	3.41358e-14	4.42915e-13
LDLR	6826.68	2.034	0.268959	7.56249	3.95429e-14	5.11316e-13
TSPAN9	534.218	1.13803	0.150513	7.56104	3.9986e-14	5.16161e-13
ATP6V0A1	1101.35	1.29804	0.171722	7.55895	4.06335e-14	5.23624e-13
MST1R	546.402	1.63888	0.217313	7.54157	4.64356e-14	5.95345e-13
LIPA	784.694	1.09829	0.145692	7.53844	4.75634e-14	6.08772e-13
PHF1	1300.59	0.840724	0.111724	7.52503	5.27075e-14	6.72332e-13
NR1D1	440.078	0.929933	0.123634	7.52166	5.40857e-14	6.8933e-13
OTUD5	1549.97	0.874527	0.116315	7.51859	5.53711e-14	7.05118e-13
SPATA20	1780.81	1.03977	0.138332	7.51654	5.62466e-14	7.15061e-13
MOAP1	423.709	1.16564	0.155095	7.51565	5.66279e-14	7.18698e-13
FASN	11993	1.6954	0.22558	7.51572	5.65966e-14	7.18698e-13
GPSM1	980.062	1.42842	0.19015	7.51207	5.81988e-14	7.3493e-13
KLF10	1074.47	0.797488	0.106184	7.51041	5.89405e-14	7.43053e-13
PIM1	511.759	1.35168	0.180042	7.50755	6.02432e-14	7.5758e-13
PREX1	67.0762	2.90434	0.387237	7.50017	6.37375e-14	8.00855e-13
SARAF	1436.59	0.950583	0.126836	7.49459	6.6505e-14	8.32856e-13
MTMR11	915.546	1.1913	0.159252	7.48058	7.39963e-14	9.22084e-13
MGRN1	1197.44	0.621316	0.0831197	7.47496	7.72301e-14	9.60796e-13
MYORG	199.525	1.26224	0.168994	7.46911	8.07373e-14	1.00278e-12
PLPPR2	796.811	0.678264	0.0908259	7.46774	8.15835e-14	1.01079e-12
ARSD	228.453	1.9664	0.263335	7.46727	8.18772e-14	1.0136e-12
ADAM8	1966.47	0.642342	0.0861485	7.45622	8.90416e-14	1.0969e-12
FBN1	828.186	0.730086	0.0979442	7.4541	9.04821e-14	1.11283e-12
DMPK	685.956	1.22394	0.164301	7.44939	9.37755e-14	1.14959e-12
PTGS2	80.4876	2.14016	0.287613	7.44108	9.98618e-14	1.22221e-12
SGSM2	1747.04	0.763455	0.102731	7.4316	1.07295e-13	1.30789e-12
GBP4	78.8751	2.30181	0.310326	7.4174	1.19439e-13	1.4524e-12
XBP1	966.772	1.37946	0.186273	7.40556	1.30599e-13	1.57543e-12
PLIN2	956.072	0.865519	0.116916	7.40294	1.33205e-13	1.60496e-12
CACNG7	378.809	0.990877	0.133947	7.39752	1.3875e-13	1.66843e-12
ATOSB	693.25	1.52264	0.205872	7.39607	1.40277e-13	1.68411e-12
NISCH	2270.96	0.734311	0.0993325	7.39246	1.44139e-13	1.7291e-12
SH3TC2	1161.6	1.01772	0.137686	7.3916	1.45076e-13	1.73757e-12
NFKBIE	293.945	1.08203	0.146409	7.39045	1.46332e-13	1.75124e-12
CPEB2	923.086	0.876717	0.118683	7.38706	1.50111e-13	1.79362e-12
BRI3	1802.61	0.653259	0.088535	7.37854	1.60034e-13	1.90464e-12
H2BC12	119.831	2.41331	0.327547	7.36782	1.73437e-13	2.05283e-12
COPE	1107.39	0.713919	0.0969445	7.3642	1.78212e-13	2.10605e-12
GLMP	787.15	1.16214	0.157929	7.35864	1.85796e-13	2.18883e-12
F11R	168.654	1.79932	0.244959	7.34541	2.05136e-13	2.40564e-12
SLC16A12	83.991	3.29772	0.448951	7.34539	2.05156e-13	2.40564e-12
SESN2	433.778	1.83263	0.249719	7.3388	2.15523e-13	2.52133e-12
ZNF687	863.722	1.04493	0.142422	7.33687	2.18647e-13	2.5559e-12
YPEL1	75.7569	2.22508	0.303802	7.32412	2.40465e-13	2.79796e-12
FLYWCH1	726.552	1.21213	0.165706	7.31495	2.57479e-13	2.97985e-12
PECAM1	94.8451	2.27014	0.310389	7.31385	2.59596e-13	3.00206e-12
TOLLIP	1302.71	0.609621	0.0833944	7.3101	2.66951e-13	3.08474e-12
WLS	1360.88	2.58763	0.354414	7.30114	2.85347e-13	3.28977e-12
NPC2	1770.08	1.0632	0.145721	7.29609	2.96251e-13	3.40768e-12
CCNG2	561.134	1.77495	0.243297	7.29543	2.97699e-13	3.42173e-12
MAPK7	716.338	0.9789	0.134238	7.29226	3.04795e-13	3.49265e-12
LRP10	6286.97	0.668039	0.0916378	7.29	3.09964e-13	3.54651e-12
TEP1	713.709	1.37937	0.189274	7.28767	3.1535e-13	3.60268e-12
EPHX1	813.105	0.830227	0.113959	7.28531	3.20929e-13	3.6581e-12
MERTK	900.802	1.37949	0.189535	7.27827	3.38123e-13	3.83672e-12
SLC3A2	3835.65	0.724846	0.0996064	7.2771	3.41065e-13	3.8643e-12
SYTL2	463.193	1.15167	0.158355	7.27275	3.52241e-13	3.98494e-12
SLC26A6	1252.6	0.790108	0.10869	7.26936	3.61202e-13	4.07715e-12
SPINT2	1276.97	0.770943	0.106057	7.26913	3.61799e-13	4.08085e-12
HLA-C	599.297	1.03634	0.14272	7.26133	3.83302e-13	4.30693e-12
TCIRG1	2820.31	0.770283	0.106119	7.25867	3.90902e-13	4.38617e-12
CREBRF	234.125	2.16139	0.297914	7.25508	4.01439e-13	4.49106e-12
CYTH4	200.416	1.86471	0.257197	7.25014	4.16343e-13	4.64866e-12
TMEM8B	117.451	1.70377	0.235082	7.24754	4.24413e-13	4.73405e-12
TNFAIP2	2811.51	0.913172	0.126023	7.24608	4.29001e-13	4.77935e-12
MACF1	6969.87	0.823818	0.113712	7.24476	4.33201e-13	4.81882e-12
BCORL1	758.968	0.836359	0.115481	7.24239	4.40831e-13	4.89549e-12
COX2	72375.5	0.635438	0.0877675	7.24002	4.4862e-13	4.97833e-12
PSMB8	718.293	0.770971	0.106609	7.23178	4.76689e-13	5.27044e-12
OSBPL2	907.283	1.37468	0.190398	7.22008	5.19589e-13	5.72799e-12
COPG1	2560.44	0.888253	0.123112	7.21498	5.39408e-13	5.93349e-12
ATF4	2981.8	0.730839	0.101317	7.21336	5.45861e-13	5.99795e-12
MAU2	1263.05	0.79476	0.110309	7.20485	5.81067e-13	6.36855e-12
ZFTRAF1	1153.98	0.831236	0.115566	7.19277	6.34899e-13	6.92839e-12
TMEM63A	807.966	0.832105	0.115695	7.19223	6.37399e-13	6.95064e-12
AIF1L	197.487	1.24338	0.173326	7.17367	7.30123e-13	7.89903e-12
DOK4	102.577	2.47284	0.345178	7.16395	7.83848e-13	8.46208e-12
COLGALT2	434.459	1.65522	0.231095	7.1625	7.92203e-13	8.54617e-12
NAB2	378.881	0.968943	0.135397	7.15631	8.288e-13	8.90282e-12
RASGRF1	376.97	1.02304	0.142983	7.15501	8.36642e-13	8.96156e-12
RILP	199.292	1.33004	0.185884	7.15518	8.35619e-13	8.96156e-12
ABCB9	483.714	1.7078	0.238915	7.14814	8.79612e-13	9.38854e-12
CHST15	2681.16	1.41975	0.198844	7.14004	9.33029e-13	9.93761e-12
P2RX4	192.912	2.11882	0.297006	7.13392	9.75482e-13	1.03751e-11
LINC01599	395.977	0.949652	0.133224	7.12825	1.01653e-12	1.07813e-11
SNED1	456.467	1.35382	0.190102	7.12154	1.06732e-12	1.13041e-11
TP53	2011.76	0.99416	0.13961	7.12098	1.07162e-12	1.13418e-11
DEDD2	656.843	1.07886	0.151522	7.12013	1.07826e-12	1.1404e-11
DUSP5	2524.17	1.45798	0.204813	7.11856	1.09064e-12	1.15269e-11
AQP3	71.1586	2.41707	0.339649	7.11637	1.10805e-12	1.17027e-11
PYROXD2	566.884	1.03658	0.145717	7.11366	1.13008e-12	1.19187e-11
IFITM2	644.676	0.841875	0.118475	7.1059	1.19537e-12	1.25635e-11
KCND1	145.372	1.43264	0.201721	7.10208	1.22894e-12	1.28983e-11
ATP6V1E1	1044.59	0.712715	0.100401	7.09871	1.25929e-12	1.32007e-11
RHOB	500	0.890645	0.125499	7.09682	1.27664e-12	1.33526e-11
DVL2	1362.33	0.648516	0.0914433	7.092	1.3219e-12	1.38068e-11
SELENBP1	229.137	1.87135	0.263965	7.08939	1.34706e-12	1.40308e-11
SLC12A6	666.336	1.13067	0.159509	7.08844	1.35628e-12	1.41074e-11
LTBP3	1017.33	2.45475	0.346392	7.08662	1.37428e-12	1.42848e-11
DYRK1B	535.075	1.67582	0.236528	7.08509	1.38954e-12	1.44235e-11
WASHC2A	586.519	1.43294	0.202588	7.07315	1.51452e-12	1.56562e-11
APLP1	169.061	1.5	0.212093	7.0724	1.52277e-12	1.572e-11
HLA-K	253.924	1.24114	0.17557	7.06918	1.55848e-12	1.60777e-11
GNPTG	500.241	1.09035	0.154299	7.06648	1.58907e-12	1.63598e-11
CYBRD1	1031.97	0.833282	0.118123	7.05437	1.73382e-12	1.77531e-11
RGS9	215.316	1.86575	0.264518	7.05337	1.74633e-12	1.78691e-11
BTG1	1174.68	1.35284	0.191924	7.0488	1.80464e-12	1.84407e-11
DHTKD1	716.667	0.664553	0.0944033	7.03951	1.92921e-12	1.96472e-11
AKAP13	1261.72	0.897193	0.127481	7.03785	1.95226e-12	1.98553e-11
SLC6A8	208.753	1.41547	0.201126	7.03772	1.95407e-12	1.98602e-11
YIPF3	1686.61	0.858158	0.122079	7.02951	2.07255e-12	2.10078e-11
SMPD1	768.729	1.12063	0.159465	7.02745	2.10339e-12	2.12633e-11
MIR22HG	415.935	1.24582	0.177319	7.02589	2.12705e-12	2.14882e-11
CSTB	2081.24	0.672244	0.0956969	7.02472	2.14496e-12	2.16546e-11
LGALS3	1725.76	1.11588	0.158895	7.02272	2.17586e-12	2.19372e-11
DPP7	1368.65	0.693222	0.0989152	7.00825	2.41316e-12	2.41684e-11
PSMB9	235.027	1.1001	0.15706	7.00431	2.4821e-12	2.47767e-11
ZNF740	719.8	0.861439	0.123181	6.99331	2.68483e-12	2.66594e-11
LIMS2	280.711	1.14858	0.164328	6.98952	2.75826e-12	2.73526e-11
SNX9	1158.7	1.33791	0.191628	6.98179	2.91439e-12	2.88063e-11
MAFK	1317.11	0.677891	0.097123	6.97972	2.95764e-12	2.91766e-11
USP20	598.862	1.09836	0.157379	6.9791	2.97083e-12	2.92875e-11
PARP12	726.887	0.64424	0.0923297	6.9776	3.00256e-12	2.9581e-11
PWWP2B	302.977	1.0969	0.157401	6.9688	3.19648e-12	3.13687e-11
BBC3	188.176	1.7135	0.246221	6.95917	3.42281e-12	3.34161e-11
BLVRB	403.257	1.15303	0.16569	6.95895	3.42817e-12	3.34468e-11
DLG3	711.097	1.32257	0.19009	6.95758	3.46174e-12	3.37307e-11
POR	1219.63	0.720347	0.103539	6.95724	3.47e-12	3.37677e-11
NTN4	1008.25	0.796407	0.114547	6.95268	3.58421e-12	3.48118e-11
SORBS2	402.77	1.43608	0.206693	6.9479	3.70757e-12	3.58945e-11
ABCA2	1169.66	0.955767	0.137562	6.94792	3.70699e-12	3.58945e-11
JUP	1447.75	1.93456	0.2785	6.94638	3.74775e-12	3.62442e-11
PGPEP1	749.634	1.05705	0.152249	6.94294	3.84024e-12	3.70602e-11
ATP10D	845.085	0.951931	0.137176	6.9395	3.93499e-12	3.79261e-11
MGST3	649.911	0.977349	0.14088	6.93748	3.9916e-12	3.84471e-11
TMEM44	852.431	0.959647	0.13846	6.93087	4.1827e-12	4.01343e-11
PIP4P1	654.743	0.715696	0.103279	6.92973	4.21637e-12	4.04059e-11
NLRC5	744.998	0.675373	0.0975196	6.92551	4.34405e-12	4.15768e-11
MKNK1	425.238	0.899713	0.129975	6.9222	4.44669e-12	4.25053e-11
ARL8A	669.134	0.818865	0.118362	6.91834	4.5698e-12	4.36268e-11
H2BC5	85.3006	1.96055	0.283432	6.91719	4.60695e-12	4.39537e-11
PPL	1836.71	2.28875	0.331035	6.91391	4.71483e-12	4.49262e-11
RARG	648.801	0.749897	0.108544	6.90872	4.89044e-12	4.65408e-11
GRIN2D	51.5165	2.67448	0.387179	6.9076	4.92936e-12	4.68817e-11
IRF7	278.624	1.49409	0.21642	6.90365	5.06827e-12	4.80817e-11
TMSB10	8232.4	0.647296	0.0937736	6.90276	5.10021e-12	4.83543e-11
IP6K2	981.484	0.950696	0.137796	6.89932	5.22533e-12	4.94785e-11
DNAJB5	290.469	1.23176	0.178562	6.89823	5.26529e-12	4.97944e-11
CTH	157.298	1.76979	0.256979	6.88692	5.7015e-12	5.37179e-11
DNAJC22	229.509	2.07176	0.301037	6.88209	5.89796e-12	5.5396e-11
KYNU	148.313	1.39102	0.202371	6.87362	6.25949e-12	5.85007e-11
NPAS1	91.8178	2.10195	0.3058	6.87362	6.25933e-12	5.85007e-11
CDC42BPG	169.38	1.66969	0.243039	6.87005	6.41803e-12	5.99083e-11
IL17RE	264.391	1.16242	0.169259	6.86769	6.525e-12	6.08316e-11
STK25	1576.55	0.631747	0.0920233	6.86507	6.64572e-12	6.18425e-11
LRSAM1	511.104	0.846798	0.12355	6.85387	7.18769e-12	6.67214e-11
GARRE1	602.807	1.08134	0.157796	6.85278	7.24287e-12	6.71923e-11
LIPH	116.366	2.05421	0.299796	6.85205	7.28004e-12	6.74957e-11
STARD3	1144.82	0.676368	0.0987121	6.85192	7.2864e-12	6.75132e-11
SERPINA1	194.652	2.79726	0.408427	6.84887	7.44367e-12	6.89281e-11
REEP2	214.509	1.12332	0.16413	6.84408	7.69692e-12	7.10554e-11
PI4K2A	538.015	0.981863	0.143588	6.83805	8.02765e-12	7.39278e-11
TNFSF10	60.2446	3.26819	0.478034	6.83674	8.10181e-12	7.45653e-11
LPIN2	2061.21	0.860569	0.125901	6.83529	8.18418e-12	7.51859e-11
SLC38A7	470.916	1.02064	0.14941	6.8311	8.42652e-12	7.72581e-11
DUSP10	184.493	1.27057	0.186002	6.83092	8.43728e-12	7.7276e-11
DBNDD1	75.8076	2.13962	0.313392	6.82731	8.65212e-12	7.90999e-11
CIC	2921.9	0.627429	0.0918997	6.82733	8.65095e-12	7.90999e-11
SECTM1	280.163	1.22766	0.179866	6.82539	8.76839e-12	8.00659e-11
FMNL2	1048.47	0.637363	0.0934216	6.82244	8.95061e-12	8.1631e-11
GIGYF1	2193.04	0.895163	0.131298	6.81781	9.24404e-12	8.41547e-11
TSC22D3	225.397	1.92484	0.282344	6.81735	9.27355e-12	8.43725e-11
KIAA0513	321.708	1.076	0.157896	6.81462	9.45103e-12	8.57291e-11
DENND6B	74.0977	2.15593	0.31646	6.81262	9.58338e-12	8.68253e-11
DCAF5	1339.73	0.816463	0.119867	6.81142	9.66398e-12	8.7503e-11
MPG	874.98	0.971205	0.142611	6.81018	9.74794e-12	8.81048e-11
LITAF	730.844	0.738009	0.108694	6.78977	1.12315e-11	1.0091e-10
TMEM59	1770.13	0.750961	0.110625	6.78834	1.13431e-11	1.01852e-10
ZNF432	257.33	1.16583	0.171913	6.78153	1.18912e-11	1.06394e-10
HAGH	680.429	0.643841	0.0949815	6.77859	1.21353e-11	1.08514e-10
NAGK	643.583	0.787849	0.116263	6.77645	1.23161e-11	1.10065e-10
PTGS1	138.981	1.56005	0.230363	6.77213	1.269e-11	1.13138e-10
FDFT1	1471.27	2.17972	0.322202	6.76506	1.3325e-11	1.1866e-10
TXNIP	1619.91	0.842752	0.124687	6.75893	1.39014e-11	1.23502e-10
DMTN	392.356	0.827303	0.122428	6.75745	1.40439e-11	1.24621e-10
TRAF4	868.593	0.871785	0.129053	6.75524	1.42601e-11	1.26465e-10
PRKD2	721.982	1.1072	0.164067	6.74844	1.4944e-11	1.3222e-10
TP53INP1	321.245	1.90629	0.282513	6.74761	1.50302e-11	1.32905e-10
NRSN2	785.589	0.709653	0.105262	6.7418	1.56437e-11	1.38248e-10
ACLY	6133.43	0.608603	0.0902896	6.74057	1.57763e-11	1.39176e-10
KCNK6	194.52	1.66622	0.247264	6.73862	1.59894e-11	1.40974e-10
ABCD1	728.829	1.36536	0.202638	6.73796	1.60621e-11	1.41532e-10
VPS11	841.988	0.839175	0.12471	6.72899	1.70845e-11	1.50119e-10
PIP5KL1	80.9252	1.93441	0.28764	6.72512	1.7545e-11	1.53791e-10
MLLT6	1971.51	0.935718	0.139155	6.72427	1.76477e-11	1.54601e-10
LZTS3	169.081	1.33603	0.199081	6.71098	1.93324e-11	1.68676e-10
SAMD9	1025.47	0.600264	0.0894635	6.7096	1.95157e-11	1.70177e-10
MVK	405.414	1.94217	0.289826	6.70117	2.06764e-11	1.79468e-10
PLB1	132.902	1.37047	0.204538	6.70035	2.07916e-11	1.80365e-10
ARMCX1	522.251	1.07153	0.159951	6.69909	2.09718e-11	1.81824e-10
OCIAD2	1110.11	0.872976	0.13064	6.68228	2.35257e-11	2.03034e-10
DOCK4	1120.57	0.85201	0.127513	6.68172	2.36149e-11	2.03687e-10
CHD6	1114.55	1.0933	0.163762	6.67613	2.45338e-11	2.11045e-10
SLU7	839.48	0.687195	0.103079	6.66667	2.61673e-11	2.24676e-10
MEF2C	84.9785	1.77459	0.266736	6.65299	2.87203e-11	2.4548e-10
TCEAL9	1141.28	0.76202	0.114554	6.65204	2.89052e-11	2.46921e-10
COMT	663.919	0.926278	0.139471	6.64137	3.10791e-11	2.64146e-10
PNPLA7	126.507	1.64881	0.248374	6.63842	3.1706e-11	2.69171e-10
C1QL1	114.457	1.80188	0.271443	6.63816	3.17622e-11	2.69497e-10
HDAC6	1658.72	0.61464	0.0926845	6.63153	3.32225e-11	2.80941e-10
MKRN1	1133.75	0.791374	0.119399	6.62798	3.40301e-11	2.87127e-10
PLEKHH3	550.453	0.894119	0.134923	6.62688	3.42867e-11	2.8913e-10
KIAA1217	777.904	1.2048	0.181872	6.62448	3.48471e-11	2.93201e-10
FCHSD1	773.683	1.33878	0.202143	6.62291	3.52192e-11	2.95837e-10
TUBG2	566.616	1.04929	0.158461	6.62178	3.54909e-11	2.97954e-10
IFI27	133.257	2.88095	0.435164	6.62039	3.58262e-11	3.00602e-10
PDLIM1	1417.05	0.708582	0.10706	6.61858	3.62674e-11	3.04134e-10
CUL9	1026.61	1.02764	0.15527	6.61843	3.6303e-11	3.04264e-10
FKBP8	3063.55	0.695621	0.105321	6.6048	3.98058e-11	3.31232e-10
ADCY6	1444.88	0.709972	0.107533	6.60235	4.04699e-11	3.36573e-10
WDR6	4004.64	0.607508	0.0921174	6.59494	4.25433e-11	3.52652e-10
PDK2	637.457	0.76067	0.115358	6.59399	4.2815e-11	3.54515e-10
MYO1E	664.375	0.686406	0.104228	6.58563	4.52947e-11	3.74226e-10
BMP1	933.648	0.921731	0.139992	6.58416	4.57453e-11	3.77743e-10
TTC28	354.717	1.23946	0.188651	6.57009	5.02865e-11	4.14562e-10
LDAF1	176.378	1.41766	0.215903	6.56621	5.16127e-11	4.24568e-10
TMEM229B	84.394	1.88559	0.28773	6.55336	5.62575e-11	4.62021e-10
ZFYVE26	759.697	0.810876	0.123752	6.55245	5.66013e-11	4.64592e-10
COL17A1	352.882	0.838359	0.127967	6.55137	5.70121e-11	4.6771e-10
TST	408.088	0.809093	0.123505	6.55111	5.71103e-11	4.68261e-10
BRSK1	166.125	2.03102	0.310341	6.54448	5.97044e-11	4.87941e-10
OSMR	1879.4	1.05301	0.160918	6.54374	6e-11	4.89827e-10
OSBP	1637.7	0.690724	0.105562	6.54328	6.01849e-11	4.91071e-10
CFLAR	741.583	0.659233	0.10077	6.54193	6.07317e-11	4.95265e-10
MAL2	90.1282	1.74191	0.266358	6.53972	6.16335e-11	5.01806e-10
NUMA1	7893.19	0.758385	0.115997	6.538	6.23482e-11	5.07079e-10
SPEG	427.283	1.63161	0.249587	6.53722	6.2674e-11	5.09454e-10
AMBRA1	775.662	0.616423	0.0943115	6.53603	6.3173e-11	5.12407e-10
AK1	192.238	1.2306	0.188384	6.53241	6.47178e-11	5.24374e-10
CHRNE	128.846	1.55871	0.23873	6.52919	6.61263e-11	5.34353e-10
JDP2	74.843	2.05663	0.315027	6.52843	6.64635e-11	5.36504e-10
PHF21A	672.917	1.21219	0.185697	6.52779	6.67463e-11	5.38499e-10
TMBIM1	1703.05	1.0953	0.168429	6.50305	7.87052e-11	6.32952e-10
BACH1	682.156	1.19318	0.183582	6.49943	8.06265e-11	6.47714e-10
SBF1	2597.97	0.72715	0.111904	6.49801	8.13906e-11	6.52811e-10
CLIP2	1474.05	0.872374	0.134278	6.49679	8.20504e-11	6.57404e-10
AARS1	2103.07	0.965158	0.148876	6.48298	8.99274e-11	7.18231e-10
PFKFB2	532.43	1.02877	0.158877	6.47527	9.4641e-11	7.55078e-10
TP53BP1	1602.02	0.668292	0.103254	6.47229	9.65298e-11	7.69335e-10
OAS1	41.0713	2.96951	0.459107	6.46801	9.93041e-11	7.88948e-10
SLC66A1	436.246	0.719896	0.111304	6.46781	9.94319e-11	7.89548e-10
TULP3	1054.44	0.865469	0.133833	6.4668	1.00102e-10	7.94239e-10
PRR36	80.7502	2.28994	0.35413	6.46636	1.00389e-10	7.95893e-10
STX5	780.584	0.711022	0.109992	6.46429	1.01775e-10	8.0646e-10
ETV4	1624.42	0.826077	0.128	6.45373	1.09129e-10	8.62465e-10
SLC9A8	661.732	0.87224	0.135183	6.45231	1.10157e-10	8.70133e-10
VPS39	1170.79	0.994073	0.15407	6.45207	1.10332e-10	8.71066e-10
BAHCC1	1077.1	0.920056	0.142703	6.44734	1.13829e-10	8.98205e-10
ALDH3B1	540.516	1.38251	0.214443	6.44697	1.14108e-10	8.99812e-10
MAP3K7CL	47.389	2.54203	0.394303	6.44691	1.14152e-10	8.99812e-10
MTUS1	325.592	1.34558	0.208832	6.44334	1.16872e-10	9.20287e-10
SUN3	39.9781	3.17102	0.492338	6.44073	1.18903e-10	9.35309e-10
ELF1	657.509	0.767053	0.119188	6.43566	1.22938e-10	9.64038e-10
TENT5A	250.879	0.952263	0.148026	6.43306	1.25061e-10	9.78655e-10
TMEM38A	260.499	1.03399	0.160777	6.43121	1.26589e-10	9.89584e-10
GMIP	403.066	1.07376	0.167079	6.42666	1.30438e-10	1.01546e-09
MTMR14	837.129	0.869663	0.135501	6.41812	1.37963e-10	1.07074e-09
CUL7	896.168	1.05439	0.164297	6.41759	1.38447e-10	1.07394e-09
PPP1R15A	3497.85	1.7228	0.268555	6.41509	1.40738e-10	1.09115e-09
CEACAM19	231.125	2.01414	0.31398	6.41486	1.40953e-10	1.09226e-09
S100A13	532.314	0.989912	0.154485	6.40781	1.47621e-10	1.14159e-09
ARFIP2	1223.02	0.617737	0.0964702	6.4034	1.51959e-10	1.17273e-09
SAT2	592.644	1.28318	0.200495	6.40008	1.55298e-10	1.19728e-09
CASTOR2	183.387	1.61949	0.253089	6.39888	1.56518e-10	1.20607e-09
RRAS	519.03	1.58313	0.247623	6.3933	1.62343e-10	1.24714e-09
ARNT2	461.098	0.782712	0.122437	6.39277	1.62905e-10	1.25082e-09
RHPN1	413.094	1.31621	0.206204	6.38303	1.7362e-10	1.32903e-09
NLGN3	121.614	2.0174	0.316161	6.38094	1.76004e-10	1.34456e-09
WFS1	1160.05	0.647861	0.101628	6.37483	1.83165e-10	1.39714e-09
ACSS3	533.661	1.34957	0.21175	6.37339	1.84894e-10	1.4089e-09
PADI1	55.6547	2.44902	0.38444	6.37037	1.88576e-10	1.43263e-09
IKBKE	461.527	1.3747	0.215812	6.36991	1.89135e-10	1.43615e-09
WASHC2C	511.326	1.59761	0.25088	6.36804	1.91462e-10	1.45187e-09
TRIM47	581.664	1.13965	0.179382	6.35321	2.10871e-10	1.59479e-09
BST2	301.574	1.97874	0.311463	6.35305	2.11092e-10	1.59566e-09
RTL8C	1433.05	0.787994	0.124139	6.34765	2.18624e-10	1.65012e-09
CAPN1	2741.85	0.742059	0.116979	6.34354	2.24545e-10	1.69135e-09
ATP6AP1	1903.93	0.619741	0.097782	6.33798	2.32792e-10	1.75005e-09
TBC1D16	967.957	1.01107	0.159545	6.33723	2.33938e-10	1.75779e-09
RNF5	592.421	0.720379	0.113712	6.3351	2.3719e-10	1.77957e-09
SLC7A7	55.6752	2.2012	0.347503	6.33433	2.38378e-10	1.7876e-09
EGR1	1103.71	3.10212	0.490239	6.32776	2.4874e-10	1.86345e-09
VGLL4	999.525	1.07841	0.170501	6.32497	2.53287e-10	1.89564e-09
PNPLA8	582.145	0.910252	0.143976	6.32223	2.57809e-10	1.92662e-09
TRIML2	223.716	1.19422	0.188995	6.3188	2.63603e-10	1.96797e-09
CCDC88B	137.567	1.89843	0.300557	6.31639	2.67747e-10	1.99693e-09
MAST3	381.421	1.00915	0.160064	6.30468	2.88793e-10	2.14331e-09
ABCD4	793.001	0.848299	0.134564	6.30406	2.89946e-10	2.15082e-09
CDCP1	7265.38	1.23762	0.196453	6.29983	2.9797e-10	2.20708e-09
HOXB3	254.059	1.7015	0.270127	6.29889	2.99792e-10	2.2184e-09
C1RL-AS1	170.467	2.09474	0.332618	6.29773	3.02041e-10	2.23286e-09
MYD88	709.616	1.31665	0.209083	6.29723	3.03007e-10	2.2389e-09
HINFP	456.333	0.809801	0.128644	6.29489	3.07622e-10	2.26745e-09
MANF	1218.46	0.770009	0.122366	6.29268	3.12039e-10	2.29777e-09
DRAM1	348.059	1.32006	0.209905	6.28884	3.19843e-10	2.35065e-09
CD99L2	3019.6	1.28512	0.204401	6.28726	3.23108e-10	2.37234e-09
ARRDC2	788.15	1.11404	0.177293	6.28364	3.3073e-10	2.42594e-09
PATL2	137.524	1.87715	0.298754	6.28328	3.31508e-10	2.43047e-09
SLC26A11	248.714	1.66055	0.264357	6.28147	3.3539e-10	2.45773e-09
PPP2R5B	500.486	1.04991	0.167208	6.2791	3.40547e-10	2.4931e-09
SLC35C2	1234.09	0.915241	0.146021	6.26789	3.65975e-10	2.66892e-09
FNDC3B	1654.51	0.901565	0.143842	6.26773	3.66349e-10	2.67035e-09
FHIP2B	840.222	0.889732	0.141973	6.26693	3.68237e-10	2.68282e-09
PLLP	89.0346	2.26871	0.362068	6.26598	3.7048e-10	2.69656e-09
SLC25A45	104.492	2.6609	0.425007	6.26084	3.82898e-10	2.78025e-09
NFKB2	1543	1.63816	0.261851	6.25608	3.94765e-10	2.86228e-09
HSD17B4	1048.64	0.628602	0.100563	6.2508	4.08362e-10	2.9552e-09
PNMA2	540.971	0.814716	0.130343	6.25054	4.09029e-10	2.95861e-09
MX1	76.8936	1.94204	0.310749	6.24956	4.11617e-10	2.9759e-09
GGT7	201.496	2.52051	0.403448	6.24742	4.17292e-10	3.01404e-09
ABHD8	600.63	1.21881	0.195275	6.24153	4.33318e-10	3.12531e-09
CNTNAP1	765.986	1.13272	0.181488	6.24131	4.33922e-10	3.12818e-09
SHFL	234.363	1.49522	0.239616	6.24006	4.37406e-10	3.15178e-09
SERPINE2	744.132	0.80531	0.129117	6.23707	4.45854e-10	3.20807e-09
FBXO41	505.619	0.82612	0.132516	6.23411	4.5436e-10	3.26461e-09
BTN3A2	286.592	1.34968	0.216562	6.23229	4.59669e-10	3.30118e-09
MIR3681HG	258.953	1.18382	0.189993	6.23084	4.63943e-10	3.33029e-09
SCIRT	165.243	2.656	0.426548	6.22673	4.76283e-10	3.414e-09
ZHX2	284.584	0.960626	0.154322	6.22484	4.82058e-10	3.45376e-09
TMEM45A	72.1602	2.13008	0.342368	6.22161	4.92066e-10	3.51879e-09
DHRS3	41.5103	3.09881	0.498292	6.21885	5.00816e-10	3.57627e-09
ANKRD13D	938.837	0.640352	0.102979	6.2183	5.02576e-10	3.58715e-09
RAPGEF3	366.024	0.990517	0.159389	6.21445	5.15033e-10	3.67085e-09
SEPTIN4	34.7909	3.40974	0.548837	6.21266	5.20941e-10	3.70946e-09
CA11	101.001	1.85847	0.299153	6.21245	5.21649e-10	3.71276e-09
MAP3K8	136.371	1.77111	0.285111	6.21202	5.23067e-10	3.72109e-09
NECAP2	779.029	0.613826	0.0989153	6.20557	5.44973e-10	3.87146e-09
SAV1	1137.58	0.654942	0.105709	6.19569	5.80298e-10	4.10695e-09
OLFML2A	880.081	1.27134	0.205715	6.18013	6.40496e-10	4.51396e-09
CLDN7	95.808	1.79958	0.291188	6.18014	6.40446e-10	4.51396e-09
NT5C2	1712.87	0.600306	0.0971699	6.1779	6.49593e-10	4.57593e-09
OBSCN	206.733	1.16011	0.187828	6.17649	6.55433e-10	4.61277e-09
SLC15A3	122.9	2.00716	0.325189	6.17229	6.73094e-10	4.72605e-09
SLAMF7	378.971	0.73994	0.119903	6.17114	6.78015e-10	4.75618e-09
PTK6	463.649	0.895377	0.145252	6.1643	7.07975e-10	4.95025e-09
NCOA7	554.843	0.710016	0.115395	6.1529	7.60795e-10	5.30484e-09
DGKQ	782.184	0.81699	0.132797	6.15218	7.64256e-10	5.32406e-09
GPER1	160.187	2.16913	0.352676	6.15047	7.72531e-10	5.37675e-09
IKBKB	1158.34	0.62556	0.101728	6.14934	7.78042e-10	5.41261e-09
SLC37A3	855.508	0.608117	0.0988936	6.14921	7.78712e-10	5.41478e-09
GLIPR2	242.053	0.910586	0.148244	6.14249	8.12397e-10	5.63603e-09
FAM234A	650.268	1.27254	0.207271	6.13951	8.27778e-10	5.73746e-09
SCX	59.6055	2.00027	0.325882	6.13803	8.35532e-10	5.7859e-09
HOOK2	498.165	1.34772	0.219594	6.13735	8.39112e-10	5.80536e-09
DUSP1	1247.5	2.09464	0.341336	6.13661	8.43032e-10	5.82182e-09
SLC30A10	44.6393	2.55848	0.416998	6.13547	8.49067e-10	5.86081e-09
CUEDC2	588.003	1.17455	0.191471	6.13433	8.55165e-10	5.90021e-09
PC	1302.74	1.03905	0.169591	6.12677	8.96822e-10	6.17071e-09
AVIL	56.3919	2.14218	0.34965	6.12663	8.97589e-10	6.17315e-09
LAT2	200.047	1.06513	0.174054	6.11955	9.38423e-10	6.4335e-09
SELPLG	59.1953	2.30246	0.376424	6.11667	9.55513e-10	6.53287e-09
RIT1	417.655	0.893518	0.146233	6.11023	9.94873e-10	6.79275e-09
HES1	598.071	2.6503	0.433872	6.10849	1.0058e-09	6.86117e-09
MSLN	279.114	0.983974	0.161264	6.10162	1.05e-09	7.14652e-09
PLEKHH2	222.555	1.23513	0.202443	6.10114	1.05313e-09	7.16457e-09
RGL3	629.191	1.35451	0.222263	6.09418	1.1e-09	7.47337e-09
TECPR1	733.524	0.858704	0.141046	6.08812	1.14243e-09	7.7512e-09
BTD	599.783	0.724849	0.119083	6.08694	1.15091e-09	7.80168e-09
CCNDBP1	699.573	0.919797	0.151229	6.08216	1.18571e-09	8.03041e-09
DNAJC18	230.546	1.59643	0.262566	6.08009	1.20112e-09	8.12383e-09
SLC22A18	259.988	1.70666	0.280829	6.07721	1.22291e-09	8.23995e-09
TXNDC11	403.324	0.802246	0.13201	6.07717	1.2232e-09	8.23995e-09
RAB15	345.763	0.826802	0.136065	6.07653	1.22812e-09	8.26939e-09
PXDC1	755.814	0.686381	0.113228	6.06192	1.34503e-09	9.02164e-09
ACTMAP	505.491	0.697405	0.115047	6.0619	1.34521e-09	9.02164e-09
CCDC106	286.115	1.17662	0.194172	6.05967	1.36403e-09	9.13972e-09
B3GNT9	242.59	1.67969	0.277436	6.05435	1.40989e-09	9.42196e-09
STXBP2	309.615	1.74267	0.288102	6.04877	1.45955e-09	9.74085e-09
FZD4	255.59	0.986531	0.163332	6.04003	1.5409e-09	1.02611e-08
GM2A	428.563	0.821811	0.136179	6.03479	1.59166e-09	1.05944e-08
MUC4	191.204	1.83365	0.303913	6.03346	1.60487e-09	1.06777e-08
EPSTI1	44.8384	2.83273	0.469644	6.03165	1.62298e-09	1.07934e-08
SPNS3	35.1061	3.01297	0.499743	6.02904	1.64939e-09	1.09594e-08
C15orf62	34.7426	3.94436	0.65461	6.02552	1.6857e-09	1.11859e-08
COL1A1	334.535	1.41459	0.234792	6.02486	1.69253e-09	1.12229e-08
JAG2	159.895	1.14041	0.189339	6.0231	1.71108e-09	1.13344e-08
BIRC3	326.317	0.873601	0.145154	6.01845	1.76094e-09	1.16392e-08
RHBDD2	953.443	0.936071	0.155547	6.01793	1.76662e-09	1.16665e-08
BAIAP2L1	1203.4	0.655855	0.109036	6.01503	1.79853e-09	1.1872e-08
DOCK11	327.808	0.91257	0.151797	6.01176	1.83518e-09	1.21034e-08
OSBP2	144.14	1.32963	0.221182	6.01149	1.83824e-09	1.21182e-08
ANXA4	438.658	1.36979	0.228015	6.00746	1.88456e-09	1.24025e-08
EGFL7	382.418	0.769281	0.128139	6.00351	1.93097e-09	1.26963e-08
AMDHD2	326.149	0.776838	0.129404	6.00321	1.93453e-09	1.27142e-08
PGLS	786.994	0.880268	0.146666	6.00186	1.95069e-09	1.28148e-08
MYO5C	1068.99	0.613518	0.102258	5.99969	1.97697e-09	1.29762e-08
ARHGEF10L	239.847	1.52831	0.254928	5.99505	2.03424e-09	1.33289e-08
DAPK2	166.677	1.16981	0.19524	5.99167	2.07697e-09	1.35912e-08
RASGRP3	58.0302	2.61457	0.436421	5.99094	2.08633e-09	1.36465e-08
RHOD	319.876	0.974091	0.162739	5.98561	2.15578e-09	1.40764e-08
ITGA7	71.5419	1.84567	0.308376	5.98513	2.16221e-09	1.41123e-08
HDAC11	179.842	1.52861	0.255479	5.98331	2.18646e-09	1.42459e-08
IRF5	85.245	2.33022	0.390793	5.96281	2.47936e-09	1.60573e-08
TNS4	401.027	2.65884	0.44598	5.96178	2.49504e-09	1.6152e-08
ECHDC2	697.194	1.06047	0.177954	5.95925	2.53392e-09	1.63756e-08
PELI1	122.476	1.63808	0.274877	5.95931	2.53303e-09	1.63756e-08
TMEM63B	745.864	0.834009	0.140054	5.95491	2.60215e-09	1.67918e-08
CBX4	658.172	0.782981	0.131505	5.95402	2.6164e-09	1.68653e-08
PAN2	623.461	1.14458	0.192368	5.94995	2.68222e-09	1.72602e-08
TSPOAP1	344.761	1.33733	0.225155	5.93961	2.857e-09	1.83302e-08
ANKRD9	752.791	0.67327	0.11357	5.92826	3.06166e-09	1.95932e-08
PABIR3	151.872	1.58968	0.268232	5.92653	3.094e-09	1.97751e-08
MED12	1278.33	0.608778	0.102799	5.92204	3.17964e-09	2.02644e-08
TLR8-AS1	51.2277	2.19029	0.370145	5.91737	3.27128e-09	2.08114e-08
MCOLN3	221.232	0.966864	0.163535	5.91226	3.37446e-09	2.14406e-08
ZBTB7B	662.645	0.959954	0.162392	5.91135	3.39306e-09	2.15498e-08
DHX32	1052.15	0.660923	0.111959	5.90325	3.56406e-09	2.26168e-08
DPYSL3	133.507	1.58843	0.269082	5.90314	3.56654e-09	2.2623e-08
ZBTB40	1121.7	0.742538	0.125821	5.90156	3.60083e-09	2.28224e-08
PTOV1	1777.24	0.977685	0.165856	5.89479	3.75156e-09	2.37468e-08
UBE2H	2261.1	1.28466	0.217984	5.89335	3.78434e-09	2.39242e-08
RBM47	211.46	1.58981	0.270202	5.88377	4.01014e-09	2.52882e-08
EHF	632.889	0.62207	0.10576	5.88191	4.05553e-09	2.55637e-08
ABCA7	612.329	2.16989	0.369067	5.87941	4.11743e-09	2.59215e-08
PBX1	373.562	1.36932	0.23291	5.87916	4.12341e-09	2.59483e-08
CYB561	349.709	1.10604	0.188146	5.87861	4.13719e-09	2.60133e-08
EDEM1	1651.17	0.781516	0.133006	5.87581	4.20791e-09	2.6436e-08
ZNF114	207.263	1.33792	0.227771	5.87398	4.25456e-09	2.67068e-08
CTXN1	210.04	1.65198	0.281579	5.86686	4.44137e-09	2.77871e-08
PDP1	1296.11	1.4838	0.252957	5.86581	4.46939e-09	2.79392e-08
NCKAP5L	769.641	1.3292	0.226689	5.86355	4.53066e-09	2.82988e-08
KLF9	143.947	2.51829	0.429499	5.86333	4.53673e-09	2.8325e-08
SEC24D	1671.59	0.834528	0.142336	5.86308	4.54359e-09	2.83561e-08
ZFAND2A	297.426	0.838024	0.143034	5.8589	4.6595e-09	2.90555e-08
IDUA	884.748	0.991971	0.169401	5.85577	4.74816e-09	2.95596e-08
PPOX	322.183	0.84976	0.145226	5.85129	4.87784e-09	3.03419e-08
NOTCH3	57.1872	2.11464	0.361664	5.84697	5.00612e-09	3.1063e-08
USP54	635.393	0.616283	0.10544	5.84489	5.06905e-09	3.14277e-08
NINJ1	504.882	0.834469	0.142778	5.84453	5.07985e-09	3.14688e-08
CBFA2T2	762.597	0.675751	0.115662	5.84245	5.14401e-09	3.18532e-08
LTBP1	1171.54	0.8599	0.147266	5.83909	5.24877e-09	3.2462e-08
BCL6	450.457	1.67065	0.28617	5.83795	5.28459e-09	3.26434e-08
GIPR	104.939	2.45077	0.420437	5.8291	5.57279e-09	3.43534e-08
VAMP8	626.172	0.666042	0.114279	5.82823	5.6018e-09	3.45041e-08
BHLHE41	223.555	1.42062	0.244355	5.81375	6.10871e-09	3.75193e-08
L1CAM	1268.59	1.68583	0.290184	5.8095	6.26583e-09	3.84686e-08
MICAL1	721.772	1.2944	0.223068	5.80273	6.52433e-09	4.00231e-08
SSC5D	35.4632	2.77794	0.478942	5.80017	6.62476e-09	4.05897e-08
MYH16	155.172	2.04396	0.352452	5.79926	6.66074e-09	4.07937e-08
NWD1	71.517	2.61201	0.450424	5.799	6.67116e-09	4.08243e-08
ARMCX3	522.715	0.755798	0.130353	5.79809	6.70759e-09	4.09975e-08
TBC1D17	830.322	1.99074	0.343387	5.79736	6.73671e-09	4.11588e-08
DUSP16	458.484	1.16244	0.200532	5.79678	6.76013e-09	4.12685e-08
CNIH3	478.524	1.41127	0.243625	5.79282	6.92161e-09	4.21861e-08
AP1G2	1184.24	1.5648	0.270362	5.7878	7.13149e-09	4.34127e-08
HMGCR	1034.83	0.950354	0.164215	5.78727	7.15413e-09	4.3533e-08
VEGFB	876.883	0.934105	0.161511	5.78352	7.31523e-09	4.44953e-08
TMEM25	227.536	1.03233	0.178556	5.78152	7.40282e-09	4.49557e-08
CADM4	143.488	2.25398	0.390087	5.77815	7.55253e-09	4.58439e-08
CCDC149	377.209	0.870419	0.150671	5.77695	7.60651e-09	4.6137e-08
NFKBID	124.787	1.23795	0.214326	5.77602	7.64871e-09	4.6344e-08
PLXNA3	2443.53	1.28416	0.222349	5.77542	7.67605e-09	4.64655e-08
NRBP2	625.687	0.600447	0.10414	5.76578	8.12833e-09	4.90656e-08
ARMCX2	465.216	0.721538	0.125212	5.76252	8.28664e-09	4.99613e-08
KIFC2	755.216	0.652399	0.113294	5.75848	8.48758e-09	5.1132e-08
DDIT3	497.096	2.32476	0.40388	5.75605	8.6103e-09	5.17887e-08
INPP5K	408.075	0.722662	0.125585	5.75436	8.69708e-09	5.2269e-08
SMOX	311.15	1.43258	0.248996	5.75341	8.74593e-09	5.25417e-08
PHYH	283.61	1.13374	0.197244	5.74792	9.03459e-09	5.41896e-08
ARRDC3	538.302	1.40458	0.244402	5.74701	9.08351e-09	5.44614e-08
DNMT3B	541.108	0.641051	0.111619	5.74319	9.29095e-09	5.5683e-08
MAOA	285.224	0.94601	0.164986	5.73389	9.81544e-09	5.85245e-08
SPAG4	194.225	2.28093	0.398094	5.72964	1.00645e-08	5.9915e-08
CLCN7	1968.95	1.45318	0.253707	5.72777	1.01758e-08	6.05062e-08
TDRD7	462.112	0.671354	0.117258	5.72543	1.03169e-08	6.12728e-08
PLPP1	354.684	1.08426	0.189506	5.72151	1.05583e-08	6.26568e-08
NAT14	316.849	0.995948	0.174204	5.71713	1.08335e-08	6.42397e-08
ZBTB43	668.782	0.644301	0.112712	5.71636	1.08829e-08	6.44564e-08
CHPF	719.825	1.13664	0.198946	5.71331	1.10797e-08	6.55967e-08
AIP	724.144	0.621452	0.108829	5.71038	1.12723e-08	6.66585e-08
MAN2B1	685.158	0.645671	0.113106	5.70853	1.13957e-08	6.73619e-08
AGL	579.646	0.641905	0.112452	5.70825	1.14144e-08	6.74269e-08
ASIC3	171.745	1.87393	0.328372	5.70674	1.15163e-08	6.79154e-08
FBXO32	419.076	2.82129	0.494559	5.70465	1.16585e-08	6.86998e-08
RESF1	549.553	0.825571	0.144812	5.70098	1.19119e-08	7.01657e-08
LRRC75B	64.7594	2.33056	0.408827	5.7006	1.19387e-08	7.02691e-08
STEAP1B-AS1	139.152	1.90383	0.334271	5.69546	1.23041e-08	7.22224e-08
PRICKLE3	275.68	1.00541	0.176529	5.69547	1.23029e-08	7.22224e-08
PDE5A	96.9322	1.79259	0.315226	5.6867	1.29518e-08	7.58474e-08
LRP1	1600.26	2.77103	0.48795	5.67892	1.35546e-08	7.9224e-08
CTNS	336.859	0.831093	0.146349	5.67882	1.35624e-08	7.92391e-08
ESPN	33.2343	2.71863	0.478823	5.67773	1.36497e-08	7.96873e-08
SNAP91	74.7401	1.74191	0.306889	5.67603	1.37859e-08	8.03274e-08
CASP4	252.542	1.19502	0.210561	5.67541	1.38357e-08	8.05866e-08
SNX30	604.156	1.02605	0.180849	5.67352	1.3989e-08	8.14479e-08
SGSH	557.083	0.865122	0.152592	5.66951	1.43205e-08	8.33457e-08
AFMID	384.647	0.72124	0.127385	5.66191	1.49697e-08	8.69233e-08
ALAD	624.678	0.751923	0.132837	5.66051	1.50924e-08	8.75686e-08
FUCA1	324.078	1.47614	0.260795	5.66014	1.51245e-08	8.7721e-08
PLEKHF1	133.213	1.65097	0.291766	5.65854	1.52666e-08	8.84772e-08
QPCTL	455.416	0.608514	0.10773	5.64851	1.61847e-08	9.36184e-08
UBA7	504.457	2.39886	0.424872	5.64608	1.64144e-08	9.4802e-08
COL4A5	450.893	0.817281	0.14475	5.64615	1.64084e-08	9.4802e-08
PER1	253.396	1.0668	0.189205	5.63832	1.71722e-08	9.8989e-08
B3GNT3	72.5628	2.94288	0.522799	5.62909	1.81163e-08	1.04193e-07
ARHGAP31	473.164	0.767089	0.136322	5.62705	1.83317e-08	1.05392e-07
SERPIND1	27.8135	4.01578	0.713789	5.62601	1.84423e-08	1.05907e-07
TMEM156	538.142	0.67198	0.119449	5.62565	1.8481e-08	1.06088e-07
SERPINB1	885.917	1.20779	0.214906	5.62008	1.90873e-08	1.09347e-07
MCOLN1	425.216	0.63646	0.113248	5.62003	1.90921e-08	1.09347e-07
RNF187	1447.68	0.967584	0.172233	5.61787	1.93327e-08	1.10641e-07
LLGL2	286.849	1.64902	0.293757	5.61354	1.98231e-08	1.13276e-07
MNT	643.063	0.895298	0.1595	5.61317	1.98654e-08	1.13475e-07
MINDY1	338.498	1.38184	0.246182	5.61309	1.98749e-08	1.13486e-07
INTS3	2031.61	0.703682	0.125705	5.59786	2.17014e-08	1.23356e-07
SPIRE2	286.069	0.822566	0.14701	5.59531	2.20226e-08	1.24946e-07
TMCC3	395.153	0.694415	0.124153	5.59324	2.22877e-08	1.26403e-07
ZNHIT1	471.872	0.752739	0.134765	5.58557	2.32933e-08	1.31809e-07
TSPAN13	57.9821	2.50369	0.448252	5.58545	2.3309e-08	1.31848e-07
PLD1	251.041	1.79632	0.321635	5.58499	2.33719e-08	1.32155e-07
SCARF1	65.0382	1.77031	0.317145	5.58203	2.3773e-08	1.34222e-07
PSORS1C1	209	1.29497	0.232018	5.58133	2.38686e-08	1.34711e-07
TRIM21	292.998	0.778296	0.139474	5.58023	2.40197e-08	1.35463e-07
FER1L4	95.3223	2.47625	0.445407	5.55952	2.70517e-08	1.51769e-07
KLHDC2	530.44	0.61879	0.111334	5.55794	2.72975e-08	1.53091e-07
VPS35L	450.113	0.788104	0.141999	5.55008	2.85532e-08	1.59837e-07
TAPBP	3476.82	1.07152	0.193187	5.54653	2.91399e-08	1.62879e-07
ZNF358	500.732	1.30516	0.235396	5.54454	2.9473e-08	1.64559e-07
HMOX1	225.36	1.73278	0.312546	5.54409	2.95492e-08	1.64798e-07
ADAP1	98.264	1.35775	0.245066	5.54036	3.01849e-08	1.68036e-07
MAMDC2	70.7699	2.01028	0.363297	5.53344	3.14018e-08	1.74489e-07
PCED1A	786.866	0.754093	0.136345	5.53077	3.18819e-08	1.76832e-07
XKR8	351.977	0.729602	0.131931	5.5302	3.19869e-08	1.77284e-07
SAT1	3106.14	1.75207	0.316892	5.52891	3.22218e-08	1.7852e-07
SPHK1	313.732	0.761813	0.138021	5.51953	3.39903e-08	1.87699e-07
PIP4K2C	556.891	0.786079	0.1426	5.51246	3.53846e-08	1.95041e-07
IL1RAPL1	346.858	0.94205	0.171133	5.50479	3.69615e-08	2.03436e-07
LINC01503	44.8252	2.07644	0.37728	5.50371	3.7189e-08	2.04473e-07
ZFHX2	121.914	1.8712	0.33999	5.5037	3.71904e-08	2.04473e-07
CDK2AP2	693.469	1.00781	0.183191	5.50142	3.7675e-08	2.07062e-07
VEGFA	6686.51	1.31433	0.239183	5.49509	3.90514e-08	2.14314e-07
IFI27L2	341.5	0.963363	0.17536	5.49363	3.93747e-08	2.15932e-07
CYP11A1	31.5	2.76972	0.504168	5.49365	3.93713e-08	2.15932e-07
NEU1	1035.91	1.86522	0.339655	5.49152	3.98492e-08	2.18375e-07
ZSWIM3	108.644	1.37287	0.250012	5.49124	3.9913e-08	2.18646e-07
TRAC	276.771	1.18069	0.215127	5.48834	4.05738e-08	2.21863e-07
ADAMTSL5	326.319	0.968823	0.176539	5.48787	4.06811e-08	2.22369e-07
CSPG4	529.027	3.38751	0.618067	5.48082	4.23361e-08	2.31081e-07
RSAD2	25.5445	3.32041	0.605949	5.47968	4.26092e-08	2.32488e-07
BSDC1	632.413	1.04411	0.190624	5.47734	4.31775e-08	2.35418e-07
SSH3	259.652	1.87484	0.342446	5.47485	4.37886e-08	2.38493e-07
PPP1R3B	175.449	1.16581	0.213135	5.46982	4.50487e-08	2.44914e-07
ITGB8	161.157	1.43844	0.262992	5.46953	4.51238e-08	2.45234e-07
NR1H3	133.319	1.71792	0.314248	5.46679	4.58263e-08	2.48873e-07
EGR3	28.5993	3.47595	0.635999	5.46534	4.62024e-08	2.50735e-07
NES	1951.39	1.19066	0.218008	5.46153	4.7204e-08	2.55711e-07
REPS2	234.064	0.901624	0.165111	5.46071	4.74245e-08	2.56721e-07
CPVL	325.967	1.18077	0.216496	5.45402	4.92441e-08	2.66094e-07
STK16	408.203	0.870153	0.159753	5.44685	5.12699e-08	2.76291e-07
INPPL1	3924.98	1.1787	0.216403	5.44676	5.12958e-08	2.76291e-07
PNPLA6	1676.48	0.923405	0.169531	5.44682	5.12784e-08	2.76291e-07
IER3	4864.64	1.4769	0.271214	5.44552	5.16534e-08	2.78019e-07
ORMDL3	451.178	0.827942	0.152207	5.43959	5.3403e-08	2.86721e-07
HFE	249.338	1.01765	0.187243	5.43494	5.4816e-08	2.93924e-07
C3orf18	257.005	0.975282	0.179623	5.42961	5.64759e-08	3.01611e-07
RNF185	417.944	0.691165	0.127295	5.42965	5.64657e-08	3.01611e-07
FAXDC2	56.5469	3.40057	0.626921	5.42424	5.82018e-08	3.10438e-07
PLD2	238.641	0.972407	0.179413	5.41993	5.96238e-08	3.17524e-07
GARS1	3248.21	0.602551	0.11125	5.4162	6.08784e-08	3.23863e-07
ASS1	54.9305	1.86653	0.344786	5.41359	6.17718e-08	3.28384e-07
KANSL1	930.792	0.612038	0.113137	5.4097	6.31313e-08	3.35258e-07
PSPH	501.72	0.724672	0.133987	5.40851	6.35518e-08	3.37372e-07
LINC01270	137.332	1.22649	0.226831	5.40706	6.40691e-08	3.39879e-07
PTK7	147.355	1.35397	0.250452	5.40609	6.44161e-08	3.4148e-07
KLF3	488.302	0.86071	0.159219	5.40582	6.45131e-08	3.41874e-07
LINC01348	38.7479	2.30026	0.426	5.39968	6.67587e-08	3.52414e-07
ZNF467	115.96	1.55173	0.28738	5.3996	6.67907e-08	3.5246e-07
AGTRAP	256.03	0.943104	0.174725	5.39765	6.75213e-08	3.55969e-07
GPSM3	742.056	0.768353	0.142376	5.39664	6.78992e-08	3.5756e-07
POFUT2	917.319	0.601617	0.111496	5.39584	6.82029e-08	3.58909e-07
WNT9A	301.221	0.736868	0.136643	5.39266	6.94224e-08	3.64691e-07
DENND11	1074.45	0.621803	0.11534	5.39106	7.00447e-08	3.6745e-07
KCNN4	975.012	0.988627	0.183449	5.3891	7.08095e-08	3.71314e-07
AGPAT4	434.365	1.02821	0.190849	5.38757	7.14179e-08	3.74262e-07
TSC1	1020.92	0.607281	0.113081	5.37031	7.86011e-08	4.09773e-07
DHRS1	263.966	0.980699	0.182631	5.36983	7.88094e-08	4.10717e-07
HPS1	971.07	0.677421	0.126209	5.36747	7.98471e-08	4.15265e-07
GOLPH3L	405.893	0.767302	0.143038	5.36432	8.12564e-08	4.22013e-07
RHOF	1996.99	1.48722	0.277305	5.36313	8.1794e-08	4.24368e-07
CALHM5	27.3277	3.00032	0.559718	5.36042	8.30303e-08	4.30634e-07
PRUNE1	260.058	0.817676	0.152587	5.35876	8.37965e-08	4.34161e-07
MUC1	883.969	1.88714	0.352412	5.35492	8.55948e-08	4.4287e-07
TNS2	1485.65	0.634191	0.118436	5.3547	8.56998e-08	4.4311e-07
GPR176	259.16	0.866512	0.161917	5.3516	8.71811e-08	4.49845e-07
ADAM28	61.825	1.76579	0.329967	5.35142	8.72643e-08	4.50121e-07
RTKN	173.396	1.41893	0.265185	5.35073	8.76003e-08	4.51545e-07
IL17RC	302.662	1.49277	0.279163	5.3473	8.92747e-08	4.59706e-07
RCN3	87.9754	1.63105	0.305073	5.34645	8.96978e-08	4.61727e-07
HIVEP1	478.269	0.716408	0.134089	5.34279	9.15258e-08	4.70569e-07
AKR1C3	292.917	1.5492	0.290024	5.34161	9.21263e-08	4.73421e-07
ZNF362	481.099	1.27823	0.239658	5.33357	9.62994e-08	4.94361e-07
TFDP2	736.523	0.609934	0.114416	5.33084	9.77578e-08	5.01507e-07
MMP24OS	208.811	1.31483	0.246719	5.32928	9.86053e-08	5.0534e-07
DNAJB2	477.971	0.820503	0.153979	5.32867	9.89367e-08	5.06866e-07
TNFRSF14	184.779	1.71315	0.321966	5.32091	1.03248e-07	5.27165e-07
BLVRA	572.56	0.877111	0.164959	5.31713	1.05414e-07	5.37722e-07
RAB31	767.627	0.643343	0.121032	5.31548	1.06377e-07	5.42223e-07
NOL4L	496.303	1.00969	0.189995	5.31428	1.07081e-07	5.45631e-07
TRAF1	483.261	2.0204	0.380253	5.31329	1.07661e-07	5.47891e-07
NLRP2	309.438	1.23731	0.233044	5.30934	1.10021e-07	5.591e-07
SDF2L1	299.327	1.05338	0.198489	5.307	1.11444e-07	5.6595e-07
MARCHF2	255.383	0.834799	0.157348	5.30543	1.12407e-07	5.70456e-07
GNL1	800.127	0.705296	0.132963	5.30445	1.13016e-07	5.73354e-07
AP5Z1	1124.31	1.47679	0.278559	5.30153	1.14836e-07	5.8161e-07
SNCG	207.916	1.4791	0.279266	5.2964	1.1811e-07	5.97193e-07
EBF4	301.696	1.01395	0.191452	5.29613	1.18283e-07	5.97869e-07
PICK1	242.281	0.905688	0.171066	5.29438	1.19424e-07	6.02828e-07
PTPRH	125.443	2.32349	0.439738	5.2838	1.26532e-07	6.37215e-07
PNKD	438.71	0.712249	0.134884	5.28047	1.28854e-07	6.48693e-07
SIX5	366.374	0.931324	0.176385	5.28005	1.29147e-07	6.49953e-07
IQCD	48.1965	1.95076	0.369655	5.27725	1.31138e-07	6.58876e-07
RND1	28.4543	3.18137	0.602954	5.2763	1.31817e-07	6.61725e-07
GABARAPL2	342.521	0.872848	0.165438	5.27597	1.32054e-07	6.62593e-07
CD9	2406.32	1.35209	0.256649	5.26823	1.37744e-07	6.89771e-07
TMEM198	60.0703	2.02372	0.384332	5.26556	1.39759e-07	6.99629e-07
DNAJC4	148.021	1.33469	0.25372	5.26047	1.43689e-07	7.18586e-07
LTBP2	704.144	0.939119	0.17857	5.25911	1.44758e-07	7.23693e-07
GRB7	60.5103	2.17049	0.412759	5.25849	1.45246e-07	7.25654e-07
GPR173	493.384	0.850789	0.161805	5.2581	1.4555e-07	7.26933e-07
ZNF3	519.511	0.773262	0.147065	5.25798	1.45648e-07	7.27179e-07
ADAMTSL4	120.508	1.29019	0.245422	5.25702	1.46412e-07	7.30535e-07
LGALSL	158.702	1.34155	0.255261	5.25562	1.47529e-07	7.35354e-07
DNAJB9	351.204	2.35054	0.447346	5.25442	1.48488e-07	7.39648e-07
CCDC120	30.7978	3.60306	0.685714	5.25446	1.48456e-07	7.39648e-07
HES6	194.401	0.903018	0.171982	5.25066	1.51552e-07	7.52675e-07
LOC124903002	58.8383	2.31793	0.441624	5.24865	1.53219e-07	7.60204e-07
CEBPD	143.879	2.39811	0.456942	5.24817	1.53617e-07	7.61929e-07
LUCAT1	261.701	1.0043	0.191381	5.24765	1.54048e-07	7.63817e-07
BFSP1	270.068	1.16972	0.223304	5.23823	1.62126e-07	8.02289e-07
OLMALINC	50.8129	2.27571	0.43453	5.23718	1.63049e-07	8.06591e-07
RABAC1	116.658	1.60221	0.305985	5.23623	1.6389e-07	8.10224e-07
GRN	3881.44	1.80804	0.345362	5.23519	1.64812e-07	8.14515e-07
GCHFR	32.1018	2.47727	0.473248	5.23462	1.65323e-07	8.16507e-07
LDB1	1425.75	0.866012	0.165504	5.23257	1.67167e-07	8.25341e-07
LPAR5	21.9218	3.65046	0.698157	5.2287	1.70703e-07	8.41701e-07
CD46	2087.62	0.665282	0.127251	5.22809	1.71275e-07	8.44244e-07
MFSD6	579.143	0.805545	0.154094	5.22762	1.7171e-07	8.46113e-07
ZNF579	534.386	0.745382	0.142627	5.22609	1.73135e-07	8.52856e-07
EFNA1	78.544	2.52588	0.483702	5.22196	1.77036e-07	8.71502e-07
PPARGC1A	135.47	1.71285	0.328212	5.21873	1.80158e-07	8.86005e-07
SH2D3A	217.287	1.16988	0.224253	5.21679	1.82055e-07	8.94308e-07
MST1	63.4527	1.84737	0.354143	5.21646	1.82373e-07	8.95441e-07
PACS2	1228.8	0.712985	0.136703	5.21559	1.83235e-07	8.98798e-07
MAST1	184.963	1.28838	0.247076	5.2145	1.84311e-07	9.03196e-07
PDIA5	326.893	0.694218	0.133143	5.21408	1.84729e-07	9.04655e-07
CCR1	24.3883	3.41167	0.65449	5.21271	1.861e-07	9.10483e-07
ASB2	351.027	2.40523	0.461448	5.21235	1.86459e-07	9.11946e-07
HROB	408.92	0.631124	0.121153	5.20932	1.89535e-07	9.26391e-07
DHRS7	346.555	0.950426	0.182505	5.20766	1.91234e-07	9.33787e-07
RTL5	375.707	0.825397	0.158522	5.20683	1.92093e-07	9.37679e-07
GHDC	521.468	1.01294	0.194616	5.2048	1.94203e-07	9.47365e-07
NBR1	2455.85	1.13455	0.21813	5.20129	1.97914e-07	9.64538e-07
SIRT6	656.078	0.66932	0.128701	5.2006	1.98648e-07	9.67802e-07
F13A1	964.672	0.87881	0.169016	5.19956	1.99757e-07	9.72891e-07
MAP4K2	367.445	0.634913	0.122182	5.19646	2.03118e-07	9.88622e-07
TRAFD1	545.224	0.64111	0.123445	5.19348	2.06394e-07	1.00327e-06
HCP5	53.4859	2.1882	0.421364	5.19313	2.06792e-07	1.00456e-06
PKIG	304.789	0.847081	0.163211	5.19011	2.10171e-07	1.02065e-06
GTF2IP4	131.992	1.32051	0.254446	5.18977	2.10556e-07	1.02219e-06
SREBF1	3632.29	1.56459	0.30161	5.18746	2.13186e-07	1.03429e-06
TMT1A	286.488	0.937785	0.180914	5.18361	2.1763e-07	1.05551e-06
LPAR2	81.0385	2.35012	0.453442	5.18285	2.18519e-07	1.0588e-06
MAPK3	495.666	0.907189	0.175107	5.18076	2.20985e-07	1.06938e-06
WFDC3	59.5459	1.89444	0.365759	5.17947	2.22515e-07	1.07642e-06
PNPLA2	1929.34	1.33471	0.257725	5.17883	2.23287e-07	1.07948e-06
MEGF9	539.019	0.746351	0.144121	5.17864	2.23504e-07	1.08018e-06
LGALS3BP	7512.8	1.24027	0.239543	5.17763	2.24718e-07	1.08536e-06
CPEB3	74.933	2.49634	0.482453	5.17426	2.2881e-07	1.10406e-06
KATNIP	356.595	0.908972	0.175719	5.17287	2.30526e-07	1.11092e-06
NPTXR	317.511	0.678471	0.131209	5.1709	2.32967e-07	1.12197e-06
SNN	89.26	1.39737	0.270265	5.17038	2.33613e-07	1.12437e-06
DGLUCY	643.722	1.11151	0.215019	5.16934	2.34925e-07	1.12996e-06
KRT19	2975.42	1.05846	0.204789	5.16854	2.35926e-07	1.13441e-06
FYCO1	608.273	1.2026	0.232815	5.16548	2.39822e-07	1.15278e-06
TNFRSF21	3041.96	0.712217	0.137893	5.16502	2.40417e-07	1.15527e-06
ISYNA1	86.1705	2.37326	0.459672	5.16293	2.43118e-07	1.16751e-06
LNCOG	44.8085	1.92997	0.373871	5.16213	2.44151e-07	1.17173e-06
SREBF2	2600.46	2.02864	0.39309	5.16076	2.45948e-07	1.17923e-06
CTSH	205.7	0.980694	0.190055	5.16004	2.46895e-07	1.18264e-06
WDR19	690.019	0.840655	0.163116	5.15373	2.55362e-07	1.22087e-06
CTSO	63.8974	1.62012	0.31478	5.14683	2.64922e-07	1.26498e-06
ERG28	329.83	1.06112	0.206226	5.14544	2.66888e-07	1.27356e-06
TMC8	138.256	2.45001	0.476249	5.14439	2.68389e-07	1.27991e-06
ZNF219	479.766	0.91934	0.178735	5.1436	2.69526e-07	1.28493e-06
FBXW4	517.092	0.837335	0.162803	5.14325	2.70026e-07	1.28691e-06
SLC16A2	198.983	1.43777	0.279751	5.13949	2.75488e-07	1.31211e-06
GPC2	64.5081	2.0384	0.396866	5.13624	2.80297e-07	1.33417e-06
ZNF160	464.509	0.740609	0.144475	5.12622	2.95611e-07	1.40529e-06
ROBO3	454.957	1.02302	0.199662	5.12376	2.99494e-07	1.42241e-06
CTDSP2	2904.11	0.711992	0.139015	5.12167	3.02839e-07	1.43625e-06
ATG9B	20.6753	4.04089	0.78908	5.12101	3.03904e-07	1.44063e-06
AKNA	553.061	1.2512	0.244378	5.11992	3.05666e-07	1.44854e-06
PLK3	276.95	1.08417	0.21178	5.11931	3.06653e-07	1.45275e-06
PTGER4	213.749	0.79405	0.155147	5.11805	3.08713e-07	1.46206e-06
SLC29A4	54.4821	2.88605	0.56431	5.1143	3.14907e-07	1.48859e-06
FAM171A2	214.047	1.86106	0.363978	5.1131	3.16914e-07	1.49714e-06
BORCS6	148.266	1.01789	0.199258	5.10839	3.24915e-07	1.53254e-06
METTL25B	346.182	0.962514	0.188449	5.10756	3.26341e-07	1.53831e-06
TMEM198B	393.452	1.50075	0.294382	5.09796	3.43325e-07	1.61534e-06
RAB9A	413.577	0.626429	0.122907	5.09676	3.4552e-07	1.62415e-06
KRBA1	245.05	0.996257	0.195522	5.09536	3.4807e-07	1.63461e-06
CAPN8	26.196	3.10296	0.609105	5.0943	3.50041e-07	1.64335e-06
AGAP2	35.9312	2.71326	0.533394	5.08679	3.64182e-07	1.70656e-06
VWA1	154.511	1.82542	0.359204	5.08185	3.73786e-07	1.74993e-06
PRDX5	1655.44	1.26611	0.249237	5.07996	3.77518e-07	1.76467e-06
LARP6	961.112	0.826527	0.162719	5.07948	3.78471e-07	1.76858e-06
SLC1A4	196.174	1.22482	0.241198	5.07808	3.81272e-07	1.78057e-06
GAS8	526.897	0.620918	0.122332	5.07567	3.86142e-07	1.80219e-06
PTPRU	398.624	1.28334	0.252858	5.07533	3.86832e-07	1.80486e-06
PI16	22.7023	3.1544	0.621891	5.07228	3.93079e-07	1.8323e-06
RDH11	378.628	1.2474	0.245957	5.07161	3.94462e-07	1.83762e-06
SH3PXD2B	184.945	1.10412	0.217741	5.07082	3.9611e-07	1.84473e-06
ZNF385A	684.78	2.27162	0.44829	5.0673	4.03497e-07	1.87681e-06
COL6A2	593.461	1.98546	0.391953	5.06556	4.07192e-07	1.89167e-06
CASP10	128.086	1.11565	0.220382	5.06234	4.14143e-07	1.9216e-06
CC2D1A	1067.76	0.621553	0.122794	5.06176	4.15397e-07	1.92623e-06
ATG9A	579.734	0.621544	0.122806	5.06119	4.16647e-07	1.93144e-06
UBXN6	1262.66	0.910433	0.179906	5.06061	4.17912e-07	1.93671e-06
TBKBP1	201.343	1.45081	0.286862	5.05753	4.24732e-07	1.96469e-06
FICD	298.956	1.64947	0.326321	5.05475	4.30957e-07	1.99044e-06
GSTM4	309.594	0.869403	0.172036	5.05361	4.33538e-07	2.00175e-06
TOM1L1	479.59	0.66553	0.131849	5.04768	4.47214e-07	2.06112e-06
DOC2A	140.439	1.69749	0.336475	5.04494	4.53675e-07	2.08962e-06
ZNF704	278.265	0.767392	0.152125	5.04447	4.54775e-07	2.09341e-06
TCEA2	812.339	0.815977	0.161759	5.0444	4.54954e-07	2.09359e-06
FBXL20	348.489	0.955713	0.189473	5.04405	4.55768e-07	2.0967e-06
TDRKH	264.426	0.952237	0.188828	5.04288	4.58568e-07	2.10765e-06
IGFBP1	405.267	0.723963	0.143586	5.04203	4.60627e-07	2.11583e-06
NFKBIZ	1032.93	1.48878	0.295413	5.03965	4.66389e-07	2.14099e-06
ZFP64	402.319	0.6826	0.135581	5.03464	4.78757e-07	2.19377e-06
DNAH1	121.623	1.88925	0.375379	5.03291	4.83087e-07	2.2116e-06
PLXNC1	59.1897	1.9762	0.392752	5.03168	4.86195e-07	2.22515e-06
PLAAT3	663.213	0.616126	0.122496	5.02978	4.91055e-07	2.24467e-06
DNAAF9	531.224	0.619012	0.123137	5.02703	4.98134e-07	2.27428e-06
FAM174B	301.31	0.709201	0.141139	5.02486	5.0381e-07	2.2995e-06
MLXIPL	199.927	1.89089	0.376347	5.02433	5.05187e-07	2.30509e-06
CRACR2B	261.95	0.738377	0.147194	5.01634	5.26642e-07	2.39647e-06
SPDEF	420.75	1.25668	0.250644	5.01381	5.33631e-07	2.42608e-06
DYNC2I1	1053.03	0.73878	0.147367	5.0132	5.35327e-07	2.43306e-06
PLCG1	3331.18	1.22354	0.244093	5.0126	5.36983e-07	2.43911e-06
SLC16A6	79.2171	2.83212	0.56503	5.01234	5.37724e-07	2.44175e-06
TANC1	456.914	0.740328	0.147753	5.01057	5.42704e-07	2.46288e-06
MEI1	25.4323	3.2682	0.653446	5.00149	5.68875e-07	2.57623e-06
TLCD2	117.513	1.79091	0.358214	4.99954	5.74682e-07	2.60096e-06
CIR1	287.73	0.824288	0.164949	4.99723	5.81591e-07	2.63066e-06
NKIRAS2	698.597	0.67848	0.135857	4.99406	5.91225e-07	2.67184e-06
ABCC10	739.745	0.697507	0.139693	4.99315	5.94034e-07	2.68373e-06
ARHGAP30	177.115	1.05937	0.212258	4.99097	6.00775e-07	2.71094e-06
TRIM62	148.063	1.1382	0.228163	4.98853	6.08403e-07	2.7429e-06
MKNK2	1613.26	1.16928	0.234536	4.98551	6.17988e-07	2.78279e-06
BAZ2B	370.622	1.00834	0.202386	4.98226	6.28467e-07	2.82745e-06
LTBP4	2871.78	1.15652	0.232136	4.98209	6.29018e-07	2.82892e-06
KIF7	142.329	1.03075	0.20723	4.97392	6.56135e-07	2.94315e-06
BOC	145.686	1.12887	0.227272	4.96704	6.79842e-07	3.04227e-06
MEIS3	92.5311	1.93084	0.389071	4.9627	6.95193e-07	3.10912e-06
MYLIP	313.5	0.693657	0.139808	4.9615	6.9951e-07	3.12565e-06
TPCN1	1715.66	1.3401	0.270274	4.9583	7.1111e-07	3.1756e-06
MYO18A	2230.49	1.52634	0.307861	4.95788	7.12675e-07	3.18165e-06
MIB2	695.127	0.677048	0.136562	4.95779	7.12992e-07	3.18213e-06
ETNK2	118.582	1.12937	0.227814	4.95742	7.14358e-07	3.18728e-06
FNDC4	26.8866	2.73931	0.552933	4.95414	7.26521e-07	3.23964e-06
SMPDL3B	27.5272	3.58127	0.723451	4.95026	7.41136e-07	3.30286e-06
HKDC1	65.9702	2.10919	0.426094	4.95004	7.41967e-07	3.30558e-06
FERMT3	81.4264	2.27719	0.460226	4.94798	7.49873e-07	3.33785e-06
FN3K	113.475	1.3342	0.26967	4.94754	7.51563e-07	3.3434e-06
SYTL1	232.722	1.29698	0.262642	4.9382	7.88471e-07	3.49729e-06
GOLGA2	1564.96	1.20905	0.244895	4.93701	7.93292e-07	3.51764e-06
SELENOK	387.355	0.629079	0.127539	4.93245	8.1206e-07	3.5977e-06
CCDC24	136.429	1.11719	0.226593	4.93038	8.20712e-07	3.6339e-06
TBX1	286.999	0.766841	0.155612	4.92792	8.31111e-07	3.67671e-06
ARHGEF17	1374.52	0.635744	0.129016	4.92763	8.32323e-07	3.68099e-06
TANGO2	417.933	0.699062	0.141878	4.92722	8.34081e-07	3.68661e-06
PIK3CD	255.101	0.970571	0.197088	4.92455	8.45533e-07	3.73394e-06
TRIM7	38.5417	2.3565	0.478723	4.92247	8.54583e-07	3.7673e-06
ARHGAP42	375.152	0.615491	0.125049	4.92201	8.56593e-07	3.77506e-06
ALPP	26.2947	2.66503	0.541964	4.91735	8.77234e-07	3.85927e-06
TNK1	91.6122	1.93195	0.393399	4.91092	9.0651e-07	3.97995e-06
MXRA8	674.027	0.974188	0.198436	4.90932	9.13915e-07	4.01013e-06
LINC00261	499.836	1.26975	0.258848	4.90537	9.32532e-07	4.08825e-06
TM7SF2	286.307	2.51732	0.513489	4.90238	9.46802e-07	4.14841e-06
LMTK3	150.226	1.94205	0.396203	4.90166	9.50309e-07	4.16256e-06
PHETA1	372.627	0.721667	0.147251	4.90093	9.53846e-07	4.17563e-06
ADGRF5	978.983	1.36906	0.27964	4.8958	9.79091e-07	4.27994e-06
BNIP3L	1047.96	0.706679	0.144359	4.89528	9.81641e-07	4.28985e-06
TRPV2	71.5763	2.7442	0.561285	4.88913	1.0128e-06	4.42348e-06
NEDD9	66.7204	2.21581	0.453276	4.88843	1.01643e-06	4.43803e-06
HR	53.1757	1.80051	0.368382	4.88763	1.02058e-06	4.45487e-06
MAPK11	105.368	1.28559	0.263161	4.8852	1.03324e-06	4.50621e-06
ST14	26.1248	2.89047	0.591802	4.88419	1.03854e-06	4.52541e-06
KRT86	323.911	0.802375	0.164307	4.8834	1.04272e-06	4.54229e-06
HES7	21.3936	3.04456	0.623592	4.88229	1.04859e-06	4.56658e-06
PELI2	149.486	1.35753	0.278185	4.87996	1.0611e-06	4.61838e-06
MUC5AC	34.2802	2.37183	0.486651	4.87377	1.0949e-06	4.75592e-06
CACNA2D4	111.295	2.42919	0.498419	4.8738	1.09471e-06	4.75592e-06
ETFB	212.858	0.967583	0.198583	4.87244	1.10231e-06	4.78669e-06
GPR108	597.944	0.884897	0.181679	4.87067	1.11219e-06	4.82698e-06
VASN	72.0615	1.51383	0.310849	4.86999	1.11605e-06	4.84082e-06
MARF1	754.024	0.73185	0.150287	4.86968	1.11778e-06	4.84693e-06
HAPLN3	183.078	0.989371	0.203175	4.86954	1.11859e-06	4.84903e-06
HS1BP3	282.774	1.66355	0.341676	4.8688	1.12279e-06	4.86447e-06
DOCK10	289.055	0.66678	0.136979	4.86775	1.12876e-06	4.88891e-06
SIGIRR	334.405	0.773828	0.158998	4.8669	1.13364e-06	4.90724e-06
LAMB2	5710.09	1.19006	0.244582	4.86571	1.14049e-06	4.93289e-06
RAB37	107.161	2.38677	0.490627	4.86473	1.14611e-06	4.95414e-06
INPP5J	63.8358	2.76509	0.568697	4.86214	1.16121e-06	5.0165e-06
ARID5B	366.642	1.32687	0.273387	4.85346	1.21324e-06	5.23382e-06
PSMG3-AS1	138.852	1.40178	0.289489	4.84226	1.28369e-06	5.51605e-06
ACBD4	282.321	1.14001	0.235541	4.83996	1.29866e-06	5.57524e-06
NSDHL	668.817	0.712486	0.147219	4.83962	1.30085e-06	5.57957e-06
GPR146	76.7002	2.47968	0.512643	4.83705	1.3178e-06	5.64748e-06
DUOX1	31.1092	2.37652	0.49132	4.837	1.31811e-06	5.64748e-06
CDK18	27.9251	2.52903	0.522864	4.83688	1.31893e-06	5.64941e-06
CXCL8	323.748	2.76038	0.571509	4.82998	1.3655e-06	5.8406e-06
DNAH11	48.0497	2.04008	0.422445	4.82922	1.37071e-06	5.8612e-06
GSTZ1	394.516	1.01716	0.210661	4.82839	1.37639e-06	5.88383e-06
FAM210B	331.485	1.03119	0.213591	4.82787	1.38003e-06	5.89772e-06
IL32	29.554	3.41306	0.707034	4.8273	1.38399e-06	5.91297e-06
ITPKB	397.023	0.621523	0.128867	4.82298	1.41428e-06	6.03387e-06
HES2	132.993	2.07198	0.429894	4.81976	1.43732e-06	6.13042e-06
ARSA	286.71	0.848852	0.176194	4.81772	1.4521e-06	6.18301e-06
ZNF821	103.659	1.49766	0.310997	4.81566	1.46715e-06	6.24354e-06
SLC25A27	270.783	0.775539	0.161112	4.81368	1.48179e-06	6.30231e-06
STK19	274.737	1.17774	0.245088	4.80537	1.54465e-06	6.55305e-06
CLIC6	141.279	1.14659	0.238761	4.80224	1.569e-06	6.64887e-06
CLIP3	36.2487	2.2507	0.469241	4.79647	1.61484e-06	6.8153e-06
ANKRD29	418.846	0.734558	0.153215	4.79428	1.63257e-06	6.87965e-06
NNMT	70.0868	1.83599	0.383043	4.79317	1.64162e-06	6.91395e-06
NLRX1	307.705	0.789378	0.164787	4.79029	1.6654e-06	7.00462e-06
ALDH2	417.097	0.688793	0.143941	4.78525	1.70776e-06	7.16851e-06
SNAI1	43.3217	1.82321	0.381062	4.78456	1.71359e-06	7.19098e-06
RAB3D	67.8436	2.5422	0.531429	4.78371	1.72093e-06	7.21776e-06
NR4A3	26.5585	2.63854	0.551845	4.78131	1.74154e-06	7.29814e-06
LGMN	1049.23	1.73285	0.362496	4.78034	1.75e-06	7.32545e-06
GLCCI1	195.796	0.846135	0.177086	4.7781	1.76958e-06	7.39715e-06
ZNF707	348.503	0.610936	0.127935	4.77535	1.79394e-06	7.49276e-06
PHLDA3	139.411	1.20488	0.252442	4.77291	1.81587e-06	7.57807e-06
SLC45A1	32.2654	2.17335	0.455545	4.77088	1.83425e-06	7.65267e-06
KLF4	1492.09	2.13206	0.447302	4.76649	1.8746e-06	7.80808e-06
LAMP3	33.1751	2.858	0.600093	4.76259	1.91124e-06	7.9541e-06
LINC02009	122.237	2.25212	0.473421	4.75711	1.96386e-06	8.15735e-06
ZNF438	375.075	0.650484	0.136791	4.7553	1.98152e-06	8.22618e-06
SYNC	110.801	1.14302	0.240432	4.75405	1.99381e-06	8.27039e-06
APOBEC3F	101.442	1.73277	0.364523	4.75352	1.99905e-06	8.28986e-06
DNASE1L1	559.025	0.739576	0.155615	4.75261	2.00805e-06	8.3249e-06
ZNF554	93.0138	1.34384	0.282854	4.75101	2.024e-06	8.38409e-06
LOC105377043	19.1507	3.4444	0.725001	4.75088	2.0253e-06	8.38721e-06
DNMT3A	317.62	1.47201	0.310027	4.74801	2.05428e-06	8.5002e-06
WNK4	82.6635	1.21279	0.255512	4.74653	2.06939e-06	8.55806e-06
PGM2L1	215.35	0.831316	0.175147	4.74638	2.07092e-06	8.56202e-06
MAPRE3	164.903	1.06778	0.224996	4.74576	2.07721e-06	8.58328e-06
ZER1	1079.78	1.46538	0.308779	4.74571	2.07776e-06	8.58328e-06
SIRT3	295.619	0.71906	0.15156	4.74437	2.09152e-06	8.63067e-06
MX2	29.5165	3.11699	0.65788	4.73792	2.15918e-06	8.8977e-06
BMERB1	179.24	0.88977	0.187845	4.73672	2.172e-06	8.94808e-06
IQCN	23.5104	2.75134	0.581073	4.73493	2.19128e-06	9.02507e-06
PSMB10	90.5122	1.43058	0.302256	4.73299	2.21232e-06	9.09682e-06
EPHB3	62.3442	1.91953	0.405891	4.72918	2.25424e-06	9.26165e-06
ATG13	1390.52	1.37559	0.290994	4.72722	2.27609e-06	9.34634e-06
OFD1	544.275	0.922184	0.195129	4.72603	2.28949e-06	9.39878e-06
LOXL4	1115.01	1.44814	0.306602	4.72321	2.32153e-06	9.52515e-06
DIP2C	659.683	0.614611	0.130172	4.72152	2.34094e-06	9.59695e-06
COL9A3	32.0775	2.68739	0.56918	4.72152	2.34088e-06	9.59695e-06
BHLHA15	27.1596	2.94455	0.623674	4.72129	2.34349e-06	9.6048e-06
TSPAN15	348.652	0.614443	0.130258	4.71711	2.39214e-06	9.78826e-06
TNS3	2814.18	0.948411	0.201213	4.71348	2.43523e-06	9.9565e-06
TTC39A	57.8131	2.21548	0.470151	4.71227	2.44975e-06	1.00132e-05
TSPAN10	33.1212	2.55858	0.544676	4.69744	2.63445e-06	1.07332e-05
RAP1GAP	33.5026	2.15491	0.45879	4.69695	2.64077e-06	1.07532e-05
PCK2	392.656	2.19464	0.46744	4.69502	2.66586e-06	1.08411e-05
TTC21A	67.0929	2.41722	0.514977	4.69384	2.6813e-06	1.09006e-05
GMPPA	471.946	0.892698	0.190188	4.69377	2.68217e-06	1.09012e-05
NBR2	276.939	0.850589	0.181248	4.69296	2.69286e-06	1.09329e-05
TNFRSF10B	2421.76	1.1554	0.246288	4.69126	2.71529e-06	1.10151e-05
HLA-F	38.6094	2.79948	0.597112	4.68838	2.75382e-06	1.11624e-05
RGS14	123.496	1.36175	0.290759	4.68342	2.82129e-06	1.14113e-05
PLAT	2716.01	2.95943	0.632007	4.68259	2.83279e-06	1.14548e-05
IFI16	1627.13	1.14824	0.245289	4.68117	2.85249e-06	1.15314e-05
SNX29	228.049	0.896193	0.191583	4.67782	2.89936e-06	1.17083e-05
CAMK2A	39.8327	2.55582	0.546848	4.67372	2.95794e-06	1.19353e-05
SLCO4A1-AS1	969.538	0.696263	0.149026	4.6721	2.98141e-06	1.20204e-05
CCDC28A	137.212	1.11238	0.23829	4.66818	3.0388e-06	1.22419e-05
APH1B	244.217	0.933186	0.20002	4.66545	3.07936e-06	1.2402e-05
PRRG4	87.2907	1.18603	0.254313	4.66366	3.10636e-06	1.25041e-05
TCAP	20.7122	3.05795	0.65587	4.66243	3.1249e-06	1.25737e-05
LINC02577	128.399	0.965016	0.207111	4.65941	3.17121e-06	1.27413e-05
ZNF862	682.938	0.797149	0.171241	4.65512	3.23785e-06	1.29953e-05
TCN1	40.632	3.22056	0.69245	4.65096	3.30388e-06	1.32427e-05
AGO4	272.678	1.00845	0.216835	4.65076	3.30719e-06	1.32525e-05
TRIM29	24.9732	2.72103	0.58615	4.64221	3.44701e-06	1.37871e-05
PCMTD1	249.658	1.10177	0.237562	4.63783	3.52088e-06	1.40677e-05
BAIAP2L2	19.7004	3.28096	0.708007	4.63408	3.58531e-06	1.431e-05
PMEL	39.868	2.16653	0.468253	4.62683	3.71312e-06	1.47849e-05
NOXA1	706.455	1.88882	0.408834	4.62003	3.83685e-06	1.52454e-05
PGGHG	334.563	1.37096	0.296739	4.62008	3.836e-06	1.52454e-05
MEF2D	1668.11	1.22682	0.265596	4.61912	3.85368e-06	1.53083e-05
AZIN2	166.006	1.22383	0.264962	4.61888	3.85819e-06	1.53222e-05
RNF19B	316.265	0.617424	0.133852	4.61274	3.97393e-06	1.57446e-05
APLF	116.444	1.06836	0.231656	4.61184	3.99112e-06	1.58085e-05
CX3CL1	16.7033	3.77552	0.818682	4.6117	3.99387e-06	1.58153e-05
PPFIA3	95.8862	1.48781	0.32299	4.60638	4.09741e-06	1.61998e-05
RFNG	520.557	0.666511	0.144735	4.60504	4.12389e-06	1.63002e-05
SLC22A31	25.6618	2.72023	0.590986	4.60287	4.16718e-06	1.64498e-05
SBK3	59.1908	2.38629	0.518755	4.60003	4.22422e-06	1.66532e-05
TNIP1	2883.24	1.89676	0.412402	4.59929	4.23935e-06	1.67085e-05
MYO1F	34.5102	2.50603	0.544882	4.59922	4.24074e-06	1.67096e-05
PXDN	5996.72	1.07494	0.23377	4.59829	4.25972e-06	1.678e-05
LRRC37B	164.254	0.899413	0.195623	4.59769	4.27198e-06	1.68239e-05
CEMIP	56.0704	3.03117	0.659533	4.59593	4.30821e-06	1.69622e-05
MBNL2	870.72	0.783999	0.170851	4.58878	4.45845e-06	1.75354e-05
ZNF425	190.298	1.04143	0.227058	4.58665	4.50424e-06	1.77063e-05
FAM117A	93.1459	1.94909	0.42505	4.58555	4.52795e-06	1.77949e-05
DGKD	1767.79	1.40127	0.305789	4.58249	4.59473e-06	1.80338e-05
HSBP1L1	139.601	0.990744	0.216363	4.57908	4.67018e-06	1.83157e-05
SEMA4C	446.405	0.870931	0.190201	4.579	4.67201e-06	1.83181e-05
IRF2BPL	2260.29	0.607715	0.132934	4.57155	4.84127e-06	1.89571e-05
CCN3	297.317	0.630706	0.137987	4.57076	4.85967e-06	1.90243e-05
WDR59	370.751	0.838179	0.183433	4.5694	4.89122e-06	1.91329e-05
RRAGC	197.369	0.877972	0.192205	4.56788	4.92674e-06	1.92569e-05
LCP1	205.075	2.87013	0.628948	4.56338	5.03377e-06	1.96549e-05
CPT2	265.437	0.833069	0.182678	4.56031	5.10792e-06	1.99289e-05
GFPT1	1163.22	0.721974	0.15836	4.55906	5.13834e-06	2.00373e-05
NGEF	308.612	0.753572	0.165326	4.55811	5.16167e-06	2.01179e-05
SLC9A5	94.024	2.0314	0.445733	4.55744	5.17817e-06	2.01718e-05
IL24	136.026	0.908888	0.199502	4.55578	5.21906e-06	2.03206e-05
ABCA4	25.9835	2.54431	0.559297	4.54913	5.38689e-06	2.0947e-05
MAN1A1	188.592	0.790402	0.173844	4.54661	5.45169e-06	2.11826e-05
SARM1	86.3501	2.23867	0.492418	4.54628	5.46023e-06	2.12104e-05
CASP1	23.8216	2.90642	0.639321	4.5461	5.46492e-06	2.12177e-05
SCNN1D	433.677	0.610431	0.134312	4.54488	5.49659e-06	2.13351e-05
TGM5	68.6807	2.32945	0.512736	4.54318	5.54115e-06	2.15026e-05
ADSS1	30.3446	2.48815	0.547689	4.54301	5.54572e-06	2.15148e-05
LGALS9	33.7097	2.62186	0.577362	4.54111	5.59593e-06	2.16928e-05
RCAN1	905.588	2.33253	0.513814	4.53964	5.63513e-06	2.18392e-05
SEMA3G	20.6116	2.8956	0.638329	4.53622	5.72727e-06	2.21679e-05
MOSPD3	242.57	1.5083	0.333137	4.52755	5.96704e-06	2.30545e-05
EGF	175.435	0.796666	0.176212	4.52106	6.15317e-06	2.37373e-05
SLC25A23	960.439	0.88653	0.196104	4.52072	6.16305e-06	2.37693e-05
TRPM3	39.3229	2.88538	0.638535	4.51875	6.22053e-06	2.39726e-05
MAP4K3-DT	263.445	0.72012	0.159407	4.51749	6.25773e-06	2.41098e-05
RHBDF1	1440.57	1.70577	0.377662	4.51665	6.28254e-06	2.41992e-05
H2BC21	38.0392	2.29053	0.507181	4.51621	6.29563e-06	2.42435e-05
EIF2AK3	243.58	0.896747	0.198698	4.51311	6.38842e-06	2.45695e-05
PTPRE	1018.79	1.65996	0.367898	4.51202	6.42121e-06	2.46893e-05
DCAF4	440.221	0.666757	0.147828	4.51036	6.47173e-06	2.48709e-05
LRATD2	93.6301	2.06432	0.457903	4.5082	6.53792e-06	2.50997e-05
STAT6	3038.21	1.30634	0.289823	4.50739	6.56305e-06	2.51898e-05
ATP6V1FNB	51.8245	1.97006	0.437159	4.5065	6.59071e-06	2.52895e-05
ZNF641	194.009	1.17095	0.260215	4.49995	6.79686e-06	2.60607e-05
SVIL	3124.17	1.508	0.335311	4.4973	6.88203e-06	2.63672e-05
UBE2L6	461.176	2.12774	0.473375	4.49484	6.96236e-06	2.66344e-05
GALNS	287.083	0.786133	0.175179	4.4876	7.20283e-06	2.74916e-05
CNKSR1	62.9936	1.42416	0.317404	4.4869	7.22679e-06	2.75761e-05
ARID3B	194.96	0.827309	0.184518	4.48362	7.33881e-06	2.79682e-05
LSS	2849.85	1.98861	0.443662	4.48227	7.38521e-06	2.8138e-05
XDH	51.4611	2.35456	0.525539	4.48027	7.45475e-06	2.83957e-05
ARSL	122.332	1.30182	0.290575	4.48015	7.45907e-06	2.8405e-05
CSRP1-AS1	33.8201	2.65519	0.593049	4.47719	7.56335e-06	2.87876e-05
SIRT4	34.5974	3.03626	0.678541	4.47469	7.65236e-06	2.90971e-05
LBHD1	92.5788	2.2576	0.504716	4.47302	7.71216e-06	2.92876e-05
C15orf48	72.318	1.52229	0.34073	4.46773	7.90523e-06	2.99906e-05
GMDS-DT	334.091	0.74184	0.166198	4.46358	8.06013e-06	3.0517e-05
KDM4B	1445.65	1.32964	0.29795	4.46263	8.09592e-06	3.06448e-05
SYNGR3	30.5576	2.51661	0.564115	4.46116	8.15173e-06	3.08328e-05
ARHGEF3	371.622	1.25226	0.280715	4.46095	8.15964e-06	3.08551e-05
RWDD2A	97.8037	1.47881	0.331626	4.45928	8.2237e-06	3.10817e-05
HSPA1B	202.242	0.968679	0.217297	4.45786	8.27829e-06	3.12802e-05
ESR2	71.9726	1.4756	0.331157	4.4559	8.35427e-06	3.15436e-05
SYNGR1	60.482	1.45836	0.327576	4.45199	8.50794e-06	3.20838e-05
KMT5C	248.733	0.666793	0.149872	4.44909	8.62331e-06	3.24945e-05
KLF13	925.124	0.779336	0.175186	4.44861	8.64288e-06	3.25601e-05
PARP9	260.706	0.889665	0.200011	4.44808	8.66421e-06	3.26242e-05
CST3	3677.3	1.34396	0.302363	4.44485	8.7954e-06	3.30605e-05
PHLDB3	127.314	0.954064	0.214849	4.44062	8.96989e-06	3.36691e-05
ZDHHC24	263.534	0.659566	0.14865	4.43705	9.12003e-06	3.41786e-05
PRAF2	181.512	0.77536	0.17485	4.43443	9.23155e-06	3.45697e-05
CBLB	201.756	1.27616	0.287822	4.43385	9.25644e-06	3.46469e-05
DYNLRB1	393.755	0.630151	0.142164	4.43257	9.31146e-06	3.48269e-05
SLC25A42	220.2	0.84995	0.191849	4.4303	9.41009e-06	3.5161e-05
ERFE	249.075	0.728221	0.16442	4.42902	9.46613e-06	3.53528e-05
OPTN	1774.68	2.02958	0.458266	4.42883	9.47442e-06	3.53751e-05
ZNF7	358.95	0.606371	0.137082	4.42341	9.71549e-06	3.62215e-05
C1orf116	44.0379	2.3412	0.529354	4.42274	9.74565e-06	3.63249e-05
SYVN1	1766.22	1.32325	0.299292	4.42125	9.81303e-06	3.654e-05
STX4	650.288	0.606759	0.137311	4.41885	9.92268e-06	3.69028e-05
MSRB2	378.167	0.742195	0.167988	4.41814	9.95555e-06	3.70068e-05
ZFP36	678.107	2.73039	0.618265	4.41621	1.00449e-05	3.73205e-05
ZG16B	59.9139	3.01681	0.68333	4.41486	1.01073e-05	3.75261e-05
SEZ6L2	479.19	1.99736	0.452631	4.41278	1.0205e-05	3.78595e-05
ODAD1	53.9084	1.68317	0.381474	4.41229	1.02284e-05	3.79358e-05
EFEMP2	46.2071	2.12047	0.481311	4.40562	1.05482e-05	3.90466e-05
ACSL3	1800.84	1.13193	0.25711	4.4025	1.07013e-05	3.95938e-05
GAB2	440.217	0.651065	0.148087	4.3965	1.10013e-05	4.05942e-05
SLC37A1	285.935	0.658751	0.149906	4.39442	1.11069e-05	4.0944e-05
EPS8L1	263.712	0.620242	0.14118	4.39328	1.11655e-05	4.113e-05
SLC12A7	925.609	1.78809	0.407156	4.39166	1.12491e-05	4.14075e-05
MYO7A	57.768	1.7059	0.388876	4.38674	1.15062e-05	4.23022e-05
WFDC10B	91.5373	1.65352	0.377223	4.3834	1.16844e-05	4.29366e-05
GOLGB1	1750.95	1.21047	0.276241	4.38194	1.17625e-05	4.31994e-05
SEMA3B	990.769	1.44691	0.330318	4.38035	1.18486e-05	4.34978e-05
GALNT6	1337.61	1.27002	0.289943	4.38026	1.1854e-05	4.35055e-05
PIK3AP1	61.4238	1.36056	0.310664	4.37952	1.18942e-05	4.36228e-05
TWF2	297.666	0.755926	0.172851	4.37327	1.22401e-05	4.48258e-05
TCEA3	202.581	1.01284	0.23168	4.37173	1.23267e-05	4.50885e-05
ACOT8	363.643	0.884154	0.202385	4.36866	1.25009e-05	4.56923e-05
SP110	186.654	0.830418	0.190088	4.36861	1.25041e-05	4.5693e-05
TOGARAM2	95.6479	2.00926	0.45999	4.36806	1.25357e-05	4.57956e-05
LINC00589	22.2151	2.84079	0.650528	4.36691	1.26017e-05	4.60164e-05
CPNE5	70.1029	1.49919	0.343444	4.36516	1.2703e-05	4.63751e-05
GRB10	1823.66	1.37417	0.315371	4.35731	1.31673e-05	4.8012e-05
CDK5R2	47.5154	2.49566	0.573096	4.35469	1.33254e-05	4.85652e-05
PYCARD	62.6985	1.69424	0.389183	4.35332	1.34093e-05	4.88474e-05
GOLGA7B	36.0659	1.85387	0.426313	4.34862	1.37e-05	4.98339e-05
HSPA5	15847.5	1.91293	0.439987	4.3477	1.37576e-05	5.00233e-05
ARHGEF2	2916.53	0.964618	0.221928	4.34653	1.38308e-05	5.02736e-05
ZFPL1	466.298	0.606235	0.139483	4.3463	1.38454e-05	5.03023e-05
ERBB3	83.3106	1.14739	0.264293	4.34136	1.41606e-05	5.14104e-05
GPR137B	174.295	0.918491	0.211606	4.34057	1.42116e-05	5.15585e-05
RTP4	14.5572	3.91181	0.902049	4.33658	1.44718e-05	5.24018e-05
ARHGEF6	92.5713	1.29401	0.298562	4.33413	1.46339e-05	5.29126e-05
TRPV4	19.1472	3.05268	0.704491	4.33317	1.46978e-05	5.31183e-05
HOMER3	262.845	0.706473	0.163095	4.33165	1.47994e-05	5.34598e-05
RNF208	79.3379	1.74835	0.403894	4.32875	1.4996e-05	5.41441e-05
CTNNB1	6944.3	0.754877	0.174553	4.32464	1.52784e-05	5.50585e-05
CHD2	2082.04	1.19579	0.276599	4.32319	1.53791e-05	5.53947e-05
ATP2A3	43.9666	3.0805	0.713547	4.31716	1.5805e-05	5.68372e-05
TP53I3	292.381	1.10363	0.255666	4.31671	1.58373e-05	5.69231e-05
CRACD	298.363	1.02432	0.237623	4.3107	1.62739e-05	5.83812e-05
SRRM3	77.3142	1.2016	0.278848	4.30915	1.63886e-05	5.87649e-05
CCS	326.072	0.727912	0.168968	4.30799	1.64742e-05	5.90437e-05
IRF2	313.051	0.614975	0.142936	4.30243	1.68933e-05	6.04311e-05
AMDHD1	59.3853	1.50717	0.350703	4.29758	1.72674e-05	6.1667e-05
ATAT1	450.794	0.711801	0.16575	4.29442	1.75151e-05	6.25071e-05
ST3GAL5	121.585	1.21551	0.283531	4.28706	1.81057e-05	6.45387e-05
ZDHHC1	218.572	1.01005	0.235744	4.28451	1.83143e-05	6.5236e-05
PLAAT4	235.769	3.3534	0.782996	4.28278	1.84574e-05	6.57303e-05
LGALS8	1831.18	1.02462	0.239256	4.28254	1.8477e-05	6.57846e-05
EDEM2	406.861	0.72488	0.169289	4.2819	1.85306e-05	6.59598e-05
FHDC1	42.3185	1.72222	0.402224	4.28174	1.85435e-05	6.59901e-05
CCDC153	29.0276	2.01287	0.470261	4.28033	1.86619e-05	6.63489e-05
PRX	134.769	1.87603	0.438342	4.27983	1.87038e-05	6.64824e-05
RSPH3	174.316	0.967555	0.226232	4.27683	1.89576e-05	6.72894e-05
SYNE1	696.105	0.60259	0.14092	4.27612	1.90182e-05	6.74412e-05
GPNMB	45.3295	2.59913	0.607975	4.27506	1.9109e-05	6.77312e-05
AHR	264.031	0.773356	0.181245	4.26691	1.98199e-05	7.00376e-05
FRMD4B	164.34	1.02284	0.239719	4.26683	1.98267e-05	7.0045e-05
ENDOV	276.834	0.947439	0.222053	4.26673	1.98357e-05	7.00603e-05
KDM5B	1261.09	1.19297	0.279732	4.26468	2.00189e-05	7.06085e-05
EPN3	16.3017	3.46884	0.813725	4.26291	2.0178e-05	7.11365e-05
CLMN	333.605	0.602285	0.141426	4.25865	2.05669e-05	7.24059e-05
ARMC9	445.078	0.65829	0.154584	4.25845	2.05847e-05	7.24427e-05
NOX5	201.245	1.40692	0.330459	4.25749	2.06738e-05	7.27266e-05
PLPP5	272.892	0.810428	0.190679	4.25022	2.1356e-05	7.50268e-05
LHX6	228.506	0.656178	0.154456	4.24831	2.1539e-05	7.56169e-05
SH3PXD2A-AS1	66.8717	1.32652	0.312406	4.24615	2.17475e-05	7.6331e-05
PINLYP	58.1596	1.78109	0.420035	4.24034	2.23186e-05	7.82446e-05
TNFRSF11B	23.4001	3.16277	0.746234	4.2383	2.25214e-05	7.89216e-05
SERTAD3	285.956	0.862449	0.20349	4.2383	2.25222e-05	7.89216e-05
PGAP3	140.225	0.995329	0.235082	4.23395	2.29617e-05	8.02739e-05
FIG4	144.457	1.09336	0.258355	4.232	2.31624e-05	8.09397e-05
GARIN1A	24.393	2.67503	0.632123	4.23181	2.31813e-05	8.09864e-05
BCAM	1100.36	1.809	0.427614	4.23045	2.33229e-05	8.14439e-05
ZSWIM8	1920.08	1.7945	0.424717	4.22517	2.38762e-05	8.32223e-05
PRAG1	4123.35	1.37948	0.326506	4.22499	2.38948e-05	8.32681e-05
PAX8	136.555	0.826616	0.195704	4.2238	2.40218e-05	8.36912e-05
DOCK3	369.365	0.756562	0.17914	4.22329	2.40758e-05	8.38601e-05
HDHD3	217.835	0.711365	0.168475	4.22238	2.41735e-05	8.41272e-05
TLR2	40.0257	1.92395	0.455857	4.2205	2.4376e-05	8.47884e-05
SLC30A3	19.8753	2.78655	0.660313	4.22004	2.44261e-05	8.49233e-05
WDR97	54.6992	1.41939	0.336484	4.21829	2.4616e-05	8.55441e-05
LYZ	18.9053	3.03704	0.720479	4.21531	2.49439e-05	8.65842e-05
WDTC1	895.074	1.47871	0.350808	4.21516	2.49604e-05	8.66018e-05
SLC22A15	161.581	0.835789	0.198545	4.20957	2.55855e-05	8.87092e-05
CYP27A1	119.58	2.17346	0.51729	4.20162	2.65009e-05	9.17356e-05
MID1IP1	1152.45	0.697926	0.166295	4.19691	2.70584e-05	9.35583e-05
ARHGEF19	166.926	0.881545	0.210064	4.19656	2.70997e-05	9.36775e-05
SMAD1	178.948	0.856777	0.204566	4.18827	2.81086e-05	9.69453e-05
PADI3	39.691	1.69271	0.404186	4.18795	2.8149e-05	9.70628e-05
ZSCAN18	1041.72	1.24146	0.296499	4.18708	2.82569e-05	9.74123e-05
ST7-AS1	35.6886	2.63411	0.629136	4.18686	2.82837e-05	9.74603e-05
TRADD	219.719	0.869676	0.207819	4.18477	2.85456e-05	9.82196e-05
WDR81	552.651	1.68571	0.402991	4.183	2.87687e-05	9.8906e-05
CLIP4	932.308	0.605419	0.144742	4.18274	2.88022e-05	9.89759e-05
PRSS27	36.799	2.33127	0.557915	4.17853	2.93398e-05	0.000100755
ACHE	17.7322	2.73761	0.655478	4.17651	2.96021e-05	0.000101586
ARHGEF37	34.7515	1.8672	0.44723	4.17504	2.97928e-05	0.000102171
PRXL2A	867.624	1.23821	0.296803	4.17184	3.02151e-05	0.000103549
PKIB	59.1911	1.62332	0.389937	4.16303	3.14056e-05	0.000107385
SNTB1	206.072	1.33769	0.321389	4.16221	3.15183e-05	0.000107722
TPD52L1	92.6834	1.65401	0.397651	4.15945	3.1901e-05	0.000108882
IL1R1	101.886	0.964663	0.231951	4.15892	3.19759e-05	0.000109113
FAM229A	194.984	1.61347	0.388332	4.15488	3.25457e-05	0.000110982
TEAD2	669.745	2.23151	0.537495	4.15168	3.30046e-05	0.00011242
ACOT4	19.3046	2.60798	0.628306	4.15082	3.31287e-05	0.000112817
ADRA1B	143.996	0.922441	0.22233	4.14896	3.33983e-05	0.000113632
BTN2A2	396.245	2.04939	0.493972	4.14881	3.34209e-05	0.000113684
WDSUB1	162.955	0.859385	0.207206	4.1475	3.36125e-05	0.00011431
ZNF446	249.311	0.715824	0.172827	4.14186	3.44505e-05	0.000116949
ZFP28	247.792	0.840174	0.202868	4.14149	3.45058e-05	0.00011711
CD24	53.9105	2.13527	0.515705	4.14048	3.46577e-05	0.00011752
ADGRD1	237.569	0.661649	0.159835	4.13958	3.47943e-05	0.00011793
ARID5A	152.95	0.824132	0.199129	4.13868	3.49304e-05	0.000118339
PRSS3	46.635	1.45171	0.351161	4.13404	3.56435e-05	0.000120592
GREB1	24.6371	2.85247	0.690117	4.13331	3.57579e-05	0.000120952
KLF11	305.226	0.667531	0.161517	4.13289	3.58227e-05	0.000121144
USP35	307.788	0.624792	0.151274	4.13022	3.62424e-05	0.000122454
MFNG	151.779	0.896077	0.217108	4.12733	3.66993e-05	0.00012397
GSDMB	58.2858	1.82622	0.443032	4.1221	3.75435e-05	0.000126736
RHOQ	195.448	0.938907	0.227796	4.12171	3.76073e-05	0.000126867
EREG	185.242	1.21047	0.293677	4.12175	3.76001e-05	0.000126867
AMN	45.6195	1.52814	0.37096	4.11942	3.79834e-05	0.000128021
BPHL	220.491	1.41566	0.34416	4.11338	3.89905e-05	0.000131211
ZNF224	400.428	1.00568	0.244636	4.11095	3.94032e-05	0.000132511
HAS2	127.982	1.22297	0.297504	4.11076	3.94361e-05	0.000132592
OSBPL5	371.051	0.725972	0.17673	4.10781	3.99421e-05	0.000134174
RELL2	125.872	1.1969	0.291504	4.10594	4.02677e-05	0.000135238
TRPV1	113.438	0.965758	0.23541	4.10246	4.08786e-05	0.000137259
ALPK1	160.708	1.1567	0.282148	4.09962	4.13837e-05	0.000138893
LRRC8A	3549.6	0.813702	0.198508	4.09909	4.14769e-05	0.000139144
TRPT1	253.598	1.44987	0.353825	4.0977	4.17271e-05	0.00013989
LRRC24	57.7716	1.86796	0.456049	4.09596	4.20421e-05	0.00014079
ROBO4	1169.38	1.84595	0.450842	4.09445	4.23168e-05	0.000141647
ZNF513	84.0528	1.26511	0.309413	4.08875	4.33698e-05	0.000144947
CHD4	17.8191	3.05424	0.748476	4.08061	4.49178e-05	0.00014969
RASSF4	190.779	1.56485	0.383765	4.07763	4.54968e-05	0.000151485
ACACA	1866.19	1.01022	0.247917	4.07482	4.60501e-05	0.000153193
BTBD9	427.4	0.629231	0.154462	4.07368	4.62761e-05	0.000153843
TKFC	272.901	0.896264	0.220062	4.07277	4.64569e-05	0.000154376
SEC14L4	24.4603	2.39945	0.589165	4.07262	4.64875e-05	0.000154443
KCNAB2	247.879	0.721339	0.177135	4.07225	4.65617e-05	0.000154656
KIF16B	297.731	0.695297	0.17103	4.06535	4.79602e-05	0.000159091
HSF4	197.594	0.96246	0.236753	4.06525	4.79808e-05	0.000159125
ABCA3	465.149	0.635503	0.156421	4.06277	4.84945e-05	0.000160687
KCNQ4	44.872	1.42564	0.350951	4.06221	4.86095e-05	0.000161033
PJA1	289.16	0.630676	0.155287	4.06136	4.8787e-05	0.00016155
GATA6	265.193	0.607679	0.149634	4.06109	4.88437e-05	0.000161703
C3	14.5918	3.86565	0.952003	4.06054	4.89583e-05	0.000162046
FUT1	66.2664	1.24659	0.307429	4.05489	5.01582e-05	0.000165727
GMFG	20.6412	2.63768	0.651258	4.05013	5.11899e-05	0.000168914
SRCIN1	45.1144	1.54467	0.381413	4.04985	5.12499e-05	0.000169039
PACSIN1	27.072	2.38479	0.588959	4.04916	5.14023e-05	0.000169467
SLC17A5	428.43	1.68281	0.415648	4.04865	5.1515e-05	0.000169802
EGR2	14.9932	3.25612	0.805223	4.04374	5.26045e-05	0.000173242
CARMIL2	17.6477	2.9052	0.718491	4.04347	5.26662e-05	0.000173407
DNAAF11	78.938	1.15063	0.284929	4.03832	5.3835e-05	0.000176947
CCL28	72.2214	1.6085	0.398335	4.03805	5.38967e-05	0.000177111
KDM7A	89.6864	1.49303	0.370162	4.03347	5.49596e-05	0.000180486
RAET1G	100.517	1.13076	0.280464	4.03176	5.53616e-05	0.000181648
CXXC4	89.0158	1.65405	0.410758	4.02682	5.65358e-05	0.000185259
NXF3	32.2418	1.76467	0.438339	4.0258	5.67813e-05	0.000185983
LBX2	79.1776	1.08668	0.269973	4.02516	5.69369e-05	0.000186452
HECA	344.346	0.626573	0.155695	4.02437	5.71283e-05	0.000186998
KCNH3	58.8637	2.01317	0.500439	4.02282	5.75065e-05	0.000188195
SYT12	48.7212	1.98991	0.494697	4.02249	5.75857e-05	0.000188382
TNFSF4	31.8225	1.93536	0.481426	4.02005	5.8186e-05	0.000190213
ANKRD34A	83.279	1.48352	0.369057	4.01975	5.82604e-05	0.000190415
NMB	47.4927	1.42745	0.355275	4.01788	5.87238e-05	0.000191667
CTSK	62.8074	1.93126	0.481277	4.01279	6.00063e-05	0.00019536
VAT1	4066.12	1.80127	0.44956	4.00675	6.15608e-05	0.000200378
ERMAP	123.416	1.05714	0.263934	4.00532	6.1934e-05	0.000201462
ACSS1	190.331	0.699243	0.174608	4.00465	6.21082e-05	0.000201942
ZFPM1	134.694	0.83858	0.209441	4.0039	6.23069e-05	0.000202544
TRIM5	96.9182	1.43701	0.358913	4.00379	6.23355e-05	0.000202594
CGN	105.226	0.929386	0.232418	3.99877	6.36731e-05	0.000206541
RAB7B	15.832	2.95003	0.738423	3.99505	6.4682e-05	0.000209723
H2AC6	70.6423	1.10068	0.275566	3.99426	6.48955e-05	0.00021037
SEC31B	300.314	1.00349	0.251315	3.99296	6.52522e-05	0.000211482
CREB3L4	159.407	1.76062	0.441517	3.98765	6.67307e-05	0.000215995
SQLE	298.267	0.935696	0.23476	3.98576	6.72638e-05	0.000217628
IFNLR1	129.83	0.908899	0.228316	3.98087	6.86623e-05	0.000221772
FOLR1	33.1367	2.89539	0.727724	3.97869	6.92952e-05	0.000223529
SCN1B	98.6203	1.14727	0.288457	3.97726	6.97142e-05	0.000224737
TMEM139	58.0264	1.8316	0.46081	3.97474	7.04564e-05	0.000226888
ZBTB46	51.6448	2.03663	0.512672	3.97257	7.11005e-05	0.000228767
RASD2	46.4006	1.56697	0.394487	3.97218	7.12165e-05	0.000229091
TRAPPC6A	27.0767	1.95432	0.492406	3.96892	7.22e-05	0.000232205
TIAM1	446.723	0.730672	0.184218	3.96633	7.29873e-05	0.000234637
PLD3	2965.54	2.13827	0.539438	3.96388	7.37428e-05	0.000236865
TGFB1	1911.4	1.10152	0.27793	3.96328	7.39257e-05	0.000237402
MORN4	188.875	0.743792	0.187691	3.96284	7.40623e-05	0.00023779
MFGE8	2572.2	1.67949	0.423981	3.96123	7.45653e-05	0.000239151
ITPKC	195.151	0.967985	0.244695	3.95589	7.62518e-05	0.0002443
DPYSL2	2524.76	0.804379	0.203373	3.9552	7.64713e-05	0.000244951
ACADS	160.217	1.06238	0.268626	3.95486	7.65786e-05	0.000245241
TBC1D10A	65.5942	1.27925	0.323845	3.95021	7.80834e-05	0.000249639
PCDHB11	74.888	1.14921	0.290948	3.94988	7.8192e-05	0.000249933
FBXL8	108.35	1.14494	0.289932	3.949	7.84776e-05	0.000250687
F2RL3	29.908	2.42556	0.615011	3.94393	8.01576e-05	0.000255783
RPGRIP1	32.8488	2.05333	0.521308	3.93882	8.18849e-05	0.000260909
ATOSA	313.36	1.82397	0.463213	3.93765	8.22845e-05	0.000262127
ZMYM5	164.404	0.875635	0.222435	3.93658	8.26509e-05	0.000263183
ZNF610	30.7834	2.31973	0.589577	3.93456	8.33497e-05	0.00026524
AIM2	94.4668	0.941355	0.239354	3.93289	8.39294e-05	0.00026686
ZNF408	253.057	0.683898	0.174095	3.92831	8.55446e-05	0.00027131
RBCK1	2039.74	1.11101	0.282869	3.92764	8.57817e-05	0.000271948
RELN	18.4525	2.94995	0.75173	3.92422	8.70119e-05	0.000275674
AK5	26.2485	2.24612	0.572572	3.92286	8.75031e-05	0.000277115
TRIB1	428.394	2.53128	0.645469	3.92162	8.7957e-05	0.000278318
KRBA2	50.0643	1.55061	0.396171	3.914	9.0778e-05	0.000286764
SMIM31	15.6825	3.38824	0.865794	3.91344	9.09895e-05	0.000287372
JMY	272.014	1.2933	0.330494	3.91324	9.10664e-05	0.000287495
UBALD1	587.279	0.619298	0.158283	3.9126	9.13063e-05	0.000288178
RSPO3	30.7831	8.43825	2.16199	3.90299	9.50099e-05	0.000299256
IZUMO4	41.0743	2.24976	0.576412	3.90304	9.49939e-05	0.000299256
DNAAF3	36.6381	1.74624	0.447575	3.90155	9.55777e-05	0.000300857
ANKRA2	161.726	0.903593	0.231687	3.90007	9.61658e-05	0.000302204
MROH6	247.782	0.662644	0.170071	3.89628	9.76834e-05	0.000306782
PLSCR4	129.538	0.994968	0.255602	3.89265	9.91545e-05	0.000310885
AMPD3	520.625	1.82052	0.467678	3.89269	9.91386e-05	0.000310885
WFDC2	22.3752	2.33987	0.60147	3.89025	0.00010014	0.000313521
GABBR1	740.502	0.636067	0.163538	3.88941	0.000100489	0.000314545
LSR	66.0245	2.13497	0.549064	3.88838	0.000100916	0.000315751
FAM43A	484.554	1.46954	0.378415	3.88341	0.000103003	0.000322082
PTCH2	26.6316	1.90826	0.491655	3.88129	0.000103905	0.0003247
LRRC27	231.928	0.830545	0.214005	3.88095	0.000104048	0.000325079
NAGS	164.546	0.735923	0.189868	3.87598	0.000106198	0.000331728
CYTH2	2462.12	1.33094	0.34344	3.87533	0.00010648	0.000332267
TACSTD2	1133.41	2.14864	0.554672	3.8737	0.000107194	0.000334356
CLDN2	38.27	2.49078	0.643096	3.87311	0.000107455	0.000334961
MRAS	117.152	1.38324	0.357213	3.87231	0.000107808	0.000335992
CARS1	1577.62	1.17923	0.304629	3.87104	0.00010837	0.000337676
DENND10	372.169	0.607543	0.157006	3.86956	0.000109033	0.000339461
HOXD1	40.0405	1.76975	0.457853	3.86532	0.000110945	0.000345272
KLHL30	21.5264	2.29896	0.594888	3.86453	0.000111305	0.000346319
SNUPN	221.83	0.615169	0.159223	3.86358	0.000111737	0.00034745
ARL4D	224.084	0.628996	0.162851	3.8624	0.000112277	0.000348914
SUOX	235.704	0.902225	0.233636	3.86167	0.000112614	0.000349818
PARD6B	101.418	1.12448	0.291247	3.86092	0.000112963	0.000350756
HYOU1	5251.57	1.06682	0.276354	3.86035	0.000113223	0.000351492
VPS9D1	264.544	2.11923	0.549036	3.85991	0.000113428	0.000352057
POU6F1	131.408	1.29488	0.335676	3.85751	0.000114546	0.000355381
RIPK4	190.219	0.731721	0.189749	3.85626	0.000115134	0.000356962
GPT2	526.663	1.4298	0.370966	3.85425	0.000116087	0.00035957
ARHGAP24	99.5321	1.05893	0.274873	3.85244	0.000116949	0.00036209
GTPBP2	1757.11	1.29195	0.335537	3.85039	0.000117932	0.000364834
IGSF8	294.095	0.879225	0.228394	3.8496	0.000118309	0.000365851
FHL3	269.62	0.702362	0.182543	3.84765	0.000119259	0.000368562
MATCAP1	473.598	0.722449	0.187893	3.84501	0.000120547	0.000371858
TTYH3	2822.37	1.51182	0.393295	3.84399	0.000121049	0.00037333
KDM3A	825.179	1.31101	0.341458	3.83943	0.000123321	0.000380027
VIPR1	125.17	1.73539	0.45234	3.83649	0.000124807	0.000384371
ZNF502	153.933	0.717209	0.187101	3.83326	0.000126454	0.000389286
TMC7	241.5	0.830391	0.216717	3.83168	0.000127271	0.000391642
GRIP2	11.4232	3.92314	1.02414	3.83065	0.000127805	0.000392803
PKD1P3	81.3705	1.06966	0.279332	3.82934	0.000128489	0.000394826
LINC01714	21.2499	2.74516	0.717288	3.82715	0.000129637	0.000398192
RTN4RL2	92.562	0.921561	0.24086	3.82613	0.000130172	0.000399752
CADPS2	234.498	0.677341	0.177219	3.82205	0.000132347	0.000406102
LINC00880	49.262	1.25069	0.328522	3.80701	0.000140657	0.000430125
TENM1	51.0274	1.39543	0.366542	3.80701	0.00014066	0.000430125
FCHO1	141.525	0.76437	0.200827	3.80611	0.000141168	0.000431502
TMEM158	1173.07	1.17946	0.310527	3.79824	0.000145728	0.000444633
ZNF253	128.023	0.833227	0.219589	3.79449	0.000147947	0.000451219
HVCN1	81.0114	0.984325	0.259507	3.79305	0.000148805	0.000453381
KCTD21	226.421	0.610129	0.160904	3.79188	0.000149514	0.000455447
CEACAM1	11.1732	4.56997	1.20531	3.79152	0.000149726	0.000455908
SLC22A20P	47.118	1.37338	0.362321	3.7905	0.000150344	0.000457424
SHOC1	22.4272	2.21609	0.58583	3.78282	0.000155063	0.000470549
DBH-AS1	142.164	1.82476	0.482516	3.78177	0.000155719	0.000472442
SEPTIN3	35.6571	2.41747	0.639332	3.78125	0.000156045	0.000473243
TSPAN1	64.2023	1.32327	0.350093	3.77976	0.000156977	0.000475688
DBN1	1506.88	1.46511	0.387667	3.77931	0.000157266	0.000476371
SPNS2	846.996	3.61119	0.956723	3.77454	0.000160301	0.000484883
H2BC6	17.5042	2.5759	0.682696	3.77313	0.00016121	0.000487533
UAP1L1	934.503	2.23339	0.591945	3.77297	0.000161313	0.000487632
ZNF558	278.717	0.745985	0.19772	3.77293	0.000161339	0.000487632
NDRG1	4848.07	1.63909	0.434621	3.77131	0.000162391	0.000490127
TRIM39	73.4089	1.13298	0.300453	3.77089	0.000162668	0.000490864
MMP19	239.625	0.686137	0.182113	3.76764	0.000164799	0.000497197
STK11IP	348.501	0.818193	0.217192	3.76713	0.000165133	0.000498004
INAFM1	86.0826	1.12142	0.297753	3.76629	0.000165692	0.000499491
SNX33	1117.32	1.51559	0.402542	3.76504	0.000166524	0.000501797
DIPK1B	16.535	2.5007	0.664515	3.7632	0.000167751	0.000505292
RHOJ	133.78	1.31998	0.350789	3.76289	0.000167962	0.000505829
EXD3	421.627	0.831435	0.221081	3.76078	0.000169387	0.000509917
FN1	7289.66	2.40974	0.640913	3.75985	0.000170012	0.000511595
MAP1LC3B	923.267	1.71069	0.45504	3.75943	0.000170298	0.000512148
EPHB6	11.9899	3.2546	0.865893	3.75866	0.000170828	0.000513639
MB	33.9802	1.58637	0.422277	3.7567	0.000172171	0.000517267
NBPF14	188.256	0.7057	0.187865	3.75641	0.000172369	0.000517757
SLC2A12	240.336	2.69946	0.718693	3.75607	0.000172601	0.000518352
CMTM3	433.141	0.807635	0.215055	3.75548	0.000173011	0.000519376
ISG20	504.94	3.596	0.957694	3.75485	0.000173444	0.000520574
PTK2B	96.0131	0.983169	0.262001	3.75253	0.000175057	0.000525311
FOSB	479.417	3.46186	0.9234	3.74904	0.000177516	0.000532371
NYAP1	32.3646	2.1339	0.569365	3.74786	0.000178352	0.000534455
MIA2	586.226	0.611468	0.16336	3.74307	0.000181784	0.000544198
B4GALNT3	171.459	1.64043	0.438808	3.73839	0.000185206	0.000553675
RSPO2	10.5052	6.82374	1.82558	3.73786	0.000185594	0.000554725
RHOBTB1	137.037	0.975935	0.261202	3.73632	0.000186733	0.000557908
ACAD10	305.918	0.910395	0.243711	3.73555	0.000187309	0.000559408
TMEM268	185.639	0.852825	0.228467	3.73281	0.000189357	0.000565077
DLX4	31.7923	2.712	0.726603	3.73243	0.000189639	0.000565808
CNIH2	43.509	2.35469	0.631274	3.73006	0.000191437	0.000570835
CYSTM1	184.134	0.785795	0.211371	3.71761	0.000201115	0.000597686
LNX1	33.0849	2.10301	0.565764	3.71711	0.000201514	0.000598752
DBP	73.601	1.26046	0.33976	3.70984	0.000207388	0.000614997
ACAP1	17.1456	2.5397	0.685418	3.70533	0.000211114	0.000625678
MPP2	161.134	0.674507	0.182246	3.70108	0.000214683	0.000636007
SLC2A6	272.118	1.92461	0.520349	3.69869	0.000216714	0.00064152
BACH2	82.4067	1.00115	0.270854	3.69627	0.000218788	0.000647532
IFI44L	73.4695	1.19277	0.322813	3.69491	0.000219964	0.000650758
MROH1	1184.4	1.88549	0.510467	3.69365	0.000221055	0.000653729
TRPM8	19.8261	2.63368	0.713492	3.69126	0.00022315	0.000659795
BAMBI	219.475	0.644308	0.174564	3.69096	0.000223413	0.000660442
FHL1	302.936	2.50189	0.678706	3.68626	0.000227573	0.000672215
H1-2	103.365	0.965442	0.262025	3.68454	0.000229112	0.000676365
FBXO44	106.416	1.16277	0.315632	3.68394	0.000229653	0.000677828
LINC02677	134.742	1.47591	0.400989	3.68067	0.000232625	0.000686198
ATP2A1	29.2339	2.27349	0.617787	3.68005	0.000233191	0.000687598
SLC49A3	121.155	1.40809	0.382801	3.67837	0.000234726	0.00069172
SAMD14	24.7867	2.03913	0.554413	3.67799	0.000235078	0.000692623
DHH	10.758	4.44586	1.20935	3.67623	0.000236708	0.00069729
RAB36	201.895	0.628713	0.171052	3.67558	0.000237312	0.000698796
USP18	48.7164	1.40083	0.381314	3.67369	0.00023907	0.00070356
VGLL3	112.539	0.880953	0.239865	3.67271	0.000239995	0.00070587
LZTS2	1491.86	1.78273	0.485533	3.6717	0.000240947	0.000708532
RORB	102.024	0.891886	0.242977	3.67066	0.000241929	0.000711283
STON2	13.4213	3.11712	0.851261	3.66177	0.00025048	0.00073499
OBSL1	940.09	1.70779	0.46679	3.65859	0.000253605	0.000743584
PARM1	78.1996	1.43265	0.391617	3.65828	0.000253916	0.000744206
CLDN15	331.847	0.677963	0.185598	3.65287	0.00025933	0.000758456
PPM1M	251.017	0.766347	0.209971	3.64977	0.000262472	0.0007669
PHYKPL	264.002	1.02098	0.279813	3.64878	0.000263491	0.000769582
IL6	565.277	2.64035	0.724498	3.64439	0.000268029	0.000782229
PTPRR	37.6732	1.83823	0.505198	3.63862	0.0002741	0.000798926
FRMD5	1789.15	0.964746	0.265142	3.6386	0.00027412	0.000798926
WAS	89.358	0.960521	0.264439	3.6323	0.000280909	0.000817293
VPS37D	72.6266	1.88117	0.518048	3.63126	0.000282036	0.000820415
SPARC	38.377	1.58232	0.436074	3.62856	0.000285007	0.000828567
SPSB3	356.21	1.79251	0.494179	3.62724	0.00028647	0.000832031
PHYHIP	32.3741	2.21913	0.611968	3.62622	0.000287605	0.000835166
METRNL	90.9169	2.00591	0.553507	3.62399	0.00029009	0.000841895
WARS1	2079.08	1.4266	0.394325	3.61782	0.000297091	0.000861221
FGF1	58.5605	1.23708	0.341973	3.61748	0.000297487	0.000862204
LZTFL1	268.779	1.29076	0.357348	3.61205	0.000303784	0.000879443
ZFYVE1	618.371	2.24335	0.621233	3.61112	0.000304883	0.000881947
ATXN1	453.413	0.660538	0.183213	3.60529	0.000311801	0.000901097
PODNL1	19.1575	2.04408	0.567006	3.60504	0.000312101	0.00090162
VASH1	125.122	0.897178	0.248937	3.60404	0.000313303	0.000904572
CXCL16	17.2951	2.26017	0.627758	3.60039	0.000317743	0.000915991
HGFAC	16.2367	2.56084	0.712076	3.59629	0.000322783	0.000929811
RASIP1	11.7658	3.49271	0.97154	3.59502	0.000324364	0.000934006
NBPF11	187.869	0.807295	0.224678	3.59311	0.00032675	0.000939981
TMEM150C	75.7549	1.24697	0.347295	3.59053	0.000330002	0.000948434
PDK1	246.471	0.643722	0.179288	3.59044	0.00033012	0.000948593
NARF	952.087	1.13459	0.316061	3.58978	0.00033096	0.000950825
SCN5A	3219.21	1.42665	0.397894	3.58549	0.000336446	0.000966034
PRPF40B	266.469	0.770575	0.214982	3.58438	0.000337884	0.000969953
UCN	34.516	2.13094	0.594865	3.58223	0.000340673	0.000977243
TMEM120A	256.534	0.623112	0.173963	3.58188	0.000341136	0.000978284
FSCN2	18.8172	2.23475	0.624391	3.57909	0.000344786	0.000987354
C2CD4C	40.3918	1.38111	0.385888	3.57904	0.000344865	0.000987392
LOX	344.952	2.29537	0.641348	3.57897	0.000344947	0.000987441
C9orf152	37.4604	2.11177	0.590384	3.57694	0.000347634	0.000994378
B9D1	187.908	0.992584	0.277536	3.57641	0.000348343	0.00099603
ZCWPW1	77.1477	1.01647	0.284304	3.57529	0.000349845	0.000999492
LOC102724428	76.3611	1.01215	0.283102	3.57522	0.000349936	0.000999492
PAQR5-DT	22.3695	2.57256	0.721094	3.56758	0.000360287	0.00102785
AXIN2	115.058	0.827827	0.232349	3.56286	0.00036684	0.00104534
SYNGAP1	515.605	1.34967	0.378867	3.56238	0.000367502	0.00104685
CEBPB	2006.16	2.14599	0.602668	3.56081	0.000369716	0.00105276
DUSP8	40.3524	1.4937	0.420147	3.5552	0.000377695	0.00107467
KLHDC8B	173.11	0.68919	0.193881	3.5547	0.000378413	0.0010763
POLR3GL	133.475	0.815818	0.229581	3.55351	0.00038013	0.00108078
IQCG	128.602	0.849518	0.239101	3.55297	0.000380905	0.00108278
CSTPP1	413.211	0.748641	0.210849	3.55061	0.000384344	0.00109161
DGKI	57.1629	1.54696	0.435872	3.54912	0.00038652	0.00109709
CYB5D2	226.946	1.00665	0.283973	3.54489	0.000392775	0.00111442
VWA5B2	14.9449	3.06143	0.864165	3.54265	0.000396135	0.00112311
ANK3	139.775	0.786538	0.222081	3.54168	0.000397589	0.00112703
IFT140	286.73	1.11304	0.314341	3.54088	0.000398797	0.00113002
DOCK6	676.983	1.55673	0.439663	3.54073	0.000399026	0.00113046
OSER1-DT	99.9015	0.920618	0.260019	3.54058	0.000399247	0.00113088
SIX3	62.408	1.11511	0.314992	3.54011	0.000399956	0.00113267
TRPS1	191.37	0.620058	0.175308	3.53695	0.00040477	0.00114587
TOX2	913.17	1.16642	0.330017	3.53441	0.000408685	0.00115631
CXCL1	59.7601	2.20449	0.624352	3.53084	0.000414236	0.00117073
AQP1	21.9196	2.69108	0.762165	3.53084	0.000414248	0.00117073
APBB3	199.138	1.35537	0.384192	3.52784	0.00041897	0.00118186
SERPINF1	77.135	1.91638	0.543864	3.52365	0.000425654	0.00119915
COG7	355.426	0.723745	0.205405	3.52351	0.000425868	0.00119953
LRRN1	27.8365	2.26778	0.643733	3.52286	0.00042692	0.00120227
RGS2	75.9381	1.11478	0.316532	3.52186	0.000428535	0.00120659
CD74	5375.7	1.31216	0.372667	3.52099	0.000429942	0.00121033
SCN3A	16.5148	2.55906	0.727185	3.51914	0.000432953	0.0012179
IDI1	1003.13	1.86374	0.529728	3.51829	0.000434334	0.00122155
PRKCG	104.916	1.9517	0.554794	3.51789	0.000434996	0.00122296
DHDH	12.2822	3.2294	0.918386	3.51638	0.000437468	0.001229
MATN1-AS1	40.7098	1.41994	0.40387	3.51583	0.000438386	0.00123112
CCDC115	151.901	0.86053	0.244778	3.51555	0.000438841	0.00123217
SLC1A3	42.2578	1.30447	0.371141	3.51476	0.000440152	0.00123493
GNA15-DT	15.6232	3.04497	0.867194	3.51129	0.000445929	0.00125021
MVP	1827.22	1.28079	0.364931	3.50969	0.000448631	0.00125755
LOC105377663	47.3084	1.52913	0.436051	3.50677	0.00045358	0.00127119
RHBDL1	101.854	0.941295	0.268491	3.50587	0.000455123	0.0012748
SNHG11	111.906	0.912963	0.260444	3.50541	0.000455909	0.00127677
LMBRD1	126.826	1.04236	0.297443	3.50441	0.000457628	0.0012811
ULK1	1461.59	2.3025	0.657099	3.50404	0.000458249	0.00128237
ACTA2	24.9289	1.94916	0.556534	3.50231	0.000461239	0.00129002
FANK1	61.3287	1.91376	0.546662	3.50082	0.00046383	0.00129654
MPV17	305.379	0.606837	0.173381	3.50002	0.000465227	0.00129997
TMEM53	115.708	1.36769	0.390865	3.49914	0.000466768	0.00130307
HMCN1	73.68	1.97045	0.563776	3.49509	0.00047391	0.00132227
MIRLET7BHG	261.493	0.673928	0.192982	3.49218	0.000479098	0.00133551
ABCC3	1337.27	1.97589	0.566235	3.48952	0.000483889	0.00134812
NUAK1	869.385	0.607259	0.174044	3.48911	0.000484624	0.00134992
IFITM10	19.1378	3.18356	0.912478	3.48892	0.000484974	0.00135065
IFFO1	85.8259	0.968069	0.277503	3.4885	0.000485731	0.00135251
SLC26A9	13.7979	2.54155	0.728855	3.48704	0.000488391	0.00135941
SLC50A1	559.637	1.33051	0.38232	3.4801	0.000501221	0.00139281
TMEM86A	38.1022	2.37946	0.684433	3.47654	0.000507923	0.0014104
EML6	192.732	0.620466	0.178504	3.47591	0.000509115	0.00141319
TMEM94	1175.48	1.40815	0.405128	3.47582	0.00050929	0.00141326
SYT17	34.2955	2.04243	0.587939	3.47388	0.000512985	0.00142263
SHH	47.2238	1.48447	0.427499	3.47245	0.000515725	0.00142917
AGER	60.552	1.30267	0.3752	3.47193	0.000516722	0.00143141
TSPAN8	19.8725	2.10252	0.605665	3.47143	0.000517688	0.00143383
MMP17	82.9473	2.00771	0.578441	3.4709	0.000518723	0.00143643
SRD5A3	125.154	0.822721	0.237041	3.47079	0.000518935	0.00143675
C19orf18	28.0188	2.17414	0.626475	3.47044	0.000519607	0.00143835
ENTREP1	27.5815	2.89591	0.834757	3.46916	0.000522082	0.00144414
ENTPD3	76.5348	1.01044	0.291411	3.46742	0.000525485	0.00145324
ZNF774	70.1626	1.23739	0.356889	3.46717	0.000525977	0.00145411
WHRN	351.499	1.55858	0.449794	3.4651	0.000530027	0.00146451
MAP2	41.5704	1.40091	0.404749	3.46117	0.000537824	0.00148415
FGD4	68.0648	1.04925	0.30326	3.45991	0.000540357	0.00149059
RAB11B-AS1	49.9262	1.55154	0.448622	3.45847	0.000543257	0.00149805
IL1B	22.2386	3.14429	0.90962	3.4567	0.000546828	0.00150735
USE1	159.282	0.739081	0.213827	3.45645	0.000547344	0.00150849
FADS1	3800.04	1.44024	0.417306	3.45127	0.000557947	0.00153659
TBC1D3	35.2013	2.43141	0.704765	3.44996	0.000560667	0.00154211
PLIN4	12.8766	3.65264	1.05896	3.44927	0.000562099	0.00154577
HHAT	132.662	1.06262	0.308212	3.44769	0.0005654	0.00155457
PBXIP1	1048.69	1.62506	0.471551	3.4462	0.000568519	0.00156201
FKBP10	29.0213	1.8385	0.533946	3.44323	0.000574819	0.0015773
TTLL6	12.9774	3.32268	0.965071	3.44294	0.000575432	0.0015787
PGAP2	193.889	0.653885	0.190007	3.44138	0.000578764	0.00158727
OLFML3	29.8004	1.98767	0.577834	3.43986	0.000582011	0.00159501
SMPDL3A	160.369	0.917496	0.266729	3.4398	0.000582139	0.00159507
FGFBP1	20.5639	2.16919	0.630836	3.4386	0.000584731	0.00160189
CCL24	32.5009	2.31656	0.673827	3.43791	0.000586224	0.00160568
SPACA6	194.62	0.753426	0.219185	3.4374	0.000587325	0.00160841
B3GNT8	30.004	1.69489	0.493084	3.43733	0.000587488	0.00160856
PIERCE2	15.451	2.34475	0.683125	3.43238	0.000598298	0.00163608
PSD4	56.8384	1.08545	0.316282	3.4319	0.000599379	0.00163874
RSPO4	62.2084	4.52713	1.31933	3.43138	0.000600513	0.00164155
H4C8	33.3789	1.5601	0.455088	3.42811	0.00060779	0.00166054
PARP3	498.327	1.84343	0.537876	3.42724	0.000609749	0.00166559
GUSBP11	95.4926	0.851361	0.2485	3.42601	0.000612528	0.00167197
CYB5R2	15.7309	2.32375	0.678378	3.42544	0.000613795	0.00167482
CALHM2	276.497	0.690703	0.201723	3.42403	0.000617005	0.00168236
HSPA1A	200.818	0.63957	0.18686	3.42272	0.000619969	0.00168984
STING1	761.919	2.30603	0.673982	3.4215	0.000622767	0.00169593
ZNF688	63.5365	1.33265	0.389488	3.42154	0.000622667	0.00169593
FAM227A	44.6546	2.24286	0.655517	3.42151	0.000622735	0.00169593
LOC105378663	45.2436	1.3233	0.387048	3.41895	0.000628628	0.00170999
DNASE2	453.216	1.859	0.543827	3.41837	0.000629968	0.00171246
NLRP1	695.249	1.67657	0.490689	3.41676	0.00063371	0.00172232
ENTPD7	91.0226	0.891687	0.260997	3.41647	0.000634384	0.00172353
PSTPIP2	39.1653	1.43292	0.419552	3.41537	0.000636965	0.00173023
LOC100128494	31.9068	2.25798	0.661365	3.41413	0.000639869	0.00173781
HCG20	28.0207	1.57884	0.462652	3.41258	0.00064351	0.00174702
NAPSA	19.9239	2.31271	0.677932	3.41142	0.000646263	0.00175328
YJEFN3	83.0123	0.90002	0.263872	3.41083	0.000647666	0.00175646
CDKL5	173.921	0.696122	0.204157	3.40975	0.000650232	0.00176278
ARHGAP4	50.3665	1.47818	0.433627	3.40888	0.000652308	0.00176778
HSD17B14	11.8699	2.70875	0.794699	3.40852	0.000653167	0.00176979
ARHGEF25	23.2534	1.79914	0.528232	3.40596	0.000659327	0.00178551
SPATA2L	66.4073	1.37363	0.403579	3.40363	0.000664974	0.00179952
IL11RA	75.2401	1.11703	0.328893	3.39634	0.000682928	0.00184414
RNF207	293.204	2.06639	0.608627	3.39516	0.000685874	0.00185176
GLDN	11.7139	3.23932	0.954288	3.39449	0.000687576	0.00185602
ST3GAL6	179.386	0.665948	0.196224	3.39382	0.000689259	0.00186024
EBI3	10.4786	3.34891	0.986947	3.3932	0.000690815	0.00186377
IL7R	84.2802	0.848979	0.250275	3.39218	0.000693385	0.00187004
STARD4	788.205	1.4547	0.428937	3.39139	0.000695381	0.00187475
ARMH1	16.5582	2.67634	0.789334	3.39063	0.000697313	0.00187929
NCF2	193.442	4.18007	1.23301	3.39012	0.000698619	0.00188247
PHF11	201.082	0.660916	0.194971	3.38983	0.000699366	0.00188415
LHFPL5	10.2368	3.74	1.10491	3.3849	0.000712051	0.00191661
MLPH	2705.29	1.06749	0.315473	3.38379	0.000714924	0.001924
SERPINI1	54.4931	1.96876	0.582019	3.38263	0.000717946	0.00193145
FDPS	3002.78	1.4547	0.430342	3.38033	0.000723999	0.00194634
TJP3	22.9495	2.43986	0.722492	3.37701	0.000732775	0.00196783
RARRES2	12.7136	2.74845	0.814116	3.37599	0.0007355	0.0019741
ATP8B2	618.733	1.99708	0.591691	3.37521	0.000737591	0.00197936
MAGED1	1434.66	1.56037	0.462563	3.37331	0.000742715	0.0019917
TMEM171	22.2776	2.11448	0.627043	3.37214	0.000745875	0.00199839
CACNG6	20.3131	1.92182	0.570283	3.36995	0.000751825	0.00201219
H2BC11	17.2508	2.55092	0.757661	3.36683	0.000760367	0.00203361
FMO4	29.1434	1.9992	0.593886	3.36631	0.000761811	0.00203676
CFAP410	146.251	0.893383	0.26562	3.36339	0.00076992	0.00205639
IL17RD	452.715	0.744729	0.221953	3.35534	0.000792672	0.00211291
PROX1	36.6946	1.40035	0.417878	3.35111	0.000804895	0.00214171
DAAM2	19.292	2.2639	0.676167	3.34813	0.000813583	0.00216216
BDH2	85.2003	1.90301	0.568682	3.34635	0.000818823	0.00217379
IL1A	16.1708	2.46245	0.735888	3.34623	0.000819177	0.00217405
SPTBN4	12.4915	2.71633	0.812482	3.34325	0.000828037	0.00219555
PRKCH	42.7603	1.24999	0.374077	3.34152	0.000833208	0.00220771
STAT2	2093.21	2.62431	0.785401	3.34136	0.000833678	0.00220857
MLYCD	139.564	0.691297	0.206898	3.34125	0.000834021	0.00220909
FUZ	76.2838	1.32932	0.398074	3.33938	0.000839665	0.0022217
TLCD3B	11.3789	3.51731	1.05346	3.3388	0.000841404	0.00222552
ALDH1A2	17.676	2.75292	0.824678	3.33818	0.000843299	0.00222975
S100A6	29981.8	0.877429	0.262981	3.33648	0.000848479	0.00224266
SLC2A10	25.1163	2.24963	0.674376	3.33587	0.000850319	0.00224713
PTPRB	41.7861	1.61065	0.482842	3.33577	0.000850622	0.00224754
GAL3ST4	42.5027	1.80044	0.539786	3.33546	0.00085158	0.00224968
SPRY4	4200.06	0.604822	0.181337	3.33534	0.000851951	0.00225027
B3GALT4	32.0536	1.78318	0.53497	3.33324	0.00085841	0.00226614
CRABP2	169.523	0.605515	0.181712	3.33228	0.00086137	0.00227355
MAPK8IP3	2217.17	1.13591	0.341086	3.33026	0.000867647	0.00228852
SWT1	101.528	1.75672	0.527625	3.32948	0.00087009	0.00229457
JAK3	17.1638	2.522	0.757613	3.32888	0.000871951	0.00229854
SPTB	83.3987	1.28608	0.386504	3.32748	0.000876345	0.00230904
GALNT12	20.9409	1.73935	0.522904	3.32633	0.000879965	0.00231818
A1BG-AS1	80.942	0.92796	0.279059	3.32532	0.00088317	0.00232581
KRT17	9.49358	5.25753	1.58128	3.32486	0.000884637	0.00232845
REEP6	149.002	2.63596	0.793155	3.32339	0.000889303	0.00233911
LOC102723834	16.7269	2.48884	0.749401	3.32111	0.000896601	0.00235707
SOST	32.2458	1.92797	0.580577	3.32079	0.000897644	0.00235899
CCDC157	85.0604	0.913443	0.275202	3.31917	0.00090284	0.002371
PLA2R1	73.0589	1.38423	0.417437	3.31602	0.000913087	0.00239665
CNTNAP3	134.688	1.34515	0.40567	3.31588	0.00091355	0.00239745
CARNS1	13.0116	2.59317	0.784028	3.3075	0.00094134	0.00246524
EMILIN1	13.5386	2.89292	0.876466	3.30067	0.000964549	0.00252427
C3AR1	12.916	2.40269	0.728312	3.29898	0.000970368	0.00253862
IFT27	208.056	0.618922	0.187727	3.29692	0.000977505	0.00255597
COL4A6	24.2758	1.68176	0.510438	3.29474	0.00098514	0.00257459
NKX2-8	13.9519	2.32858	0.707399	3.29175	0.000995662	0.00260074
FAM117B	66.1047	1.14547	0.348053	3.29107	0.000998083	0.00260616
SALL2	38.1499	1.60558	0.489576	3.27953	0.00103981	0.00270623
TNFSF18	49.7047	1.16735	0.356132	3.27787	0.00104595	0.0027208
CLCN6	530.877	2.04686	0.624733	3.27638	0.00105146	0.00273371
PLTP	23.9726	2.66568	0.814834	3.27144	0.00107001	0.00277766
C4orf47	18.6303	2.16547	0.662011	3.27105	0.0010715	0.00278057
OCLN	113.206	1.14319	0.349687	3.26917	0.00107864	0.00279765
WDR31	65.8105	1.05337	0.322348	3.2678	0.00108388	0.00280883
VSIR	201.013	2.35437	0.720797	3.26634	0.00108948	0.00282132
SEC14L2	58.0322	1.09742	0.336005	3.2661	0.00109041	0.00282238
C1RL	170.086	2.31597	0.70927	3.26529	0.00109353	0.00282899
TMEM150A	83.3211	1.27477	0.390425	3.2651	0.00109427	0.0028304
TRBV13	11.1477	2.81116	0.861029	3.26489	0.00109508	0.00283202
CMTM8	99.8013	0.830045	0.254246	3.26473	0.00109568	0.00283257
LAIR2	87.4488	1.48806	0.455804	3.26469	0.00109585	0.00283257
PHGDH	20.3152	1.81122	0.554918	3.26395	0.00109872	0.00283901
LTK	278.093	2.64425	0.811486	3.25853	0.00111993	0.00289034
RINL	9.36323	3.69673	1.13546	3.2557	0.00113113	0.00291726
CNGB1	8.72112	4.05807	1.24682	3.25475	0.00113493	0.00292606
CACNB1	274.229	2.19711	0.675266	3.25369	0.00113916	0.00293647
LASP1NB	18.2718	2.23204	0.686844	3.2497	0.00115527	0.00297298
NELL2	87.4271	1.09475	0.33721	3.24649	0.00116837	0.00300204
EFHD1	130.586	0.691907	0.213446	3.2416	0.00118861	0.00304832
ERN1	225.655	1.78203	0.55035	3.238	0.00120372	0.00308447
TUBB2B	38.7426	1.49255	0.461097	3.23696	0.00120811	0.00309518
APOE	15.4351	2.32652	0.719584	3.23314	0.00122435	0.00313414
SLC12A8	50.4452	1.05424	0.326388	3.23003	0.00123776	0.00316523
ADAM17	505.958	0.621362	0.192608	3.22604	0.00125516	0.0032054
LAMA5	12188.7	1.27746	0.396306	3.22343	0.00126666	0.0032304
GNG2	123.282	0.687888	0.213758	3.21808	0.00129054	0.00328821
MAPK15	16.6544	2.82984	0.879516	3.2175	0.00129315	0.00329349
LRRN4	18.0318	2.16789	0.674276	3.21514	0.00130382	0.00331901
HAGHL	165.346	0.643903	0.20029	3.21484	0.00130515	0.00332182
FCSK	148.906	0.690613	0.215103	3.21061	0.00132452	0.00336658
STAT5A	261.933	1.98286	0.617969	3.20867	0.0013335	0.00338656
STAP2	353.222	2.27415	0.708785	3.20852	0.00133419	0.00338716
ARMC12	28.4573	1.60987	0.501776	3.20834	0.00133504	0.00338875
ALDH3A1	56.1038	2.3534	0.733631	3.20788	0.00133717	0.00339358
TTLL3	27.1986	1.81843	0.567522	3.20416	0.00135459	0.0034355
TRIM22	92.3628	1.34438	0.419628	3.20375	0.00135652	0.00343867
MALAT1	6964.69	1.22801	0.38349	3.2022	0.00136382	0.00345542
ETV7	17.6625	2.41988	0.755942	3.20115	0.0013688	0.00346687
AMY2B	17.3776	2.19441	0.686294	3.19748	0.00138636	0.00350782
SLC43A2	122.823	1.44658	0.45249	3.19693	0.001389	0.00351333
HCN2	34.8264	1.56489	0.489524	3.19676	0.00138979	0.00351474
PIK3IP1	67.1291	1.67118	0.523082	3.19487	0.00139893	0.00353588
LINC00174	71.5331	0.986584	0.309063	3.19217	0.00141206	0.00356628
GAS7	14.8928	2.05818	0.645107	3.19045	0.00142049	0.00358578
RAET1L	13.5173	2.34805	0.736968	3.1861	0.00144206	0.00363535
TAPBPL	103.477	0.947109	0.297323	3.18545	0.00144527	0.00364223
GABRR2	43.264	1.2741	0.400005	3.18522	0.00144645	0.00364461
MAML3	166.614	0.933755	0.293174	3.18499	0.0014476	0.00364689
SALL4	15.9055	2.71788	0.853553	3.1842	0.00145157	0.00365567
SEMA4G	29.5126	1.58688	0.498434	3.18374	0.00145386	0.00366084
TK2	94.6408	1.68057	0.527895	3.18352	0.00145495	0.00366296
TLR1	94.5906	0.901094	0.283389	3.17971	0.00147424	0.00370782
LINC02615	97.04	1.06972	0.336633	3.17771	0.00148445	0.00373288
CD34	27.0715	1.73874	0.547622	3.17508	0.00149796	0.0037656
SLC35E2B	1057.51	0.968763	0.30518	3.1744	0.00150149	0.00377321
ADGRF4	9.56706	3.61682	1.14026	3.17191	0.00151438	0.00380435
LOC105370689	10.3885	2.74644	0.866313	3.17027	0.001523	0.00382281
C1orf54	20.6686	3.09913	0.979577	3.16374	0.00155754	0.00390109
KCNMB4	35.8399	1.2465	0.394177	3.16229	0.00156535	0.00391869
MMP15	47.3327	1.26306	0.399655	3.16039	0.0015756	0.0039424
SCN9A	57.8391	1.37833	0.436466	3.15794	0.00158886	0.0039736
ANO9	22.6918	2.42384	0.767781	3.15694	0.00159434	0.00398665
NFKBIA	839.982	2.11943	0.67137	3.15687	0.00159473	0.00398694
CFAP54	39.6748	1.19967	0.380765	3.15068	0.00162891	0.00406501
AHNAK2	4157.39	1.87717	0.596102	3.14907	0.0016379	0.0040861
TPP1	449.546	1.90602	0.605633	3.14716	0.00164866	0.0041109
KLHDC1	50.0806	1.19263	0.379757	3.1405	0.0016866	0.00420273
COL11A2	28.3208	1.46888	0.468586	3.13471	0.00172023	0.00428017
FGFR3	51.428	1.01479	0.323782	3.13419	0.00172331	0.00428642
SCUBE3	128.111	0.680479	0.217135	3.1339	0.00172502	0.00428926
OVGP1	23.408	2.43158	0.776049	3.13328	0.00172865	0.00429759
TAF12	48.0974	1.29944	0.414798	3.1327	0.00173204	0.00430529
RTN2	326.502	1.92814	0.616262	3.12876	0.00175543	0.00435842
ZBTB22	275.139	0.705168	0.225644	3.12513	0.00177728	0.00441121
YPEL5	514.049	1.88622	0.603778	3.12403	0.00178391	0.00442548
ST6GALNAC2	32.7236	1.4304	0.458007	3.1231	0.00178959	0.00443812
DDAH2	623.977	1.41807	0.45413	3.1226	0.00179261	0.00444416
ZNF846	74.5409	1.06085	0.339753	3.12243	0.00179368	0.00444607
HID1	674.463	1.77828	0.569645	3.12173	0.00179789	0.00445505
FZD4-DT	10.9422	3.35238	1.0753	3.11761	0.00182326	0.00451346
DERL3	41.8926	2.49754	0.80117	3.11736	0.00182479	0.00451651
ADTRP	56.2354	0.964432	0.309773	3.11336	0.00184973	0.00457376
MMP11	73.8321	1.25382	0.402947	3.11163	0.00186057	0.00459981
VWA7	26.8937	1.62142	0.521584	3.10864	0.00187952	0.00464436
LOXL3	28.0958	1.38321	0.445911	3.10198	0.00192228	0.00474227
CHADL	10.4197	2.93576	0.946433	3.10192	0.00192269	0.0047425
ANGPTL2	638.318	2.98163	0.96131	3.10163	0.00192456	0.00474634
UNC13A	27.3246	2.04291	0.659639	3.09701	0.00195486	0.00481321
PRRT1	24.2813	1.92095	0.620537	3.09562	0.001964	0.00483335
VASH2	47.1678	1.41155	0.45619	3.09422	0.00197332	0.00485471
N4BP2L1	23.3735	2.11926	0.685018	3.09374	0.00197653	0.00486181
PDZK1	12.0335	2.72254	0.88009	3.09348	0.00197825	0.00486525
BATF2	16.0915	1.95671	0.632638	3.09294	0.00198185	0.00487331
SH2D2A	7.67686	4.96532	1.61023	3.08362	0.00204499	0.00501389
SLC38A4	167.192	0.713454	0.231491	3.08199	0.00205619	0.00504052
PSAP	11343.8	2.29072	0.743492	3.08102	0.0020629	0.00505532
PHC1	114.204	1.02491	0.332833	3.07935	0.00207456	0.00508143
VAMP5	19.3599	1.92509	0.625296	3.07868	0.00207919	0.00509028
SLITRK6	20.527	2.33407	0.758983	3.07526	0.00210319	0.00514487
CAMSAP3	7.43392	3.86347	1.2581	3.07087	0.0021344	0.00521615
TSPYL2	760.972	2.77881	0.904975	3.0706	0.00213632	0.00522001
ODF3B	13.118	2.2963	0.747985	3.06998	0.00214075	0.00522914
DSC2	101.433	0.688643	0.224441	3.06826	0.00215311	0.00525682
TOM1	410.078	1.86669	0.608389	3.06826	0.00215313	0.00525682
COL6A1	4303.95	1.15821	0.377504	3.06809	0.00215434	0.00525893
C11orf86	12.2238	2.64058	0.861864	3.0638	0.00218543	0.00532881
ITGB5	3004.99	1.24959	0.407995	3.06275	0.00219314	0.005345
RPLP0P2	12.5813	2.73908	0.895918	3.05729	0.00223351	0.00543462
NEBL	38.2193	2.29845	0.752522	3.05433	0.00225561	0.00548574
PCYT2	1211.51	1.3855	0.453714	3.05368	0.00226055	0.00549686
CCDC159	40.1414	1.55621	0.509718	3.05307	0.0022651	0.00550527
FIBCD1	255.149	1.66887	0.547052	3.05065	0.00228344	0.00554896
KPNA7	21.0968	1.74505	0.572074	3.05038	0.00228549	0.00555306
GLRX	496.536	1.60339	0.525779	3.04955	0.00229184	0.0055658
ZNF429	19.6711	1.80968	0.593542	3.04895	0.00229642	0.00557422
KLHL3	28.6092	1.35874	0.446052	3.04616	0.00231788	0.00561998
TIMP3	1428.29	1.6472	0.541512	3.04185	0.00235128	0.0056882
MRGPRF	8.76979	3.04386	1.00087	3.04122	0.00235621	0.00569921
ZNF345	67.5915	0.994471	0.327069	3.04056	0.00236141	0.00571088
SBK2	9.44321	3.21314	1.05805	3.03686	0.00239057	0.005774
LINC03033	42.3354	1.1268	0.371134	3.03609	0.0023967	0.00578664
ZNF382	17.7311	1.94847	0.641846	3.03572	0.00239961	0.00579119
INHA	19.2527	2.66438	0.877768	3.0354	0.00240216	0.00579457
LOC105370525	4.11459	5.48413	1.80666	3.0355	0.00240139	0.00579457
H6PD	1870.96	1.10494	0.364239	3.03356	0.00241686	0.00582725
CNTNAP3B	19.3861	2.2367	0.73763	3.03228	0.00242714	0.00585016
SP140	62.2274	0.871473	0.28751	3.0311	0.00243662	0.00587206
S100A4	3552.02	1.79772	0.593273	3.03017	0.00244417	0.00588933
RNF215	235.972	1.57899	0.521784	3.02614	0.00247694	0.00595782
CXCL2	165.094	2.1153	0.700064	3.02158	0.00251462	0.00604366
LOC124904535	13.6139	2.32748	0.770394	3.02115	0.00251814	0.00605115
HBP1	572.827	2.41083	0.798062	3.02086	0.0025206	0.0060561
SYT1	99.8488	0.775659	0.257018	3.01792	0.00254518	0.00611321
SPON2	12.8697	2.38386	0.789957	3.01771	0.00254693	0.00611643
BMP4	2673.41	1.61769	0.536093	3.01755	0.0025483	0.00611875
CTSF	310.133	2.46384	0.817529	3.01377	0.00258027	0.00618667
RHBDL2	22.1795	1.55944	0.517937	3.01087	0.00260501	0.00624202
LY96	20.0517	1.8265	0.606831	3.00989	0.0026134	0.00625914
ABCG4	28.8397	1.35536	0.450352	3.00956	0.00261627	0.00626502
JCAD	147.39	0.695358	0.231067	3.00933	0.00261823	0.00626774
BEAN1	20.3317	1.85944	0.618507	3.00634	0.00264409	0.00632263
TNFRSF25	82.4458	2.67386	0.890159	3.00381	0.00266626	0.00637159
MYO16	40.0977	1.28799	0.428888	3.0031	0.00267242	0.0063843
ADCK5	207.274	0.622443	0.20735	3.0019	0.00268302	0.00640659
C7orf57	14.4394	1.98385	0.660924	3.00163	0.00268538	0.00641121
DNHD1	698.234	2.05476	0.685034	2.9995	0.00270423	0.00645225
LOC107985216	37.6844	1.32582	0.442084	2.99903	0.00270845	0.00646098
ZNF516	178.968	0.60151	0.200718	2.9968	0.00272832	0.00650241
GAA	852.676	1.67517	0.559071	2.99635	0.00273235	0.006511
MAGI1	1483.41	0.98599	0.329096	2.99605	0.00273498	0.00651623
TCF7L1	72.473	0.930035	0.310475	2.99552	0.00273974	0.00652655
MAPK8IP2	22.0147	1.93096	0.644762	2.99484	0.00274593	0.00653923
ZBTB20	98.7904	1.34074	0.447807	2.99402	0.00275329	0.00655572
CREB3L3	12.9569	2.47218	0.826529	2.99103	0.00278035	0.00661806
DUSP6	4044.66	1.31983	0.441339	2.99051	0.00278515	0.00662846
CCDC69	601.37	2.57173	0.860524	2.98856	0.00280292	0.00666548
PRSS51	175.853	0.639936	0.214133	2.98849	0.00280358	0.00666601
LMO2	42.2755	1.11437	0.373079	2.98695	0.00281773	0.00669648
SLC44A3-AS1	23.9042	1.57011	0.525778	2.98625	0.00282419	0.00670867
RTN4R	43.7584	1.07893	0.361381	2.98558	0.00283045	0.00672142
PTPN6	95.6402	2.4505	0.820935	2.98501	0.00283565	0.00672954
C8orf82	180.138	0.612507	0.205233	2.98446	0.00284083	0.00673865
HHIP	95.8189	0.768274	0.257767	2.98049	0.00287785	0.00682006
LCN2	7.13128	4.9431	1.65962	2.97846	0.00289704	0.00686229
CFAP70	48.7018	2.19513	0.737599	2.97605	0.00291991	0.00691431
ZNF561-AS1	74.6373	0.880828	0.2962	2.97376	0.00294171	0.00696289
LENG9	51.4582	1.15444	0.388211	2.97374	0.00294197	0.00696289
PEX11G	24.8466	2.50676	0.843069	2.97337	0.00294547	0.00696826
OTUD1	100.557	0.687689	0.231297	2.97318	0.00294731	0.00697152
[truncated: 527 more rows]

## Sheet: CAR vs. UNT (Count List)
Supplementary Table S2 - DESEQ
Column1	Number of genes expressed in D3CARCTRL cohort
Diffupgenecount	2525
Diffdowngenecount	1673

## Sheet: DOC vs. UNT - Diff. Exp. Total
Supplementary Table S2 - DESEQ
Column1	baseMean	log2FoldChange	lfcSE	stat	pvalue	padj
MMP1	448.605	5.19807	0.236287	21.9989	2.94846e-107	4.78536e-103
IFIT2	1164.33	1.88851	0.0950118	19.8766	6.48461e-88	5.26226e-84
IL11	1488.35	-1.94965	0.0983067	-19.8323	1.56656e-87	8.4751e-84
ZWINT	1721.71	-1.73138	0.0893271	-19.3824	1.08563e-83	4.40494e-80
UHRF1	1902.32	-1.79757	0.0934427	-19.2371	1.81005e-82	5.87541e-79
GABARAPL1	492.179	2.50081	0.135367	18.4743	3.32313e-76	8.98905e-73
PRKDC	5181.85	-1.27307	0.0706462	-18.0204	1.34813e-72	3.12574e-69
CITED2	1835.63	1.46489	0.0830409	17.6406	1.20266e-69	2.43989e-66
LMNB1	1709.51	-1.74081	0.0996077	-17.4767	2.15686e-68	3.88954e-65
ARRDC3	1045.49	2.71352	0.157485	17.2304	1.57025e-66	2.54851e-63
BIRC3	571.513	2.08535	0.121131	17.2156	2.02711e-66	2.99091e-63
CSF1	3087.93	1.54652	0.0900122	17.1812	3.67055e-66	4.96442e-63
SDC4	2984.27	1.01037	0.0596112	16.9494	1.94494e-64	2.42819e-61
CENPE	1675.39	-1.45717	0.0865669	-16.8328	1.40204e-63	1.62537e-60
RIOK3	1032.25	1.57671	0.0940107	16.7716	3.9368e-63	4.25961e-60
NSD2	7570.94	-1.36232	0.0813502	-16.7464	6.02045e-63	6.10699e-60
TOP2A	6207.15	-1.61044	0.0969256	-16.6153	5.40401e-62	5.15924e-59
COL13A1	3367.21	-1.04063	0.0626906	-16.5994	7.04134e-62	6.34894e-59
TONSL	1333.04	-1.54044	0.0929918	-16.5654	1.24033e-61	1.0595e-58
ABL2	4153.75	0.831873	0.0518556	16.0421	6.49046e-58	5.26701e-55
CENPF	5232.42	-1.11934	0.0702046	-15.9439	3.14061e-57	2.42724e-54
CDCA3	1115.35	-1.93591	0.121685	-15.9092	5.46992e-57	4.03531e-54
CREBRF	540.397	3.67004	0.231459	15.8561	1.27572e-56	9.00212e-54
IRAK1	5595.68	-1.27199	0.0805338	-15.7945	3.39272e-56	2.29433e-53
LMNB2	5898.14	-1.64969	0.104473	-15.7905	3.61443e-56	2.34649e-53
IL24	318.131	2.61701	0.16593	15.7718	4.86562e-56	3.03727e-53
MKI67	8679.08	-1.61933	0.102793	-15.7534	6.51372e-56	3.91547e-53
ACTG1	40576.7	-1.02945	0.0656798	-15.6738	2.28402e-55	1.32392e-52
NCAPD3	1874.04	-1.30647	0.083881	-15.5753	1.07142e-54	5.99626e-52
LIG1	1153.14	-1.51905	0.0977203	-15.5449	1.72299e-54	9.32137e-52
AXL	17213.9	-1.31044	0.0844591	-15.5157	2.71732e-54	1.42265e-51
PFAS	1119.42	-1.60504	0.104326	-15.3849	2.0667e-53	1.04821e-50
RPL3	6938.42	-1.05876	0.0689911	-15.3464	3.74407e-53	1.8414e-50
CCNA2	1559.88	-1.43162	0.0939901	-15.2316	2.18208e-52	1.04162e-49
RRAD	191.499	3.7239	0.245175	15.1887	4.19863e-52	1.94696e-49
NR1D1	614.145	1.74251	0.114748	15.1855	4.40952e-52	1.98796e-49
ASPM	2259.17	-1.21185	0.0799332	-15.1607	6.43506e-52	2.82273e-49
SMC1A	3984.1	-1.09027	0.0723422	-15.071	2.51104e-51	1.07248e-48
MCM4	2598.67	-1.29302	0.0858478	-15.0618	2.88871e-51	1.20215e-48
DLGAP5	1758.22	-1.48164	0.0991259	-14.947	1.62852e-50	6.60772e-48
PLK1	1470.71	-1.64443	0.11036	-14.9006	3.26732e-50	1.29338e-47
KNL1	1463.87	-1.34938	0.0906259	-14.8896	3.85056e-50	1.48797e-47
HIF1A-AS3	801.228	1.61673	0.108637	14.8819	4.3181e-50	1.62983e-47
MTHFD1	2246.61	-1.24275	0.0835544	-14.8736	4.89435e-50	1.80535e-47
PARP1	3309.13	-1.25132	0.0841925	-14.8626	5.76709e-50	2.08e-47
PMAIP1	834.97	2.06762	0.139215	14.8521	6.74438e-50	2.37959e-47
MCM5	1415.19	-1.43402	0.0965756	-14.8486	7.09881e-50	2.45136e-47
GADD45A	927.816	1.50903	0.102632	14.7033	6.1423e-49	2.07686e-46
UNG	1254.38	-1.34377	0.091494	-14.687	7.81437e-49	2.58831e-46
DNMT1	5701.12	-1.33455	0.091054	-14.6567	1.22097e-48	3.96328e-46
GSN	1086.08	1.57591	0.10812	14.5756	4.01561e-48	1.27791e-45
CALCOCO1	741.402	1.3915	0.095561	14.5614	4.94472e-48	1.54332e-45
SERINC1	2490.17	1.0175	0.0699759	14.5407	6.69209e-48	2.0493e-45
TIMELESS	1145.48	-1.50423	0.10351	-14.5323	7.56187e-48	2.27276e-45
KIFC3	3035	-0.959004	0.0664081	-14.4411	2.85392e-47	8.42166e-45
HSPB8	371.846	2.00028	0.138859	14.4051	4.80696e-47	1.39316e-44
SLC29A1	1546.14	-1.39335	0.0967776	-14.3975	5.36779e-47	1.52841e-44
ATAD2	2289.87	-1.18217	0.0822237	-14.3775	7.16087e-47	2.00381e-44
HDAC9	578.03	1.87981	0.131403	14.3057	2.01707e-46	5.54866e-44
TYMS	2102.71	-1.62343	0.113503	-14.303	2.0967e-46	5.67156e-44
TUBA1A	1559.37	1.61831	0.113315	14.2815	2.85486e-46	7.59579e-44
NCAPD2	4518.11	-1.32316	0.0929015	-14.2426	4.98169e-46	1.30408e-43
SPDL1	1235.67	-1.38446	0.0973259	-14.225	6.40814e-46	1.65086e-43
HMGN2	1932.84	-1.22251	0.0865901	-14.1183	2.92877e-45	7.42717e-43
ILF3	7734.48	-0.851435	0.0604645	-14.0816	4.9297e-45	1.23091e-42
CALM3	5763.59	-1.10142	0.0782326	-14.0787	5.13195e-45	1.26199e-42
LAMC2	1121.19	1.66888	0.118865	14.0401	8.85691e-45	2.14549e-42
CIT	1578.78	-1.33672	0.0952309	-14.0366	9.30717e-45	2.2214e-42
NCAPG	2380.74	-1.41118	0.10063	-14.0234	1.12092e-44	2.63659e-42
TXNIP	1958.99	1.42462	0.101684	14.0103	1.34814e-44	3.12575e-42
KNTC1	1475.56	-1.20741	0.0865507	-13.9504	3.13036e-44	7.15574e-42
CKAP5	4402.03	-1.06762	0.0765941	-13.9386	3.68924e-44	8.31617e-42
KIF23	2128.6	-1.26633	0.091131	-13.8957	6.7283e-44	1.4959e-41
NCAPG2	2747.52	-1.24003	0.0895137	-13.853	1.22006e-43	2.6759e-41
H2AZ2	4063.74	-0.980387	0.0708615	-13.8353	1.56191e-43	3.37996e-41
RPS2	6554.8	-1.11911	0.0809808	-13.8194	1.94668e-43	4.15719e-41
NDC1	1572.26	-1.17628	0.0852884	-13.7918	2.85429e-43	5.95418e-41
SMC4	3483.42	-1.01297	0.073448	-13.7916	2.86153e-43	5.95418e-41
KPNB1	9471.33	-0.960238	0.0697464	-13.7676	3.99425e-43	8.20591e-41
HSPA8	21472.3	-0.995167	0.0723348	-13.7578	4.57231e-43	9.27607e-41
NASP	1655.26	-1.24478	0.090706	-13.7232	7.37403e-43	1.47754e-40
RRM1	2730.2	-1.26679	0.0923915	-13.7111	8.70788e-43	1.72352e-40
CPEB4	876.769	1.495	0.109787	13.6172	3.1642e-42	6.18735e-40
ANLN	5437.4	-1.33551	0.0981353	-13.6089	3.54628e-42	6.85192e-40
TFPI2	579.673	1.63011	0.119792	13.6078	3.59885e-42	6.87169e-40
H2AC6	187.129	2.94675	0.216587	13.6054	3.71976e-42	7.01997e-40
IMPDH2	3038.1	-1.21389	0.0892601	-13.5995	4.03388e-42	7.52527e-40
MYO19	2080.1	-1.09081	0.0809262	-13.4791	2.07705e-41	3.83075e-39
TNFSF15	184.745	3.42732	0.254332	13.4758	2.17171e-41	3.96032e-39
MCM7	4526.09	-0.966967	0.0717627	-13.4745	2.20977e-41	3.98495e-39
DUT	1238.97	-1.25223	0.093045	-13.4584	2.74922e-41	4.90328e-39
BRI3BP	899.752	-1.46169	0.108783	-13.4368	3.67975e-41	6.49156e-39
ARHGAP11A	2117.03	-1.32254	0.0984762	-13.43	4.03151e-41	7.03564e-39
PAICS	3997.31	-1.12609	0.0839367	-13.4159	4.8784e-41	8.42302e-39
NUF2	723.712	-1.5225	0.1135	-13.4141	5.00206e-41	8.54562e-39
CDCA7L	1701.13	-1.11989	0.0834945	-13.4127	5.09534e-41	8.6143e-39
CDH4	2149.85	-1.19626	0.0892361	-13.4055	5.61224e-41	9.39038e-39
NUP205	2537.41	-1.03959	0.0776807	-13.3829	7.61692e-41	1.26145e-38
HNRNPA2B1	13811.1	-0.80306	0.0600359	-13.3763	8.31506e-41	1.36317e-38
DMBT1	923.617	-1.46951	0.110055	-13.3525	1.14495e-40	1.85826e-38
RRM2	2566.91	-1.64185	0.123476	-13.2969	2.41137e-40	3.87491e-38
CDCA7	449.724	-1.78262	0.134275	-13.2759	3.19434e-40	5.08275e-38
MICAL2	5719.61	-1.04123	0.0785482	-13.2559	4.17019e-40	6.57109e-38
KIF18B	1762.17	-1.50578	0.113677	-13.246	4.75661e-40	7.42306e-38
KNSTRN	963.711	-1.47516	0.111434	-13.238	5.29409e-40	8.18314e-38
TCF19	1447.55	-1.60968	0.121745	-13.2218	6.56925e-40	1.00584e-37
PHB2	2458.41	-1.06495	0.0805865	-13.215	7.19132e-40	1.0908e-37
WDR62	1353.13	-1.54103	0.116643	-13.2115	7.53225e-40	1.13193e-37
IFIT3	1512.3	1.10946	0.0840772	13.1958	9.28217e-40	1.38211e-37
SKP2	488.184	-1.7096	0.129689	-13.1823	1.10961e-39	1.63718e-37
CSE1L	5392.87	-0.944691	0.071742	-13.1679	1.34288e-39	1.94598e-37
POLA1	1007.8	-1.48494	0.112768	-13.1681	1.33967e-39	1.94598e-37
FANCG	810.932	-1.44401	0.109783	-13.1533	1.62816e-39	2.33849e-37
SSRP1	4565.06	-1.05625	0.0803894	-13.1392	1.96353e-39	2.79545e-37
SNAI1	144.701	3.88525	0.29591	13.1298	2.22133e-39	3.13497e-37
TMPO	4275.31	-1.06194	0.0810411	-13.1037	3.13491e-39	4.38618e-37
MAFF	803.363	1.62867	0.124589	13.0724	4.73411e-39	6.56706e-37
RND3	1406.51	1.11756	0.085607	13.0545	5.99021e-39	8.23907e-37
ERCC2	1580.98	-1.14496	0.087835	-13.0353	7.70138e-39	1.05036e-36
H2BC21	143.472	4.48892	0.345722	12.9842	1.50443e-38	2.03474e-36
WDR5	1465.69	-1.15665	0.0891253	-12.9777	1.63625e-38	2.19474e-36
FUS	4882.49	-0.844839	0.0651078	-12.976	1.67408e-38	2.22707e-36
DYNC2I2	1522.84	-1.51552	0.116973	-12.9561	2.16914e-38	2.86221e-36
BIRC5	1537.99	-1.34339	0.103968	-12.9212	3.41813e-38	4.47389e-36
FAM111B	684.167	-1.5451	0.119801	-12.8973	4.66277e-38	6.05414e-36
TRIM28	6973.07	-0.875333	0.06789	-12.8934	4.90263e-38	6.31506e-36
SUPT16H	3467.71	-0.974805	0.075674	-12.8816	5.71036e-38	7.29757e-36
HNRNPD	5499.97	-0.904845	0.0703281	-12.8661	6.98832e-38	8.86098e-36
VIM	43627.5	-0.730177	0.0568099	-12.853	8.27467e-38	1.04107e-35
ANKRD52	3138.76	-0.990815	0.077137	-12.8449	9.19003e-38	1.14734e-35
TNFRSF10D	913.944	1.15322	0.0898166	12.8397	9.82654e-38	1.21744e-35
MCM6	1133.69	-1.35736	0.105854	-12.823	1.21852e-37	1.49823e-35
GALNT10	3608.04	-0.727033	0.0567314	-12.8154	1.34521e-37	1.64156e-35
HNRNPU	10744.1	-0.857901	0.0669523	-12.8136	1.3756e-37	1.66612e-35
PHF19	2080.26	-1.33649	0.104367	-12.8056	1.52522e-37	1.83365e-35
ERLIN1	1316.6	-1.15304	0.0902213	-12.7802	2.11608e-37	2.5253e-35
ZNF432	364.023	1.99613	0.156234	12.7765	2.2169e-37	2.6263e-35
E2F1	1545.21	-1.36478	0.106843	-12.7737	2.30004e-37	2.70505e-35
BOP1	1508.34	-1.36473	0.107075	-12.7456	3.29968e-37	3.8528e-35
THOP1	1797.32	-1.16757	0.0918812	-12.7074	5.37872e-37	6.23548e-35
PTGS2	173.527	3.54861	0.279373	12.7021	5.75957e-37	6.62251e-35
SPC24	506.833	-1.7237	0.135708	-12.7016	5.79419e-37	6.62251e-35
RFC4	703.377	-1.50332	0.118502	-12.6861	7.06047e-37	8.01338e-35
RECQL4	1468.96	-1.38434	0.109275	-12.6684	8.84698e-37	9.97129e-35
TROAP	1213.14	-1.5348	0.121206	-12.6628	9.51075e-37	1.06455e-34
PTBP1	7494.43	-0.89793	0.0709144	-12.6622	9.58239e-37	1.06522e-34
PRKCA	3148.95	-0.855029	0.0676366	-12.6415	1.2462e-36	1.37591e-34
HSP90AA1	25586.8	-0.826785	0.0654826	-12.626	1.51722e-36	1.66382e-34
C19orf48P	1096.5	-1.29883	0.103002	-12.6098	1.86522e-36	2.03171e-34
INSYN2B	616.691	-1.47328	0.116932	-12.5995	2.12505e-36	2.2993e-34
HMGCS1	859.033	1.86384	0.148058	12.5886	2.43975e-36	2.62233e-34
TPM4	9313.41	-0.862686	0.0685592	-12.5831	2.61625e-36	2.79353e-34
FOXM1	4067.99	-1.27634	0.101544	-12.5693	3.11626e-36	3.30568e-34
RCCD1	647.351	-1.52808	0.121606	-12.5658	3.25447e-36	3.42987e-34
KIF11	1902.3	-1.30421	0.103834	-12.5606	3.47885e-36	3.64269e-34
RPL36	4671.65	-0.917412	0.0730996	-12.5502	3.96691e-36	4.12711e-34
OASL	591.74	1.3699	0.109179	12.5472	4.11614e-36	4.22816e-34
TFDP1	2798.63	-1.04397	0.0832006	-12.5476	4.09695e-36	4.22816e-34
POLE	2472.4	-1.27811	0.102127	-12.515	6.18429e-36	6.31264e-34
TBCD	1252.21	-1.05165	0.0840527	-12.5118	6.43618e-36	6.5287e-34
TMEM106C	1345.09	-1.18836	0.0950784	-12.4987	7.58894e-36	7.65021e-34
CAD	1956.11	-1.32314	0.105922	-12.4916	8.29207e-36	8.30742e-34
RUVBL2	2030.99	-1.2135	0.0971637	-12.4893	8.54342e-36	8.50673e-34
TOMM40	2544.23	-1.15816	0.09275	-12.4869	8.80437e-36	8.71311e-34
FANCA	1287.18	-1.59286	0.127879	-12.456	1.29768e-35	1.27644e-33
SDCBP	2189.5	0.848386	0.0681307	12.4523	1.35823e-35	1.32796e-33
KPNA2	3434.85	-1.13937	0.0915162	-12.4499	1.40007e-35	1.36067e-33
RACGAP1	2212.47	-1.15429	0.0928449	-12.4324	1.7432e-35	1.68405e-33
PKMYT1	771.289	-1.69986	0.136904	-12.4164	2.12831e-35	2.04393e-33
POGLUT3	1017.98	-1.18761	0.0957371	-12.4049	2.45689e-35	2.34561e-33
C9orf40	598.64	-1.46272	0.118116	-12.3837	3.20216e-35	3.03924e-33
RPLP0	10272	-0.819129	0.0661739	-12.3784	3.41951e-35	3.22666e-33
KIF20B	1531.62	-1.17016	0.0946369	-12.3648	4.05296e-35	3.80228e-33
CTNNAL1	3565.85	-0.928458	0.0751073	-12.3617	4.20907e-35	3.92605e-33
ZNF185	3041.26	-0.929709	0.0752649	-12.3525	4.722e-35	4.37932e-33
E2F8	464.595	-1.63889	0.132921	-12.3299	6.25385e-35	5.76705e-33
TNXB	188.233	2.74178	0.222873	12.302	8.83581e-35	8.10199e-33
H1-2	237.536	2.60786	0.212777	12.2563	1.55393e-34	1.41687e-32
CPEB2	1225.95	1.63322	0.133297	12.2525	1.62882e-34	1.47686e-32
ELL2	1480.76	1.00684	0.0822338	12.2437	1.8166e-34	1.63797e-32
TACC3	3883.89	-1.30424	0.106667	-12.2272	2.22458e-34	1.99475e-32
TNFAIP3	259.121	2.30745	0.189178	12.1973	3.21375e-34	2.86588e-32
HSPD1	4355	-0.871043	0.071468	-12.1879	3.60724e-34	3.1992e-32
PIF1	429.775	-1.65771	0.136232	-12.1683	4.58661e-34	4.04569e-32
CEP78	716.128	-1.45714	0.119808	-12.1623	4.93351e-34	4.32815e-32
HNRNPUL1	6133.89	-0.905107	0.0744261	-12.1612	5.00434e-34	4.36669e-32
DNMBP	5241.8	-0.657042	0.0540498	-12.1562	5.3159e-34	4.61375e-32
NAMPT	3149.84	0.925578	0.076158	12.1534	5.50329e-34	4.75098e-32
RPL22L1	582.291	-1.61064	0.132551	-12.1511	5.65998e-34	4.8604e-32
RABL6	1943.91	-1.05331	0.0871047	-12.0925	1.15781e-33	9.89012e-32
MSH6	1381.12	-1.11511	0.0924097	-12.0671	1.57642e-33	1.33954e-31
SMC2	1746.17	-1.08112	0.0896041	-12.0655	1.60722e-33	1.3586e-31
POLD1	999.208	-1.33432	0.110656	-12.0583	1.75413e-33	1.47511e-31
TOB1	524.639	1.91211	0.15869	12.0494	1.95469e-33	1.63529e-31
MCM3	3162.07	-1.1858	0.0984627	-12.0432	2.10726e-33	1.75389e-31
KLF6	2617.21	0.994136	0.0825686	12.0401	2.18631e-33	1.8104e-31
RHOB	590.689	1.42118	0.118183	12.0253	2.61775e-33	2.15665e-31
KIF4A	1270.98	-1.1978	0.0996536	-12.0196	2.80196e-33	2.29676e-31
DEPDC1	1004.95	-1.1842	0.0985683	-12.014	2.99847e-33	2.44549e-31
ZBTB43	767.261	1.15725	0.0964151	12.0028	3.4346e-33	2.78718e-31
MCM2	1745.8	-1.10871	0.0924167	-11.9968	3.69261e-33	2.98164e-31
PRRC2A	10064.8	-0.754619	0.0629278	-11.9918	3.92211e-33	3.15128e-31
KIF15	644.459	-1.50938	0.125975	-11.9816	4.43536e-33	3.54611e-31
FANCI	1654.92	-1.21614	0.101635	-11.9657	5.37409e-33	4.27556e-31
RPS3	6781.55	-0.831042	0.0694826	-11.9604	5.72687e-33	4.534e-31
PCNA	1721.73	-0.990188	0.0828217	-11.9557	6.0652e-33	4.77856e-31
TICRR	583.898	-1.58416	0.133264	-11.8874	1.37699e-32	1.07964e-30
WDHD1	1024.31	-1.21336	0.102084	-11.8859	1.40099e-32	1.09318e-30
THEM6	394.419	-1.61219	0.135725	-11.8784	1.53232e-32	1.18993e-30
CEP250	2874.47	-0.779584	0.065654	-11.8741	1.61317e-32	1.24675e-30
POLD3	641.656	-1.33994	0.112857	-11.8729	1.63762e-32	1.25965e-30
CENPI	581.906	-1.58672	0.1337	-11.8678	1.74076e-32	1.33267e-30
RB1CC1	968.525	1.23271	0.103984	11.8548	2.03099e-32	1.54756e-30
SLIT2	730.717	1.40309	0.118376	11.8528	2.08155e-32	1.57867e-30
HNRNPR	2741.76	-0.916845	0.0773652	-11.8509	2.12972e-32	1.60769e-30
DVL1	1868.7	-0.934802	0.0789079	-11.8467	2.23725e-32	1.68105e-30
ARHGAP5	2428.46	0.925928	0.0781703	11.845	2.28398e-32	1.70825e-30
NPM1	11602.9	-0.925931	0.0781812	-11.8434	2.32835e-32	1.73345e-30
GPRC5B	136.853	3.29495	0.278285	11.8402	2.41814e-32	1.79207e-30
FBL	1734.4	-1.03732	0.0876206	-11.8388	2.45899e-32	1.81407e-30
HNRNPAB	4156.02	-1.0358	0.0875019	-11.8374	2.49944e-32	1.83556e-30
OSER1	1163.77	0.982544	0.0830508	11.8306	2.71101e-32	1.98197e-30
PTTG1	1381.65	-1.1113	0.0939524	-11.8283	2.78605e-32	2.02769e-30
CENPU	1184.78	-1.08115	0.0916244	-11.7998	3.91421e-32	2.83606e-30
NUCKS1	6396.32	-0.827651	0.0701446	-11.7992	3.94006e-32	2.8421e-30
MELK	1217.35	-1.21858	0.103507	-11.7729	5.38677e-32	3.86846e-30
NCEH1	3935.31	-1.02217	0.0869055	-11.7619	6.1368e-32	4.38768e-30
RBBP8	849.044	-1.27233	0.108524	-11.7239	9.61241e-32	6.84252e-30
UBE2C	1771.58	-1.29031	0.110074	-11.7222	9.80353e-32	6.94809e-30
SIGMAR1	1498.46	-1.17654	0.100378	-11.7212	9.92972e-32	7.00693e-30
DHCR7	848.247	1.26432	0.107918	11.7155	1.06147e-31	7.45787e-30
SLC25A5	4972.18	-0.871965	0.0745692	-11.6934	1.37811e-31	9.64084e-30
ZFAND5	3335.7	0.926593	0.079345	11.678	1.65092e-31	1.14997e-29
AURKA	2075.45	-1.26518	0.10836	-11.6757	1.69715e-31	1.17712e-29
CD55	3519.66	0.771351	0.0661208	11.6658	1.90634e-31	1.31659e-29
TRAP1	1060.43	-1.21479	0.104331	-11.6436	2.4741e-31	1.70147e-29
CDC45	572.233	-1.56138	0.134304	-11.6258	3.04857e-31	2.08769e-29
GTSE1	1115.65	-1.28127	0.110246	-11.6219	3.18815e-31	2.1741e-29
ANKRD12	726.222	1.21572	0.104613	11.6211	3.21848e-31	2.1856e-29
TUBG1	1323.69	-1.16414	0.100253	-11.612	3.57985e-31	2.42087e-29
CLSPN	1164.68	-1.253	0.107938	-11.6085	3.73214e-31	2.51339e-29
C1QBP	2456.69	-1.08052	0.093171	-11.5972	4.26015e-31	2.85711e-29
KIF14	1256.79	-1.1911	0.102814	-11.5849	4.91506e-31	3.28278e-29
RBBP7	2832.99	-0.941258	0.0812725	-11.5815	5.11386e-31	3.40156e-29
EZH2	1923.88	-1.06084	0.0916264	-11.5779	5.33589e-31	3.53476e-29
PAXX	541.807	-1.48404	0.128193	-11.5766	5.41542e-31	3.57286e-29
TUBA1B	13114.8	-0.995935	0.0861779	-11.5567	6.82652e-31	4.4856e-29
BRCA1	677.071	-1.43452	0.124153	-11.5545	7.00649e-31	4.5853e-29
XRCC3	899.479	-1.36788	0.118569	-11.5365	8.63183e-31	5.62629e-29
BRIP1	812.016	-1.27826	0.110848	-11.5317	9.13561e-31	5.93084e-29
NCAPH	925.537	-1.47419	0.127895	-11.5266	9.69077e-31	6.26618e-29
EIF4G1	15350.9	-0.772637	0.0670963	-11.5153	1.10423e-30	7.08363e-29
CDK1	1368.17	-1.2741	0.110643	-11.5154	1.10302e-30	7.08363e-29
TUBB	23370.5	-0.94778	0.0824137	-11.5003	1.31499e-30	8.40245e-29
ADCY3	514.068	-1.7506	0.152365	-11.4895	1.48886e-30	9.47615e-29
IPO5	3400.92	-0.889094	0.0774446	-11.4804	1.65537e-30	1.04948e-28
RPL6	5746.48	-0.803864	0.0700623	-11.4736	1.79125e-30	1.1312e-28
DHFR	788.995	-1.32357	0.115434	-11.466	1.95449e-30	1.22951e-28
CHAF1B	411.366	-1.60021	0.139567	-11.4656	1.96498e-30	1.23134e-28
POLD2	1898.87	-1.13589	0.0990775	-11.4646	1.98571e-30	1.23954e-28
EEF1B2	2361.18	-0.964821	0.0842216	-11.4557	2.20073e-30	1.3685e-28
RRAGC	313.219	1.92115	0.167817	11.4479	2.40973e-30	1.49274e-28
CHTF18	848.126	-1.5521	0.135635	-11.4432	2.5434e-30	1.56956e-28
AURKB	937.552	-1.59607	0.139499	-11.4415	2.59503e-30	1.59535e-28
SRM	1746.66	-1.14675	0.100368	-11.4255	3.12018e-30	1.91097e-28
TRIM14	903.634	-1.29283	0.113202	-11.4206	3.3003e-30	2.01368e-28
KIF2C	1234.5	-1.4136	0.123816	-11.4169	3.4425e-30	2.09258e-28
PPIA	8331.73	-0.660727	0.0578971	-11.4121	3.63851e-30	2.20347e-28
RANBP1	1613.35	-1.14888	0.100767	-11.4013	4.1203e-30	2.48596e-28
FARSB	826.666	-1.23684	0.108527	-11.3966	4.347e-30	2.61303e-28
HMGA1	20606	-0.724997	0.0636771	-11.3855	4.93752e-30	2.95705e-28
DTYMK	1037.66	-1.25288	0.110073	-11.3823	5.12184e-30	3.05616e-28
HMOX1	419.306	2.95272	0.259503	11.3784	5.35854e-30	3.18568e-28
STC1	2038.42	0.834475	0.0733939	11.3698	5.91196e-30	3.50187e-28
VMP1	2942.75	0.926886	0.0815971	11.3593	6.66691e-30	3.93469e-28
FAM111A	1087.55	-1.1593	0.102072	-11.3577	6.79164e-30	3.99378e-28
CSRNP1	505.108	1.27424	0.112355	11.3412	8.20225e-30	4.80587e-28
TNFRSF12A	1764.72	-0.990041	0.0873003	-11.3406	8.25453e-30	4.8191e-28
NONO	6691.04	-0.653217	0.0576509	-11.3306	9.26034e-30	5.38693e-28
NQO1	2891.8	-0.87806	0.0775432	-11.3235	1.00393e-29	5.8192e-28
EEF1D	5922.17	-0.932206	0.0823468	-11.3205	1.03897e-29	6.00089e-28
CCDC9B	3715.79	-0.908066	0.0802969	-11.3089	1.18632e-29	6.82767e-28
IQGAP3	2125.25	-1.35027	0.119676	-11.2827	1.59735e-29	9.16075e-28
IFRD2	1779.87	-1.18395	0.105003	-11.2754	1.73511e-29	9.9158e-28
H2AX	2073.81	-1.43748	0.127522	-11.2724	1.79677e-29	1.02321e-27
TPX2	4583.79	-1.10032	0.0976321	-11.2701	1.84428e-29	1.04659e-27
FOSL1	7691.79	-0.968439	0.0859662	-11.2653	1.9459e-29	1.10042e-27
LSM4	1407.45	-1.07446	0.0955225	-11.2483	2.36137e-29	1.33073e-27
CTPS1	1216.32	-1.26202	0.112239	-11.244	2.47833e-29	1.39181e-27
ICMT	2525.08	-0.894155	0.0795714	-11.2372	2.67883e-29	1.49922e-27
SLC7A1	2663.51	-0.882285	0.0785527	-11.2318	2.84763e-29	1.58822e-27
NATD1	275.667	2.7632	0.246124	11.2268	3.01063e-29	1.67337e-27
ADISSP	949.225	-1.20205	0.107082	-11.2256	3.05314e-29	1.69121e-27
PPP1R14B	1929.78	-1.08632	0.096811	-11.2211	3.21401e-29	1.77427e-27
NUP107	1421.6	-0.991578	0.0884103	-11.2156	3.41694e-29	1.87989e-27
UBE2T	658.044	-1.4801	0.131992	-11.2136	3.49839e-29	1.9182e-27
RPA1	2339.8	-0.859429	0.0766785	-11.2082	3.71645e-29	2.03091e-27
CCT6A	5365.12	-0.79164	0.070674	-11.2013	4.01841e-29	2.18855e-27
B2M	7843.7	0.701434	0.0626731	11.1919	4.46559e-29	2.42397e-27
ABL1	2462.66	-0.778592	0.069592	-11.1879	4.67116e-29	2.5271e-27
COL18A1	3174.61	-0.636877	0.056942	-11.1847	4.84746e-29	2.61376e-27
PLK4	890.589	-1.1518	0.103057	-11.1763	5.32572e-29	2.86213e-27
INCENP	1350.14	-1.33586	0.119629	-11.1667	5.93516e-29	3.16867e-27
MBD3	1894.78	-1.04372	0.0934663	-11.1668	5.9253e-29	3.16867e-27
ADM	891.336	1.04941	0.0940323	11.1601	6.3914e-29	3.39792e-27
SLC2A4RG	1543.54	-0.982692	0.0880556	-11.1599	6.40644e-29	3.39792e-27
FIRRM	475.875	-1.49712	0.134174	-11.1581	6.53768e-29	3.45624e-27
HJURP	1725.21	-1.26925	0.11381	-11.1523	6.97415e-29	3.67501e-27
DUSP10	232.527	1.90731	0.17104	11.1512	7.06171e-29	3.70911e-27
TGFB2	1448.96	0.920687	0.0827009	11.1327	8.69259e-29	4.55099e-27
YOD1	971.212	1.47498	0.132497	11.1322	8.74259e-29	4.56245e-27
SAMD1	756.612	-1.28428	0.115429	-11.1262	9.3543e-29	4.86603e-27
CHAF1A	1509.05	-1.35448	0.121933	-11.1084	1.14197e-28	5.92146e-27
RPL35	5598.23	-0.874743	0.0789252	-11.0832	1.51388e-28	7.82493e-27
FKBP4	2496.07	-0.882703	0.079793	-11.0624	1.90888e-28	9.8353e-27
CCNB1	2719.35	-1.27578	0.115437	-11.0517	2.15048e-28	1.1045e-26
PRPF19	2000.3	-1.02132	0.0924874	-11.0429	2.37364e-28	1.21527e-26
LPAR1	1432.24	-1.04327	0.0944979	-11.0401	2.44725e-28	1.24902e-26
ATP6V1C1	1645.31	0.838307	0.076033	11.0256	2.87677e-28	1.46363e-26
BUB1B	1099.74	-1.28202	0.116411	-11.0128	3.31557e-28	1.68161e-26
TUBB4B	10143	-1.03142	0.0937181	-11.0056	3.59256e-28	1.81642e-26
FOS	687.125	3.4674	0.315161	11.002	3.73744e-28	1.88381e-26
ASF1B	989.553	-1.39099	0.12647	-10.9986	3.87948e-28	1.94935e-26
KHSRP	6149.05	-0.812685	0.0739403	-10.9911	4.21779e-28	2.1128e-26
NOP56	3349.01	-0.817629	0.0745108	-10.9733	5.13708e-28	2.56538e-26
UBR7	1041	-1.1199	0.102088	-10.9699	5.33096e-28	2.65403e-26
HNRNPC	5212.47	-0.737285	0.0673692	-10.9439	7.10403e-28	3.52594e-26
MCM10	863.685	-1.52075	0.138995	-10.9411	7.33235e-28	3.62817e-26
NCLN	2260.44	-1.03191	0.09435	-10.9371	7.6646e-28	3.78105e-26
CDKN1A	802.633	1.23967	0.113355	10.9361	7.74243e-28	3.80787e-26
NUP188	3056.62	-0.935505	0.0856098	-10.9276	8.51152e-28	4.17347e-26
CDK2	1383.64	-1.08043	0.0988793	-10.9268	8.58152e-28	4.19512e-26
KIFC1	1862.13	-1.39321	0.127541	-10.9237	8.88331e-28	4.32961e-26
ARC	122.24	6.35201	0.581605	10.9215	9.09508e-28	4.41956e-26
AVIL	110.096	3.41111	0.31278	10.9058	1.08172e-27	5.24068e-26
SHOC1	93.3751	4.57367	0.41945	10.904	1.10341e-27	5.32988e-26
PPM1G	2195.55	-1.07196	0.098477	-10.8854	1.35308e-27	6.51648e-26
COL4A2	1803	-0.952964	0.087661	-10.871	1.58429e-27	7.6074e-26
SEMA7A	1525.23	-1.09211	0.100488	-10.8681	1.63562e-27	7.83073e-26
CDKN3	720.216	-1.41721	0.130458	-10.8633	1.7236e-27	8.22766e-26
ZSWIM4	256.613	1.92009	0.176976	10.8495	2.00565e-27	9.54598e-26
MAFK	1383.8	1.00763	0.0929742	10.8377	2.28087e-27	1.08241e-25
CREB3L2	1486.56	-0.851773	0.0786143	-10.8348	2.354e-27	1.11386e-25
FAM83D	1201.42	-1.32608	0.122629	-10.8137	2.96373e-27	1.3983e-25
H4C8	100.067	3.50709	0.324364	10.8122	3.01279e-27	1.41732e-25
ESPL1	1168.07	-1.48649	0.137553	-10.8067	3.19892e-27	1.50053e-25
KIF22	1049.17	-1.23977	0.114815	-10.798	3.51895e-27	1.6459e-25
H2BC5	127.968	2.82537	0.261729	10.795	3.63388e-27	1.69477e-25
RPSA	4992.29	-0.835369	0.0774149	-10.7908	3.80417e-27	1.7691e-25
TAF15	2513.09	-0.925816	0.0858526	-10.7838	4.10623e-27	1.90412e-25
POLE2	471.597	-1.49831	0.138983	-10.7805	4.25621e-27	1.96804e-25
CDCA8	1050.06	-1.2324	0.114389	-10.7737	4.58239e-27	2.11285e-25
WDR76	772.652	-1.44813	0.134534	-10.764	5.0894e-27	2.33997e-25
MRPL24	727.526	-1.17871	0.109621	-10.7527	5.75815e-27	2.63997e-25
RFC5	712.941	-1.21714	0.113319	-10.7408	6.5455e-27	2.99249e-25
NR4A2	268.474	2.5374	0.236579	10.7254	7.73539e-27	3.52656e-25
RESF1	665.105	1.42493	0.132904	10.7215	8.06875e-27	3.66823e-25
MAL2	139.648	2.67594	0.249723	10.7156	8.59776e-27	3.89781e-25
STX3	953.663	1.33534	0.12463	10.7144	8.70766e-27	3.93664e-25
CCT5	5672.48	-0.865726	0.0808433	-10.7087	9.2663e-27	4.17756e-25
PER1	330.134	1.7424	0.162752	10.7059	9.55349e-27	4.2951e-25
AKT1	2631.61	-0.861934	0.0805507	-10.7005	1.01223e-26	4.53825e-25
TMEM109	1640.05	-0.96281	0.0899967	-10.6983	1.0368e-26	4.63562e-25
RAB27B	369.195	1.4203	0.132867	10.6896	1.13866e-26	5.07707e-25
CDK5RAP2	1317.75	-1.01355	0.0948571	-10.685	1.19632e-26	5.31954e-25
RANGAP1	3103.51	-0.947184	0.0887157	-10.6766	1.30943e-26	5.80658e-25
ARHGAP33	405.125	-1.58505	0.148511	-10.673	1.36231e-26	6.02461e-25
SLAMF7	444.766	1.27519	0.119568	10.665	1.48458e-26	6.54748e-25
AHCY	1111.94	-1.21776	0.114275	-10.6563	1.62869e-26	7.16359e-25
SAPCD2	789.781	-1.45707	0.136902	-10.6432	1.87625e-26	8.23013e-25
IL6ST	3785.58	0.763301	0.0717249	10.6421	1.89884e-26	8.30678e-25
USP13	756.956	-1.18566	0.111444	-10.639	1.96152e-26	8.55793e-25
RPL7A	8640.66	-0.848941	0.0799616	-10.6169	2.48777e-26	1.08248e-24
KLHL21	1345.31	0.814774	0.0768003	10.609	2.70644e-26	1.17448e-24
CRTAP	2500.45	-0.701484	0.066139	-10.6062	2.78848e-26	1.20685e-24
DDX54	1925.8	-0.817584	0.0771413	-10.5985	3.02702e-26	1.30661e-24
RPL27	3802.87	-0.80002	0.0754908	-10.5976	3.05806e-26	1.3165e-24
STMN1	3888.92	-0.736778	0.0695502	-10.5935	3.19522e-26	1.37192e-24
IPO9	2876.61	-0.826962	0.0781329	-10.584	3.53385e-26	1.51331e-24
SLC37A4	522.589	-1.23655	0.116899	-10.578	3.76906e-26	1.60979e-24
GAS6	4430.03	-0.757065	0.0716378	-10.568	4.19558e-26	1.78725e-24
LARP1	5853.41	-0.789983	0.0748391	-10.5557	4.77839e-26	2.03019e-24
RPL23	4613.71	-0.77077	0.0731397	-10.5383	5.75065e-26	2.4369e-24
MYBBP1A	1924.26	-0.917987	0.0871466	-10.5338	6.03272e-26	2.54977e-24
PFN1	11959	-0.854721	0.0811759	-10.5292	6.33477e-26	2.67048e-24
FANCD2	496.495	-1.43758	0.136627	-10.5219	6.84871e-26	2.87965e-24
NCBP1	1227.29	-0.959148	0.0911941	-10.5177	7.16272e-26	3.0039e-24
RPL13	5885.88	-0.710715	0.0676073	-10.5124	7.57332e-26	3.16791e-24
IER2	1622.42	0.965324	0.0918714	10.5073	7.99135e-26	3.33418e-24
SERPINE1	8113.9	-0.737579	0.070207	-10.5058	8.12467e-26	3.38111e-24
NCL	11103.5	-0.763042	0.0726452	-10.5037	8.30757e-26	3.44838e-24
RBM3	5696.63	-0.687543	0.0654721	-10.5013	8.51876e-26	3.52703e-24
PABPC4	2240.45	-0.884767	0.0842825	-10.4976	8.85654e-26	3.64827e-24
EP400	2025.9	-0.674316	0.0642344	-10.4977	8.84746e-26	3.64827e-24
SUV39H1	665.907	-1.23509	0.117676	-10.4957	9.04097e-26	3.71481e-24
DSN1	1058.58	-1.02032	0.0974019	-10.4754	1.12088e-25	4.59391e-24
HIVEP2	614.497	1.27561	0.121809	10.4722	1.15927e-25	4.73926e-24
SAE1	2447.82	-0.883776	0.0844086	-10.4702	1.18384e-25	4.82757e-24
USP1	2394.68	-0.833045	0.0795837	-10.4675	1.21784e-25	4.95378e-24
MYL6	5977.49	-0.689053	0.0658935	-10.4571	1.36004e-25	5.51838e-24
CENPB	1552.16	-0.917436	0.0877406	-10.4562	1.37201e-25	5.55305e-24
CDC7	576.576	-1.25562	0.120314	-10.4362	1.69467e-25	6.84192e-24
CDCA4	1189.29	-0.899031	0.0861585	-10.4346	1.72307e-25	6.93159e-24
SOGA1	1765.58	-0.933596	0.0894722	-10.4345	1.72542e-25	6.93159e-24
SERPINE2	843.206	1.27061	0.121955	10.4187	2.03659e-25	8.16146e-24
ANP32B	3155.6	-1.09612	0.105215	-10.4178	2.05553e-25	8.21706e-24
PARP2	601.503	-1.18166	0.113497	-10.4114	2.19927e-25	8.77004e-24
HIVEP3	1121.87	-1.06443	0.102271	-10.4079	2.28169e-25	9.07641e-24
ACADVL	3333.54	-0.716885	0.0688981	-10.405	2.35256e-25	9.33548e-24
UNC13D	4305.34	-0.756025	0.0726705	-10.4035	2.39087e-25	9.46436e-24
NABP1	1082.98	0.962622	0.0925807	10.3977	2.54099e-25	1.00341e-23
ISG15	886.069	0.955161	0.091907	10.3927	2.67707e-25	1.05458e-23
RPS6KA4	1845.45	-1.02989	0.0991662	-10.3855	2.88676e-25	1.13444e-23
LMF2	1203.15	-0.98482	0.0948496	-10.383	2.96421e-25	1.16206e-23
ODF2	1207.5	-0.938324	0.0904151	-10.378	3.12401e-25	1.22175e-23
CDT1	655.461	-1.31447	0.126675	-10.3767	3.16557e-25	1.23503e-23
DAZAP1	3280.54	-0.817922	0.0789248	-10.3633	3.64139e-25	1.41726e-23
RPL12	5291.69	-0.84457	0.0815448	-10.3571	3.88437e-25	1.50821e-23
GEMIN4	1270.9	-0.963219	0.0930977	-10.3463	4.34864e-25	1.68445e-23
EXOSC9	912.407	-1.03232	0.0997972	-10.3441	4.44856e-25	1.71905e-23
SERBP1	5015.04	-0.75987	0.0735154	-10.3362	4.83311e-25	1.86321e-23
SCRIB	2447.29	-0.905846	0.0876887	-10.3302	5.14286e-25	1.97793e-23
KIF20A	1814.43	-1.28259	0.124195	-10.3272	5.30782e-25	2.03655e-23
CCNF	646.159	-1.60265	0.155216	-10.3253	5.41509e-25	2.07281e-23
ACBD3	1048.13	0.944215	0.0915318	10.3157	5.98459e-25	2.28541e-23
HAUS5	505.409	-1.25819	0.122059	-10.3081	6.47915e-25	2.46846e-23
DEPDC1B	402.895	-1.55453	0.151581	-10.2555	1.11798e-24	4.24936e-23
PLOD2	1225.4	0.891724	0.0869548	10.255	1.12342e-24	4.26008e-23
RPL14P4	289.159	-1.78566	0.174222	-10.2493	1.1916e-24	4.5081e-23
TK1	1500.48	-1.18221	0.115391	-10.2453	1.24235e-24	4.68913e-23
SPC25	301.947	-1.59739	0.156069	-10.2352	1.37909e-24	5.19317e-23
PLAU	5770.89	-0.793967	0.0775854	-10.2335	1.40415e-24	5.27532e-23
DSCC1	266.867	-1.71775	0.167999	-10.2247	1.5363e-24	5.75845e-23
SKA3	685.576	-1.41533	0.138444	-10.2231	1.56203e-24	5.84143e-23
EFTUD2	2593.56	-0.790028	0.0773477	-10.214	1.71655e-24	6.40449e-23
CIP2A	985.519	-1.10371	0.108133	-10.207	1.84524e-24	6.86886e-23
VKORC1L1	1155.18	-0.939917	0.0920925	-10.2062	1.85944e-24	6.90589e-23
LRRC45	403.728	-1.38904	0.136152	-10.2021	1.94006e-24	7.18886e-23
ACTB	69773.8	-0.746043	0.0731606	-10.1973	2.03789e-24	7.53414e-23
ACTL6A	1319.41	-0.887445	0.0870802	-10.1911	2.17241e-24	8.01322e-23
CAPN8	81.136	4.95858	0.486618	10.1899	2.20069e-24	8.09914e-23
GPAA1	1261.11	-0.968836	0.0950828	-10.1894	2.21127e-24	8.11966e-23
LAS1L	989.945	-0.976254	0.0958246	-10.1879	2.24498e-24	8.22485e-23
MRPL3	1090.88	-0.970164	0.0952701	-10.1833	2.35441e-24	8.60634e-23
RFC2	916.151	-1.15265	0.113215	-10.1811	2.40912e-24	8.78651e-23
UTP20	1350.41	-0.923942	0.0908248	-10.1728	2.62263e-24	9.54379e-23
NEIL3	309.206	-1.59158	0.156466	-10.172	2.64351e-24	9.59826e-23
RPLP2	4205.68	-0.725751	0.0713693	-10.169	2.72812e-24	9.88333e-23
GMNN	661.632	-1.12901	0.111211	-10.152	3.2473e-24	1.1738e-22
TSPAN4	1594.52	-0.874501	0.0861927	-10.1459	3.45636e-24	1.24659e-22
ATP5MC1	688.703	-1.18293	0.116597	-10.1455	3.47149e-24	1.24928e-22
PMEPA1	2327.96	-0.600937	0.0592785	-10.1375	3.76548e-24	1.35207e-22
CSGALNACT2	1154.78	1.07936	0.106504	10.1344	3.88791e-24	1.39295e-22
ARL6IP5	1231.24	1.12643	0.111278	10.1227	4.38173e-24	1.56642e-22
MPRIP	6406.46	-0.729676	0.0721028	-10.12	4.50631e-24	1.60741e-22
PFKP	5115.72	-0.587764	0.058114	-10.114	4.78951e-24	1.70469e-22
TGM2	10261.3	-0.59204	0.0586233	-10.0991	5.57724e-24	1.98071e-22
MAZ	982.733	-1.03959	0.102957	-10.0973	5.68013e-24	2.01285e-22
[truncated: 35,440 more rows]

## Sheet: DOC vs. UNT (DOWN)
Supplementary Table S2 - DESEQ
[truncated: 1,904 more rows]

[truncated: 4 more sheets: DOC vs. UNT (UP), DOC vs. UNT (Count List), Comm DOC-CAR vs. UNT (UP), Comm DOC-CAR vs. UNT (DOWN)]
