# Supplementary material for: Chemotherapy-Treated Breast Cancer Cells Activate the WNT Signaling Pathway to Enter a Diapause-Like Early Persister State
Source: Cancer Res. 2025 Oct 21;86(2):310–30. doi: 10.1158/0008-5472.CAN-24-4165 (PMC12809118; doi:10.1158/0008-5472.CAN-24-4165)
Supplement: Supplementary Table S4 — DESEQ [file can-24-4165_supplementary_table_s4_suppst4.xlsx]

## Sheet: CAR High vs. Low - Diff Exp Tot
Supplementary Table S4 - DESEQ
Column1	baseMean	log2FoldChange	lfcSE	stat	pvalue	padj
DDX11L1	0.136202	0.795508005806165	4.4670994980118	0.178081550715453	0.858658930834432	NA
WASH7P	0.48293	0.949886768615719	2.51081257884971	0.378318468139464	0.705194027587978	NA
MIR6859-1	0	NA	NA	NA	NA	NA
MIR1302-2HG	0.0647986	-0.399063840089395	4.46983312156003	-0.089279359930582	0.928859896946105	NA
MIR1302-2	0	NA	NA	NA	NA	NA
FAM138A	0	NA	NA	NA	NA	NA
OR4G4P	0	NA	NA	NA	NA	NA
OR4G11P	0	NA	NA	NA	NA	NA
OR4F5	0	NA	NA	NA	NA	NA
CICP27	1.43475	0.873395811585131	1.63056413223735	0.535640269718627	0.59220719181617	NA
RNU6-1100P	0	NA	NA	NA	NA	NA
DDX11L17	0.0839962	-0.399063840089395	4.46983312156003	-0.089279359930582	0.928859896946105	NA
WASH9P	21.0346	0.243139742455211	0.379673588729987	0.640391509107906	0.52191810160373	0.68132146128619
MIR6859-2	0	NA	NA	NA	NA	NA
RPL23AP24	0	NA	NA	NA	NA	NA
WBP1LP7	0	NA	NA	NA	NA	NA
OR4F29	0	NA	NA	NA	NA	NA
CICP7	0.0516786	-0.399059036012234	4.46983312156003	-0.0892782851528376	0.92886075108384	NA
U6	2.72187	-0.590676608778886	0.974209004762877	-0.606314051595793	0.544306229502055	0.699913082283646
MTND1P23	10.1684	1.48479326287991	0.705845334241938	2.10356744013127	0.0354161966688389	0.0944636704400051
MTND2P28	1497.4	-0.0377287993327019	0.106814578696996	-0.353217695495745	0.723925242729999	0.834099572879111
MTCO1P12	4599.2	0.462967234705363	0.163309542580397	2.83490619954095	0.00458391424662238	0.0178553066911848
MTCO2P12	9.69609	0.257643316146349	0.550676920462995	0.467866559451465	0.639880018840766	0.774126663709147
MTATP8P1	3.57161	1.7170218514416	1.08335628756681	1.58490966558932	0.112986860141594	0.232418587945042
MTATP6P1	5051.54	-0.221825559890062	0.0916342321599244	-2.4207717428452	0.0154875987559736	0.0486790109198628
MTCO3P12	8.2297	0.667881030606819	0.537012451447505	1.24369747629978	0.213610925182185	0.372066314227393
WBP1LP6	0	NA	NA	NA	NA	NA
OR4F16	0	NA	NA	NA	NA	NA
CICP3	0.238487	0.795493119148449	4.46709949800906	0.178078218204674	0.858661547964785	NA
RNU6-1199P	0.156856	-0.399076106049176	4.46983312153896	-0.0892821040960416	0.928857716127901	NA
LINC01409	4.84118	-1.02352797496701	0.785098898507732	-1.30369304671357	0.192338261144774	0.345037867070594
FAM87B	5.06072	-1.83706194408047	0.785642516964613	-2.33829242233236	0.0193720838451184	0.0583093173291487
LINC01128	275.451	-0.0218649655242224	0.099381784515014	-0.220009789831447	0.825863530317454	0.902139758978176
LINC00115	3.11517	-0.139204591428981	0.792036478017637	-0.175755278061676	0.860486205555702	0.922502737992114
FAM41C	0.0367886	-0.399059036012234	4.46983312156003	-0.0892782851528376	0.92886075108384	NA
TUBB8P11	0.13513	0.795508005806165	4.4670994980118	0.178081550715453	0.858658930834432	NA
LINC02593	7.18424	0.631584069215256	0.601414622237071	1.05016413945169	0.293642653797808	0.463454479626944
SAMD11	6.89069	1.34630610328043	0.763344698355115	1.76369352689748	0.0777835915415986	0.175444038788737
NOC2L	1041.24	0.199520989667836	0.0646773808448655	3.08486501867484	0.00203644551682735	0.00905664029084957
KLHL17	338.168	0.537797025976439	0.134970300764246	3.98455825415855	6.76057714093349e-05	0.000490315785525764
PLEKHN1	120.939	-0.0515569145940074	0.159652203601414	-0.32293268386526	0.746746223163629	0.849570756919579
PERM1	2.67563	-1.59763369955915	0.976034474808328	-1.63686195600099	0.101659316670359	0.215216425440705
HES4	60.2897	-0.218715866778726	0.245645529607462	-0.890371858703194	0.373266247799398	0.547153063705253
ISG15	1258.17	0.00632068871709631	0.0985808078407732	0.0641168281690837	0.948877202474765	0.97251000639048
AGRN	3638.78	0.464080133291799	0.0932233192029068	4.97815500735066	6.419323876715e-07	8.30681137925637e-06
RNF223	4.21995	-1.05028076774859	0.704565103323491	-1.49067951676053	0.136045656363415	0.267697591828799
C1orf159	244.999	0.495681476009481	0.142149750217935	3.48703726351634	0.000488403301563025	0.00266893862337171
LINC01342	0.284633	-0.399092572092517	4.3731389008176	-0.0912599807927214	0.927286015950428	NA
MIR200B	0	NA	NA	NA	NA	NA
MIR200A	0	NA	NA	NA	NA	NA
MIR429	0	NA	NA	NA	NA	NA
TTLL10-AS1	0	NA	NA	NA	NA	NA
TTLL10	0.0839962	-0.399063840089395	4.46983312156003	-0.089279359930582	0.928859896946105	NA
TNFRSF18	1.96024	1.39766403235245	1.51963295985471	0.919737903346136	0.357709740272073	NA
TNFRSF4	0.865439	2.53892231715145	2.00539643804139	1.26604509162843	0.205496939057451	NA
SDF4	1772.7	0.245164509694022	0.0619730530242616	3.95598567006282	7.62197299506998e-05	0.000544385258723051
B3GALT6	430.518	0.332316920502427	0.105036266174556	3.16383029029385	0.00155707561849968	0.00722491630608646
C1QTNF12	3.10096	-0.0876014437116889	1.09446731948387	-0.0800402553390082	0.936205239526991	0.96496064453166
UBE2J2	1004.01	-0.000497543017656812	0.0659941009738844	-0.00753920441849345	0.993984642178893	0.997388634316463
LINC01786	46.3639	0.0877899911055798	0.267854386436731	0.327752672911019	0.743098673897987	0.847073388935543
SCNN1D	241.658	0.204881852022676	0.126835115087608	1.61534013574363	0.106237056498639	0.222072344155418
ACAP3	823.915	0.576880113123932	0.11052507004098	5.21945032841906	1.79454934786814e-07	2.66005373536317e-06
MIR6726	0	NA	NA	NA	NA	NA
PUSL1	154.136	0.269548981506466	0.150529571117896	1.79067129139266	0.0733460592660174	0.167485770435988
INTS11	1261.65	0.33346943464265	0.0717663553322779	4.64659843876268	3.37453140716465e-06	3.57603068229171e-05
MIR6727	0	NA	NA	NA	NA	NA
CPTP	523.147	0.30923041432226	0.110806991609168	2.79071211871684	0.00525922264470369	0.0200336109436652
TAS1R3	17.5093	0.621143164937568	0.383543711812669	1.61948467881791	0.105343020373802	0.22085862198861
DVL1	1585.06	0.535672521199976	0.0962367289432956	5.56619626499986	2.6035998622751e-08	4.82836452529153e-07
MIR6808	0	NA	NA	NA	NA	NA
MXRA8	693.912	0.491447837307582	0.0817066842086457	6.01478131278249	1.80129703973892e-09	4.5950734288242e-08
AURKAIP1	735.45	0.141694235245921	0.100731830462229	1.40664807336198	0.159531770484027	0.301909011323302
NDUFB4P8	0.414136	-1.92276775640925	3.36962973809705	-0.570616924070448	0.568259343776581	NA
CCNL2	1579.09	0.286631714941979	0.0720815929606228	3.97648974126532	6.99400146240104e-05	0.000503574060168535
MRPL20-AS1	137.982	0.178855869127913	0.140734789064322	1.27087176040153	0.203774274275167	0.360128976051818
MRPL20	494.132	0.0416803501551	0.0766680831378226	0.543646696894368	0.586684619087281	0.733453342246406
RN7SL657P	0	NA	NA	NA	NA	NA
MRPL20-DT	17.9909	-0.216622968061114	0.36073895819958	-0.60049784792378	0.548174494709853	0.702596251425416
ANKRD65	1.73051	1.14123760081499	1.20404589743206	0.947835629230556	0.343213139156257	NA
ANKRD65-AS1	0.0586657	-1.36079327571123	4.46983312156003	-0.304439391517216	0.760793161007495	NA
TMEM88B	2.38803	-1.88290029323629	1.07974176952853	-1.74384315432982	0.0811864432079467	0.181244233629356
LINC01770	1.03573	-0.0485558479919588	1.24606701112701	-0.0389672847113112	0.968916471811591	NA
VWA1	106.028	0.628113926559686	0.184413263539201	3.40601274824338	0.000659191010321525	0.00344633618471961
ATAD3C	5.81564	-0.844633067447929	0.647275091980023	-1.30490587064641	0.19192490196503	0.344582576254304
ATAD3B	419.955	0.237178809732738	0.103697392560421	2.28722057398445	0.0221829517293002	0.0651807266500441
ATAD3A	514.216	0.473392745805791	0.110691986323997	4.27666682590882	1.89712402068311e-05	0.000163204773966498
TMEM240	12.7453	0.943923543482351	0.482519331917934	1.95623984583252	0.0504369066753189	0.124969147758522
SSU72	1643.63	-0.00631087653874975	0.0494748884724596	-0.12755716553586	0.898499431081971	0.944457481534454
FNDC10	44.9622	0.629358925503656	0.254308220945807	2.47478796856422	0.0133315296827992	0.0430298018177831
MIB2	577.444	0.796350158306463	0.133027729787823	5.98634705393101	2.14606200175037e-09	5.34555915104624e-08
MMP23B	1.09915	1.36755495989215	1.74124296054168	0.785390086784165	0.432224891200187	NA
CDK11B	643.915	0.241793114574106	0.0845898982105386	2.85841595378563	0.00425761879232088	0.0167907474827514
SLC35E2B	1213	0.298592703585804	0.0671650487799776	4.44565602213657	8.76240585398369e-06	8.27462703564635e-05
MMP23A	0.132344	-0.399066716488763	4.46983312155882	-0.0892800034444218	0.928859385538594	NA
CDK11A	46.6782	0.446702216361112	0.248440378003949	1.79802582796751	0.0721729149226709	0.165345728009415
SLC35E2A	31.5451	0.301518108509833	0.26544243433969	1.13590771294682	0.255995189966917	0.420885257889615
NADK	947.504	0.208539520979165	0.0748052908880514	2.78776432125972	0.00530731386950616	0.0201713095819382
GNB1	7212.56	0.0208630900135787	0.033103787793929	0.630232713653537	0.528542338772777	0.686724826516953
GNB1-DT	2.28997	0.343160858503761	0.924405324149094	0.371223368731284	0.710471168965442	0.823817282374368
CALML6	2.19185	-0.734824700976791	1.14364829902747	-0.642526816681028	0.520531183206807	0.68050892027338
TMEM52	7.02789	0.759074484742305	0.670500884379364	1.13210064658591	0.257592123085141	0.422647999392606
CFAP74	0.898535	-0.596961239373142	1.69477949348131	-0.352235344874808	0.724661771947276	NA
GABRD	0.043106	0.178014656371532	4.46983312156003	0.039825794728865	0.968232011321684	NA
PRKCZ-DT	0.067565	0.178014656371532	4.46983312156003	0.039825794728865	0.968232011321684	NA
PRKCZ	296.715	0.506416007234825	0.124953869557531	4.05282372629254	5.0603130645039e-05	0.000379534700044144
PRKCZ-AS1	49.0551	0.376457509011571	0.223763757124057	1.68238821983517	0.0924935841943289	0.199992839360609
FAAP20	390.84	0.390977485214076	0.118794658108703	3.29120426321116	0.00099759447699816	0.00491474377788228
SKI	1872.16	0.16888939016373	0.0523638401295617	3.22530566409671	0.00125838236563517	0.00602918440509565
MORN1	86.5358	-0.296290904134449	0.170991322341589	-1.73278327857217	0.0831341960019921	0.184569264502716
RER1	1504.99	-0.161574565640911	0.0611436690545976	-2.64253958159814	0.00822868466685696	0.0288678165879593
PEX10	136.009	0.175748038309616	0.169252206590939	1.03837959840829	0.299093363901304	0.468837358688087
PLCH2	119.91	0.581534484147209	0.187236210435544	3.10588685166431	0.00189709291821694	0.00853111739585299
PANK4	433.765	0.408909823190409	0.083916695017085	4.87280657451008	1.10023932026513e-06	1.33011777152568e-05
HES5	0.0603986	0.178014656371532	4.46983312156003	0.0398257947288651	0.968232011321684	NA
TNFRSF14-AS1	6.4611	0.701196354197043	0.627166390662134	1.11803879263484	0.263550425660529	0.429711629244867
TNFRSF14	164.844	0.501392816107633	0.15654903773355	3.20278440140281	0.00136105834797293	0.00643724268435855
PRXL2B	399.56	0.105486617294314	0.0903353042061414	1.16772305380849	0.242918494483289	0.406739975962367
MMEL1	0.728754	0.178009338465063	2.38580581599635	0.0746118302133169	0.940523561213183	NA
MMEL1-AS1	0	NA	NA	NA	NA	NA
TTC34	5.44072	-0.219280276288924	0.658846533107619	-0.33282451264429	0.739266753704674	0.844526754840065
ACTRT2	0	NA	NA	NA	NA	NA
PRDM16-DT	0.168627	-1.36080528599413	4.46983312156003	-0.30444207848171	0.760791114205276	NA
PRDM16	1.48124	-0.22246732290063	1.45368127357437	-0.153037207636044	0.878368933426131	NA
MIR4251	0	NA	NA	NA	NA	NA
ARHGEF16	39.3938	1.32750096059752	0.310054567123897	4.28150751950399	1.85631449557002e-05	0.000159856655109856
MEGF6	130.781	0.740558183456274	0.144728544004544	5.11687717547287	3.10635758619641e-07	4.38546125670617e-06
MIR551A	0	NA	NA	NA	NA	NA
TPRG1L	599.951	0.136027117019112	0.0750361181138735	1.81282188415824	0.069859297508436	0.161477422271447
WRAP73	324.682	0.0639063533855248	0.0864369457676399	0.739340716148372	0.459700131211137	0.629700195932125
TP73	109.676	0.20726778513359	0.187627617018532	1.10467631805566	0.269299868557096	0.436062104059949
TP73-AS3	0.5956	1.7727804848568	2.29670919064841	0.771878517347816	0.44018638207289	NA
TP73-AS2	0.160566	-1.36080528599413	4.46983312156003	-0.30444207848171	0.760791114205276	NA
TP73-AS1	141.241	-0.127310711804955	0.148246469127051	-0.858777362824382	0.390463359015139	0.563761890987114
CCDC27	0.228111	-1.36080816241328	4.46983312155883	-0.304442722000034	0.760790624003761	NA
SMIM1	3.4863	1.60548531007589	1.0838030648153	1.48134413178606	0.138514894064066	0.271491760726104
LRRC47	743.276	0.201337558592176	0.0744709588103404	2.70357145669272	0.0068598696674865	0.0248226306560118
RN7SL574P	0.328567	0.785991558659951	2.74031537953431	0.286825218925539	0.774246151983582	NA
CEP104	633.756	0.00176545360890006	0.0657483912362695	0.0268516624620643	0.978578047367247	0.988859812619297
DFFB	69.7253	-0.0274501676799176	0.187431485966972	-0.146454409931716	0.883562677386053	0.935852678020435
C1orf174	312.042	0.0763643687695117	0.109466460210649	0.697605171689684	0.48542414642253	0.651713294217939
LINC01134	18.6066	-0.111606739678279	0.356233521162047	-0.313296568257288	0.754055357131301	0.854666817796656
LINC01346	0.147154	-0.399073270813533	4.4698331215524	-0.0892814697911882	0.928858220216835	NA
LINC01345	0	NA	NA	NA	NA	NA
LINC02780	0	NA	NA	NA	NA	NA
EEF1DP6	0	NA	NA	NA	NA	NA
LINC01777	0	NA	NA	NA	NA	NA
LINC01646	0	NA	NA	NA	NA	NA
AJAP1	0	NA	NA	NA	NA	NA
LINC02781	0	NA	NA	NA	NA	NA
LINC02782	0	NA	NA	NA	NA	NA
MIR4689	0.132344	-0.399066716488763	4.46983312155882	-0.0892800034444218	0.928859385538594	NA
NPHP4	259.271	0.195970061724713	0.135575895259772	1.44546389569637	0.148327627168309	0.286116351672627
KCNAB2	340.966	0.75681310185612	0.108276947640355	6.98960506690579	2.75661111107548e-12	1.25329472369945e-10
CHD5	11.6812	1.31131322298976	0.5069208270395	2.58682057047852	0.00968660190243421	0.0330901833924197
RPL22	1047.91	-0.190761150644192	0.0684285077085264	-2.78774383706781	0.00530764943964294	0.0201713095819382
RNF207-AS1	2.22555	0.215576151878141	1.11810080246873	0.192805649903976	0.847111178530549	0.914890891601991
RNF207	363.68	0.503018766834476	0.159553811793896	3.15265903821999	0.00161790662361693	0.00746417204725401
ICMT	3351.36	-0.234279387789159	0.0543266682019616	-4.3124195821878	1.61477622990124e-05	0.000141534578460906
ICMT-DT	38.2264	-0.504586749750128	0.243618383197594	-2.07121787414896	0.0383384399659333	0.100405394107128
HES3	0.390775	1.07412956271179	3.98906921797444	0.269268218729283	0.787723287036344	NA
GPR153	1748.31	0.185778145167054	0.077031193412557	2.4117261713976	0.0158772009506318	0.0496452393562647
ACOT7	1178.7	0.121787945531802	0.0808615681652999	1.506128910125	0.132034084398578	0.261731419295963
HES2	176.245	0.169530170703177	0.120220005416007	1.41016605444775	0.15849065658615	0.30037566952505
ESPN	22.3344	0.475937173005066	0.374919248163137	1.26943915346265	0.204284479147311	0.360592334140578
MIR4252	0.167992	-0.399077250475041	4.4698331215358	-0.0892823601293467	0.928857512655469	NA
TNFRSF25	103.817	0.729655605135334	0.1926123141565	3.78820849710823	0.000151737489026224	0.000980632197733314
PLEKHG5	294.22	0.743301663381945	0.136517030687355	5.44475410605888	5.18769986226395e-08	8.94389070035374e-07
NOL9	541.772	-0.0680442041172648	0.0823897152654815	-0.825882258459182	0.408870885667716	0.581649700504506
RNU6-731P	0.354018	0.178010915172208	2.94987078553127	0.0603453263259286	0.951880602511528	NA
TAS1R1	0.86932	0.989661686493011	1.8716987028551	0.528750532862674	0.596978517317819	NA
ZBTB48	226.7	0.1418612483967	0.137961579117607	1.02826634273133	0.303824558658346	0.474405729114589
KLHL21	1486.4	0.344090809298644	0.0964249123838339	3.56848454192977	0.000359052033191904	0.00206441096849498
PHF13	499.863	-0.00088053986824866	0.0736999670346444	-0.0119476290652171	0.990467398021083	0.995647851573883
THAP3	209.342	0.344395528146338	0.123603781643548	2.78628633822479	0.00533157529818417	0.0202408379389874
DNAJC11	874.462	0.299828827566172	0.0631946109674695	4.74453158229764	2.08989372646376e-06	2.3564248397121e-05
LINC01672	0.143723	0.692533116767789	4.46830244746188	0.154987968005874	0.876830802824876	NA
CAMTA1-DT	0.936618	0.613204352262723	1.79473143795175	0.341669142968013	0.732599896408121	NA
CAMTA1	282.944	-0.00434408524294452	0.108363779954764	-0.0400879818400388	0.968022983203081	0.983736010428959
RNU1-8P	0	NA	NA	NA	NA	NA
CAMTA1-IT1	0.186809	0.795500799612315	4.46709949801106	0.178079937544822	0.858660197710208	NA
CAMTA1-AS2	0.1067	0.1780074501658	4.46983312156003	0.0398241825421153	0.96823329664092	NA
CAMTA1-AS1	0	NA	NA	NA	NA	NA
VAMP3	2043.43	-0.300454571427301	0.0612804762086606	-4.90294119784986	9.4412252963352e-07	1.16384433991922e-05
PER3	272.391	-0.016214420176785	0.126276027290521	-0.128404579433599	0.897828807295008	0.944045919663069
UTS2	1.00435	-1.87722320605714	1.52643927235683	-1.22980536471569	0.218769998813732	NA
TNFRSF9	250.051	0.587849158064878	0.200681060036581	2.92927074412364	0.0033975834045606	0.0139440252660358
PARK7	2073.47	-0.204107080562857	0.0575533405111409	-3.54639850180976	0.000390535150729643	0.00222095528052806
Y_RNA	142.242	-0.468201225372169	0.165366426345543	-2.8312955399655	0.00463598627584993	0.018012505371801
ERRFI1	10793.2	0.0596452986239249	0.0643636080804092	0.926692899960025	0.354086004955279	0.527774442743336
ERRFI1-DT	23.3994	-0.39735988851327	0.338797490805438	-1.17285369371718	0.240854481776965	0.404445179735287
LINC01714	13.0117	-0.595811209292034	0.471926813271925	-1.26250764427052	0.206766177379054	0.363668506448829
RNU1-7P	0.0758033	0.178014656371532	4.46983312156003	0.0398257947288651	0.968232011321684	NA
RNU6-991P	0	NA	NA	NA	NA	NA
SLC45A1	36.5365	-0.0519236382078901	0.271560367635884	-0.191204772109864	0.848365164989803	0.915310030331241
RERE	1996.62	0.382625267137854	0.063754375442072	6.00155306180533	1.95439051215881e-09	4.93352339285701e-08
RERE-AS1	0.607711	-0.44293385215163	2.07353613162118	-0.213612796708454	0.830849019399933	NA
RPL7P11	0.132364	0.178002646088639	4.46983312156003	0.0398231077643708	0.968234153509755	NA
RPL7P7	0.261212	-0.450029523103308	3.72791576442	-0.120718801481107	0.903913766478803	NA
RPL23AP19	0.0603986	0.178014656371532	4.46983312156003	0.0398257947288651	0.968232011321684	NA
ENO1	27840.1	0.108549254428283	0.0475007852006519	2.28520968589786	0.0223005355311873	0.0654920919324486
MIR6728	0.344813	-3.10371455011704	3.98981750476823	-0.777908900947923	0.436622720543783	NA
ENO1-AS1	1.49114	-0.197625281461367	1.31850665478584	-0.149885691319068	0.880854800856433	NA
RNU6-304P	0.043106	0.178014656371532	4.46983312156003	0.039825794728865	0.968232011321684	NA
HMGN2P17	0.680718	0.751292134616188	2.13434231503392	0.352001705314196	0.724836983568249	NA
CA6	0.831403	1.34948887806458	1.72953766770569	0.780259894457652	0.435237914185458	NA
RN7SL451P	0	NA	NA	NA	NA	NA
SLC2A7	0	NA	NA	NA	NA	NA
SLC2A5	0.674727	1.65559056950294	1.86837927676178	0.886110539810933	0.375557964035951	NA
GPR157	287.404	-0.228838797474754	0.0995398076289333	-2.29896764847913	0.0215067764448429	0.0635450931720293
MIR34AHG	60.3725	0.707218506411688	0.239204100031617	2.95654843005705	0.00311103370432188	0.0129790116036497
MIR34A	0	NA	NA	NA	NA	NA
LNCTAM34A	3.0267	-0.300851357525847	0.805581108018615	-0.373458804496809	0.708807000284424	0.82267724374214
H6PD	2428.57	0.176224080847002	0.0620414530655508	2.84042478277886	0.00450534963823537	0.0175897918816885
SPSB1	1182.91	0.351886788586344	0.0635208912940121	5.53970168582183	3.02987322347322e-08	5.52796610880286e-07
LINC02606	10.3773	0.0652674147728326	0.544184162510152	0.119936262885297	0.904533638171666	0.947913589590271
RNA5SP40	0	NA	NA	NA	NA	NA
SLC25A33	111.068	-0.342946479526927	0.145542408622478	-2.35633368152161	0.0184563304423783	0.0560919886382649
TMEM201	376.781	0.348333289939392	0.0994811029745064	3.50150208958437	0.000462643343355311	0.00255458271830505
PIK3CD	362.617	0.241577984167055	0.105394095582358	2.29213963867909	0.0218975867132482	0.0644991090353826
PIK3CD-AS1	0	NA	NA	NA	NA	NA
PIK3CD-AS2	2.16728	1.60860800181755	1.31114996459192	1.22686805114487	0.219872188371515	0.379188800087964
CLSTN1	4207.81	0.137893276779575	0.0466141218615593	2.95818673124657	0.00309454602929076	0.0129261686819942
MZT1P1	0.0661718	-0.399059036012234	4.46983312156003	-0.0892782851528376	0.92886075108384	NA
CTNNBIP1	656.52	-0.122315449856182	0.098064439254739	-1.24729668354546	0.212288733045786	0.370759948575318
LZIC	837.559	-0.224150973476858	0.0806973569146308	-2.77767428881204	0.00547494689483646	0.0206783780331329
NMNAT1	253.994	-0.0831269314149396	0.105842300322572	-0.785384776800922	0.432228003558124	0.603955074700805
RN7SKP269	2.22766	-0.959110556421157	1.01647485780342	-0.943565449807364	0.345391754818348	0.518378804618219
TMEM274P	1.31445	0.837867136368777	1.68265870200772	0.497942414209755	0.618524631174027	NA
MIR5697	0.731342	-3.55400287163362	2.14140280048534	-1.65966107395961	0.0969826543952485	NA
RBP7	3.78193	-0.328588817013025	0.865344561615837	-0.379720208097753	0.704153117890207	0.819863808541723
UBE4B	1409.29	0.255259698856139	0.0498704807066175	5.11845274477709	3.08052397892264e-07	4.35262339645101e-06
PGAM1P11	0.33529	-1.36083258819784	3.09660762223635	-0.439459161188478	0.660328867112429	NA
RNU6-828P	0.0367886	-0.399059036012234	4.46983312156003	-0.0892782851528376	0.92886075108384	NA
KIF1B	1236.56	-0.196269248873655	0.0634087473994416	-3.09530241367587	0.00196612320891422	0.00879012472438967
RNU6-37P	0.0576685	0.178014656371532	4.46983312156003	0.039825794728865	0.968232011321684	NA
RN7SL731P	0	NA	NA	NA	NA	NA
PGD	3565.59	0.207486968646823	0.0536818674080666	3.86512203589334	0.000111033669223198	0.000750264661435054
CENPS-CORT	1.96169	0.529646104012233	1.19796154581654	0.442122792556937	0.658400351808256	NA
CENPS	50.0435	-0.302758207307211	0.263709979319217	-1.14807262163078	0.250938585412757	0.415886751110824
CORT	3.3257	-0.0397509229375003	0.80256889867572	-0.0495296079914029	0.960497242383752	0.97937480318541
DFFA	1520.18	0.0846269533998915	0.0598115218816223	1.41489383211789	0.157099626685046	0.298357829760962
PEX14	410.072	0.505792192069899	0.105268384512705	4.80478725318384	1.54916140859595e-06	1.79951695766368e-05
RN7SL614P	0.588204	-0.789791915150418	2.2185079016121	-0.356001398316637	0.721839517991807	NA
CASZ1	52.8072	0.431949091399663	0.257102963943557	1.6800626674008	0.0929451235153398	0.20063572099744
HSPE1P24	0.0603986	0.178014656371532	4.46983312156003	0.0398257947288651	0.968232011321684	NA
C1orf127	2.2415	-1.91610500828614	1.11478937482803	-1.71880451280918	0.0856499735414123	0.188708194973184
CFL1P6	0	NA	NA	NA	NA	NA
TARDBP	2516.62	-0.126693792819937	0.0667873342045428	-1.89697334575332	0.0578314560410941	0.138679060828445
MASP2	45.9728	0.138181554444806	0.260877732564008	0.52967937541738	0.596334250061802	0.740731578385375
SRM	1188	0.244882842236818	0.0761614161762517	3.21531366578207	0.00130302058112921	0.00620963287930075
EXOSC10	2137.42	0.136469222634485	0.0474718681147651	2.87473883068106	0.00404361822030079	0.0160992737664659
EXOSC10-AS1	3.87816	-0.897114172434224	0.793743763600499	-1.13023145953907	0.258378706872906	0.423363599044901
MTOR	1905.63	0.0902914716245086	0.0556641146418616	1.6220768479915	0.104786894709151	0.219938042965484
MTOR-AS1	0.371276	2.07448518458151	3.43677913626269	0.603613180344606	0.546100847837622	NA
RNU6-537P	0.0516786	-0.399059036012234	4.46983312156003	-0.0892782851528376	0.92886075108384	NA
ANGPTL7	0.756609	0.177945273345877	4.34053945024255	0.0409961193500806	0.967298989573064	NA
RNU6-291P	0.10296	-0.399065937691152	4.46983312155916	-0.0892798292102571	0.928859524004394	NA
RPL39P6	0.204386	-1.36081634401006	4.46983312154253	-0.304444552404329	0.760789229689741	NA
UBIAD1	421.297	0.12721739497427	0.0959319518841412	1.32612119815839	0.18479955562193	0.335319695765873
UBE2V2P3	1.00088	-1.53559124431828	1.79869075019092	-0.853727214728429	0.393256151376183	NA
MTCYBP45	0	NA	NA	NA	NA	NA
DISP3	3.88323	1.02587885292186	0.85870097805492	1.19468695056761	0.232209362805077	0.393798952483933
LINC01647	0.18333	-2.45661971503961	4.41757529777097	-0.556101379025543	0.578141552431618	NA
FBXO2	18.251	2.09021012845615	0.47905110176653	4.36322997848951	1.28156095438974e-05	0.000115928269202921
FBXO44	143.885	0.684558232624837	0.139278094849329	4.91504592567403	8.87616495570639e-07	1.10628281426575e-05
FBXO6	45.9738	0.26601833940245	0.230095696168986	1.15612044828114	0.247631893090268	0.4125897160709
MAD2L2	529.901	0.0414458957867703	0.0892578710731871	0.464338834082058	0.642405005227908	0.776022337606556
DRAXIN	6.00787	0.515288201432109	0.676885544595105	0.761263415279966	0.446499747601341	0.616964888168421
AGTRAP	243.746	0.299390722438289	0.118194803026535	2.53302780470877	0.0113081982575585	0.03755263246222
C1orf167	0.306051	-0.783757535477332	3.16137800296097	-0.247916425920361	0.804199070530638	NA
C1orf167-AS1	0	NA	NA	NA	NA	NA
MTHFR	521.704	0.0434084661852346	0.0720379751461283	0.602577544651706	0.546789762443411	0.70160498082129
CLCN6	667.587	0.472550852558817	0.0659273525702194	7.1677510795766	7.62397595973241e-13	3.96751708944475e-11
NPPA	3.03216	0.125637985195399	1.02499809136588	0.122573872335682	0.902444545252602	0.946486704319562
NPPB	0	NA	NA	NA	NA	NA
SBF1P2	0.120785	-0.399071046295127	4.46983312156003	-0.0892809721173318	0.928858615723656	NA
RNU5E-1	0	NA	NA	NA	NA	NA
RNU5E-4P	0.0647986	-0.399063840089395	4.46983312156003	-0.089279359930582	0.928859896946105	NA
KIAA2013	381.41	0.0992338662885332	0.0827360658456718	1.19940276678897	0.230371372288278	0.391781902414443
PLOD1	2449.1	0.540899397452813	0.0616245140929686	8.77734137808854	1.67384340185264e-18	2.46171421352467e-16
MFN2	2807.26	0.199000487471841	0.0459594536308046	4.32991412540335	1.49167500382583e-05	0.000131997273496312
MIIP	177.876	0.46848833807152	0.137803868478713	3.39967479319269	0.000674660426710415	0.00351398364728905
MIR6729	0.046301	-0.399059036012234	4.46983312156003	-0.0892782851528376	0.92886075108384	NA
RN7SL649P	0.132364	0.178002646088639	4.46983312156003	0.0398231077643708	0.968234153509755	NA
TNFRSF8	11.9973	-0.237598753065469	0.507917403014954	-0.467790140001314	0.639934672392969	0.774137408925133
RNU6-777P	0	NA	NA	NA	NA	NA
RPL23AP89	0	NA	NA	NA	NA	NA
MIR7846	0	NA	NA	NA	NA	NA
TNFRSF1B	325.623	0.268834636021023	0.107681519126561	2.49657172559997	0.0125400305650227	0.040946449405908
MIR4632	0	NA	NA	NA	NA	NA
RPL10P17	0	NA	NA	NA	NA	NA
SNORA70	18.5544	-1.36969518851304	0.357959676692186	-3.82639519950974	0.000130033471588238	0.000858748967189327
VPS13D	938.281	-0.437953069214139	0.104377197404528	-4.1958692138168	2.71827078130686e-05	0.000222527171946965
SNORA59A	0.192799	1.40075618363991	4.45042062931588	0.314746919518758	0.752953816782993	NA
LINC02766	0.167992	-0.399077250475041	4.4698331215358	-0.0892823601293467	0.928857512655469	NA
DHRS3	156.687	1.85705316369854	0.235032876437613	7.90124850551056	2.76123517001778e-15	2.34677238344275e-13
RNU6ATAC18P	0.0971872	0.1780074501658	4.46983312156003	0.0398241825421153	0.96823329664092	NA
MIR6730	0.0758033	0.178014656371532	4.46983312156003	0.0398257947288651	0.968232011321684	NA
AADACL4	0	NA	NA	NA	NA	NA
AADACL3	0	NA	NA	NA	NA	NA
CFAP107	0	NA	NA	NA	NA	NA
PRAMEF12	0	NA	NA	NA	NA	NA
PRAMEF1	0	NA	NA	NA	NA	NA
LINC01784	0	NA	NA	NA	NA	NA
PRAMEF11	0	NA	NA	NA	NA	NA
PRAMEF30P	0	NA	NA	NA	NA	NA
HNRNPCL1	0.440577	-2.4602786410692	2.44759664626189	-1.005181407168	0.314809506324199	NA
PRAMEF2	0	NA	NA	NA	NA	NA
PRAMEF4	0	NA	NA	NA	NA	NA
PRAMEF10	0	NA	NA	NA	NA	NA
PRAMEF7	0	NA	NA	NA	NA	NA
RNU6-1072P	0	NA	NA	NA	NA	NA
PRAMEF29P	0	NA	NA	NA	NA	NA
PRAMEF6	0	NA	NA	NA	NA	NA
PRAMEF28P	0	NA	NA	NA	NA	NA
PRAMEF27	0	NA	NA	NA	NA	NA
HNRNPCL3	0	NA	NA	NA	NA	NA
PRAMEF25	0	NA	NA	NA	NA	NA
PRAMEF34P	0	NA	NA	NA	NA	NA
PRAMEF35P	0	NA	NA	NA	NA	NA
HNRNPCL2	0.0575106	-0.399059036012234	4.46983312156003	-0.0892782851528376	0.92886075108384	NA
PRAMEF36P	0	NA	NA	NA	NA	NA
PRAMEF26	0	NA	NA	NA	NA	NA
HNRNPCL4	0	NA	NA	NA	NA	NA
PRAMEF9	0.1574	-0.399078726771656	4.46983312155882	-0.0892826904089163	0.928857250178737	NA
PRAMEF13	0	NA	NA	NA	NA	NA
PRAMEF18	0	NA	NA	NA	NA	NA
PRAMEF31P	0	NA	NA	NA	NA	NA
PRAMEF5	0	NA	NA	NA	NA	NA
PRAMEF32P	0	NA	NA	NA	NA	NA
RNU6-771P	0	NA	NA	NA	NA	NA
PRAMEF8	0	NA	NA	NA	NA	NA
PRAMEF33	0	NA	NA	NA	NA	NA
PRAMEF15	0	NA	NA	NA	NA	NA
PRAMEF14	0	NA	NA	NA	NA	NA
PRAMEF19	0	NA	NA	NA	NA	NA
PRAMEF17	0	NA	NA	NA	NA	NA
PRAMEF20	0	NA	NA	NA	NA	NA
LRRC38	0	NA	NA	NA	NA	NA
BRWD1P1	0	NA	NA	NA	NA	NA
PDPN	0.194713	1.40719320980168	4.45009172346325	0.316216675351254	0.751838051557171	NA
RNA5SP41	0	NA	NA	NA	NA	NA
PRDM2	685.126	-0.0973492760027782	0.085817145317366	-1.13438026448869	0.256635073823429	0.421609938498193
KAZN	25.5198	0.492713576991723	0.313500526041744	1.57165151590883	0.116031392124744	0.237238749396251
RNU6-1265P	0	NA	NA	NA	NA	NA
KAZN-AS1	0	NA	NA	NA	NA	NA
TBCAP2	0.0728599	-0.399063840089395	4.46983312156003	-0.089279359930582	0.928859896946105	NA
TMEM51-AS1	1.36847	0.416279820622687	1.37107678052141	0.30361525082817	0.761421031278396	NA
TMEM51	229.853	0.284065925275525	0.106832748571808	2.65897797326246	0.00783780870194698	0.027726596648406
TMEM51-AS2	0.539172	-0.887730532802899	2.33216480426554	-0.380646569736082	0.70346552041011	NA
MFFP1	0.425513	-0.399094881363935	3.98383699209173	-0.100178516881131	0.920202601250242	NA
ZBTB2P1	0.474545	0.781304685347782	2.38910083654808	0.327028760525931	0.743646132396577	NA
FHAD1	25.3243	-0.0254245251897662	0.335261837360714	-0.0758348322311779	0.939550503790834	0.967465307191135
FHAD1-AS1	1.35531	0.864475658753663	1.56192789020022	0.553467073721854	0.579943620953015	NA
EFHD2-AS1	15.0299	-0.0804327983003999	0.450116970615855	-0.178693103240144	0.858178684840815	0.920904517271284
EFHD2	2795.98	0.401119980208401	0.0842655070756922	4.76019185226159	1.93409020398472e-06	2.19244421045533e-05
CTRC	2.8196	-1.21568150396809	1.04634152206011	-1.16184006687853	0.245300435561406	0.409754693002475
CELA2A	0.182347	-0.783737437976798	4.18030870876447	-0.187483148393707	0.851281835061652	NA
CELA2B	0.258147	0.178001484014291	3.82536614149228	0.0465318815063419	0.962886323831581	NA
CASP9	163.027	0.00653587948388443	0.132630982958725	0.0492786778630632	0.960697211470291	0.979516124723658
DNAJC16	536.539	-0.30062203514541	0.0802083727446197	-3.74801314200176	0.000178240917221895	0.00113242687403251
SCARNA21B	0.142662	-1.36080528599412	4.46983312156003	-0.30444207848171	0.760791114205276	NA
AGMAT	7.62759	0.388611181006602	0.594611405144349	0.653554872383018	0.513398626289597	0.674623443442221
CHCHD2P6	0.703176	-0.19569165372445	1.77398685360942	-0.110311783498445	0.912162112417971	NA
RNU7-179P	0	NA	NA	NA	NA	NA
CD24P1	0	NA	NA	NA	NA	NA
DDI2	513.911	-0.463414984913242	0.0873960143585797	-5.30247275364164	1.14244521928427e-07	1.77430449896738e-06
RSC1A1	0.203388	0.177991588068547	4.46983312154253	0.0398206338421696	0.968236125849614	NA
PLEKHM2	1391.47	0.407180070566325	0.0814741259824867	4.99766110597923	5.8029852005157e-07	7.62002241431071e-06
SLC25A34	7.72264	0.209620010232579	0.510368549934205	0.410722820321907	0.681275791673593	0.80295592087634
SLC25A34-AS1	0	NA	NA	NA	NA	NA
TMEM82	0.0875624	-1.36079327571123	4.46983312156003	-0.304439391517216	0.760793161007495	NA
FBLIM1	231.696	0.955551458632164	0.133775852024755	7.14292934165235	9.13625970954175e-13	4.61258389455163e-11
RPL12P14	24.0102	-0.361829624816973	0.359049455365173	-1.00774313791668	0.313577789976143	0.485361138635171
UQCRHL	5.75347	-1.04779256826989	0.616216114464687	-1.70036541348828	0.0890622132600859	0.194112011967504
FLJ37453	10.7597	0.0982818665362592	0.543066628908711	0.180975705934567	0.856386644984954	0.919840854686268
SPEN	2125.98	-0.0545527180340907	0.106208734332776	-0.513636833889428	0.607505922103153	0.749106711908037
ZBTB17	531.932	0.491501163723679	0.108647335255235	4.52382161577216	6.07329171330591e-06	6.0033654440177e-05
TBC1D3P6	0	NA	NA	NA	NA	NA
SRARP	0	NA	NA	NA	NA	NA
HSPB7	0.453669	-0.37678568890005	2.35804364931317	-0.159787410640085	0.873048541509751	NA
CLCNKA	0.730854	2.05205501389725	2.05688425234721	0.997652158382544	0.318448059565958	NA
CLCNKB	0	NA	NA	NA	NA	NA
FAM131C	4.96192	1.54585084898056	0.883066110000174	1.75054939995405	0.0800235577812522	0.179358392890845
EPHA2	6585.78	0.583656531506766	0.0725455680900448	8.04537819294931	8.5979483154839e-16	7.90310325324887e-14
EPHA2-AS1	13.9048	-0.710518383842855	0.429490796334169	-1.6543273800215	0.0980610127330296	0.209354444376891
ARHGEF19-AS1	0	NA	NA	NA	NA	NA
ARHGEF19	124.208	0.774057450524079	0.154567963672666	5.00787764897599	5.50334981897376e-07	7.29452629218677e-06
ANO7L1	18.8853	0.56137757969265	0.352856029568455	1.59095362598513	0.111620012633748	0.230391661419889
CPLANE2	30.4621	0.0892333211744637	0.306576234047662	0.291064052801271	0.771002331937016	0.865637442913619
MT1XP1	2.29068	-1.74084534814562	1.0129349924679	-1.71861507509406	0.0856844848571525	0.188720105793596
FBXO42	575.161	0.0350798059107523	0.076783473953961	0.456866616008882	0.647766920645215	0.780152526445384
SZRD1	2269.09	0.310035787067468	0.0556174216192442	5.57443653519156	2.48332314292884e-08	4.64606684915436e-07
RPL22P3	0.731955	-0.238546639283036	1.98226764568064	-0.12034027786451	0.90421359881008	NA
SPATA21	1.13839	-1.04931250962412	1.45150061416242	-0.722915649766794	0.469731708142903	NA
NECAP2	1238.99	0.260344584796054	0.0754284813605864	3.45154217743659	0.000557392631112271	0.00298990852204308
LINC01772	8.42802	-0.270871951411484	0.551884583736442	-0.49081267966862	0.623558941143479	0.76146226509456
CROCCP3	25.2253	-0.0389905824473523	0.336043068427796	-0.116028527622286	0.907629932711216	0.949326104026421
RNU1-1	0	NA	NA	NA	NA	NA
LINC01783	0.381931	-2.40156755948347	3.3153563143435	-0.72437690908014	0.468834372009589	NA
RNU1-6P	0	NA	NA	NA	NA	NA
PDE4DIPP8	0	NA	NA	NA	NA	NA
NBPF1	237.366	-0.22904695863935	0.110128439879281	-2.07981661131695	0.0375423568830854	0.098810127912173
CROCCP2	369.065	0.295010095305441	0.105828991948716	2.78761131399985	0.00530982088334708	0.0201713095819382
MST1P2	11.098	0.547074980660802	0.530470150916624	1.03130210006253	0.302399173840099	0.472731049741898
RNU1-3	0	NA	NA	NA	NA	NA
EIF1AXP1	10.5317	-0.526247968114766	0.591201015275578	-0.890133735425784	0.373394080468673	0.547245587778741
ESPNP	0	NA	NA	NA	NA	NA
CROCC	142.092	0.383699162435983	0.156838270395071	2.44646387306782	0.0144265254641239	0.0459056353661612
CROCCP4	0	NA	NA	NA	NA	NA
RNU1-4	0	NA	NA	NA	NA	NA
MST1L	0.127102	0.178002646088639	4.46983312156003	0.0398231077643708	0.968234153509755	NA
PDE4DIPP9	0	NA	NA	NA	NA	NA
MIR3675	0	NA	NA	NA	NA	NA
RNU1-5P	0	NA	NA	NA	NA	NA
RNU1-2	0.0576685	0.178014656371532	4.46983312156003	0.039825794728865	0.968232011321684	NA
MFAP2	160.252	0.948685925517459	0.148488963075053	6.38893225375917	1.67048039699276e-10	5.3408005584761e-09
ATP13A2	1080.34	0.196618334761119	0.0880082130234821	2.2340907513786	0.0254771024280203	0.072835401177334
SDHB	794.996	-0.279608278617115	0.074886255438066	-3.73377299988464	0.000188632520640537	0.00119131509394824
PADI2	3.34554	-0.358605210651623	0.843199033315213	-0.425291297170601	0.670624336986772	0.795502132939913
LINC02783	14.6506	-0.920476943321485	0.394734981597673	-2.33188591392608	0.0197066937002211	0.0590956224382693
PADI1	45.3371	-0.63629679938058	0.224476388993231	-2.83458230165921	0.0045885636991713	0.0178693018291697
PADI3	29.5547	-0.518558758249314	0.288032397978983	-1.80034871732433	0.071805592928582	0.164737926370199
MIR3972	0	NA	NA	NA	NA	NA
PADI4	0.297346	1.1884941197327	3.69820461542604	0.321370568511875	0.747929584074599	NA
PADI6	3.06386	2.59219383587094	1.38702506904966	1.86888751596034	0.0616384655333711	0.145782599296029
RCC2-AS1	0	NA	NA	NA	NA	NA
RCC2	1738.88	0.25757125420045	0.0589171605954881	4.37175267098963	1.23253102615859e-05	0.000112013956181731
ARHGEF10L	216.511	0.50987541876504	0.129172146955578	3.94725512257983	7.90523059518618e-05	0.000561062379590365
LINC02810	0.0862121	0.692540711079741	4.46830244279187	0.154989667764528	0.876829462805393	NA
ACTL8	0	NA	NA	NA	NA	NA
LINC01654	0	NA	NA	NA	NA	NA
IGSF21	0	NA	NA	NA	NA	NA
IGSF21-AS1	0	NA	NA	NA	NA	NA
KLHDC7A	0.566613	0.873860415182122	2.28848236412306	0.381851496381089	0.702571519179576	NA
DYNLL1P3	0.156856	-0.399076106049176	4.46983312153896	-0.0892821040960416	0.928857716127901	NA
PAX7	0.191535	-2.51521403242804	4.41342742077521	-0.569900395458696	0.568745256653647	NA
TAS1R2	0.0735772	-0.399065506766583	4.46983312155936	-0.0892797328029472	0.92885960062034	NA
ALDH4A1	157.514	-0.0272875840252079	0.142024672881831	-0.19213270111111	0.847638260289224	0.914992717403092
MIR4695	0	NA	NA	NA	NA	NA
MIR1290	0	NA	NA	NA	NA	NA
IFFO2	762.924	0.023165317486964	0.0663771721473406	0.348995245466964	0.72709287900244	0.835870164666141
UBR4	6229.41	-0.255083958557857	0.112747769082973	-2.26243020711245	0.023670836376962	0.0687051408346592
EMC1-AS1	2.57497	1.59330098208773	1.31123123133422	1.21511823697678	0.2243209989148	0.384742019536154
EMC1	1613.95	0.0742968752942463	0.0543459167309658	1.36711053494683	0.171590661656417	0.318112746241165
MRTO4	820.243	-0.103495132478496	0.0638229315562397	-1.62159791089034	0.104889470268997	0.220071406855173
AKR7L	8.82171	0.987868149984169	0.598862608107377	1.64957393667671	0.0990301093699116	0.210925012606477
AKR7A3	5.49341	-0.463938492629479	0.654603091293232	-0.708732511044095	0.478490485714505	0.646485827199986
AKR7A2	608.532	0.00648602872840122	0.0763739870553288	0.0849245794082014	0.932321350831684	0.963024109556029
RNU6-1099P	0.708219	-1.54041514721039	2.14301194082757	-0.718808475988022	0.472258934499909	NA
SLC66A1	422.08	0.463558018544781	0.10515969063283	4.40813410305013	1.04264983024176e-05	9.64679243921164e-05
CAPZB	2562.12	0.141505707196746	0.0453543891562607	3.12000028727567	0.00180850863588012	0.00821356244861453
RN7SL277P	0.0839962	-0.399063840089395	4.46983312156003	-0.089279359930582	0.928859896946105	NA
MICOS10	221.641	-0.441521570243676	0.113535810782907	-3.888830908936	0.000100728263324323	0.000690002882788286
RNU4-28P	0	NA	NA	NA	NA	NA
MICOS10-DT	0.0367886	-0.399059036012234	4.46983312156003	-0.0892782851528376	0.92886075108384	NA
NBL1	506.27	0.400631073180865	0.11520509424836	3.47754650777145	0.000506025256092331	0.00275189876408026
MICOS10-NBL1	0	NA	NA	NA	NA	NA
HTR6	0.869839	-0.593691811013706	1.85930636962755	-0.31930822198637	0.74949279852883	NA
TMCO4	284.183	-0.0810598915397228	0.108442467575848	-0.747492134324837	0.454766548996576	0.625214560844902
RNF186	0	NA	NA	NA	NA	NA
RNF186-AS1	0	NA	NA	NA	NA	NA
OTUD3	354.203	-0.0190713624739476	0.0985585324200223	-0.193502906401569	0.846565130092809	0.914651593539011
PLA2G2E	0	NA	NA	NA	NA	NA
RN7SL304P	0	NA	NA	NA	NA	NA
PLA2G2A	0	NA	NA	NA	NA	NA
PLA2G5	0	NA	NA	NA	NA	NA
PLA2G2D	0.20323	-0.399082104315219	4.46983312154253	-0.0892834460400385	0.928856649670573	NA
PLA2G2F	0	NA	NA	NA	NA	NA
PLA2G2C	0	NA	NA	NA	NA	NA
UBXN10	0.624248	2.42595294035685	1.97248323975438	1.22989787262219	0.218735350978023	NA
LINC01757	0	NA	NA	NA	NA	NA
VWA5B1	0.0875624	-1.36079327571123	4.46983312156003	-0.304439391517216	0.760793161007495	NA
LINC01141	0.230674	1.67328480102439	4.43768033619011	0.377062941505371	0.706126830417629	NA
CAMK2N1	594.493	0.191770121443412	0.0746056155503394	2.57045156760374	0.0101566027441421	0.0344585376045931
MUL1	537.93	0.215127332218712	0.0852036672265488	2.52486001156157	0.0115744384910939	0.0382866405578049
RPS4XP4	0	NA	NA	NA	NA	NA
FAM43B	0	NA	NA	NA	NA	NA
CDA	179.362	-0.0389336342462098	0.119314959036057	-0.326309748255825	0.744190013493059	0.84768896135561
PINK1	577.988	0.338608079167871	0.104799648219777	3.23100396728212	0.00123356227679693	0.00591529310673842
MIR6084	0	NA	NA	NA	NA	NA
PINK1-AS	61.5815	-0.018268687833687	0.204055205386095	-0.0895281637100146	0.928662172044281	0.961227865103117
DDOST	3009.57	0.289931096774253	0.0581393420705713	4.98683140277587	6.1377581442588e-07	8.00369340739006e-06
KIF17	20.1441	-0.460011490419257	0.322923120651492	-1.42452324098439	0.154295062247959	0.294270679724823
SH2D5	190.645	-0.327316320207417	0.132758411230725	-2.46550344473891	0.0136820859589289	0.0439432434149951
HP1BP3	5382.93	-0.0689081143202604	0.0701698412825912	-0.982018956587781	0.326090509308189	0.498651037686326
EIF4G3	3106.84	0.137056810743845	0.0419588211386209	3.26645999636276	0.00108901193027412	0.00531710703716112
RNU7-200P	0	NA	NA	NA	NA	NA
MIR1256	0	NA	NA	NA	NA	NA
RPS15AP6	0.669973	-2.00759181097762	2.24472934147752	-0.894358074214947	0.371130336949431	NA
HSPE1P27	0.276742	-2.22214036502535	3.14704050377183	-0.706104787136373	0.480122974917316	NA
ECE1	4131.96	0.155423037027999	0.0631624111721295	2.46068878853345	0.0138670593943252	0.044427652119004
ECE1-AS1	3.09124	0.208484382700958	0.920272767000942	0.226546291683045	0.820776559386674	0.899196395187642
PPP1R11P1	0.400813	1.8623388329438	2.96009305758929	0.629148745229141	0.529251680548244	NA
PDE4DIPP10	0	NA	NA	NA	NA	NA
NBPF2P	4.93595	0.245584612314046	0.704435477232994	0.348626127234103	0.727370010247232	0.835916701803531
HS6ST1P1	0.21583	-0.399072149599556	4.00670811816555	-0.0996010035745426	0.920661097052071	NA
CROCCP5	0.0957673	-1.36079327571123	4.46983312156003	-0.304439391517216	0.760793161007495	NA
NBPF3	183.611	0.0772353331669633	0.140845329402864	0.548369857164697	0.583437969397309	0.7312490431245
PFN1P10	0	NA	NA	NA	NA	NA
ALPL	0.247523	0.178000771256549	3.89319944915339	0.0457209484336225	0.963532666831987	NA
LINC02596	0	NA	NA	NA	NA	NA
RAP1GAP	59.2646	0.44836525656397	0.23072432611431	1.94329425126084	0.0519806157043388	0.127913306184706
USP48	1407.22	-0.127180827774003	0.054615027043382	-2.3286782898227	0.019876115082321	0.0594981830773975
LDLRAD2	3.43882	-0.369337210698281	0.866503311369323	-0.426238660432379	0.669933949289467	0.79501774377861
HSPG2	1281.95	0.586840609754102	0.0972124785735677	6.0366798415699	1.57317406437531e-09	4.07459310119135e-08
CELA3B	0.046301	-0.399059036012234	4.46983312156003	-0.0892782851528376	0.92886075108384	NA
RN7SL386P	0	NA	NA	NA	NA	NA
RNU6-1022P	0	NA	NA	NA	NA	NA
CELA3A	0	NA	NA	NA	NA	NA
RN7SL186P	0	NA	NA	NA	NA	NA
RNU6-776P	0	NA	NA	NA	NA	NA
LINC01635	1.74584	0.0828127739653042	1.11494787351243	0.0742750185301652	0.940791554438466	NA
LINC00339	18.623	0.0301610950424182	0.431037444945325	0.0699732596230564	0.944214943184222	0.970024134973865
CDC42-AS1	3.29654	-0.447705550790957	0.833834390669214	-0.536923825403316	0.591320232809457	0.73691791971023
CDC42	40.5232	-1.18338948694399	0.249072719444379	-4.75118065753587	2.02232347609572e-06	2.28262846777963e-05
CDC42-IT1	0.554418	-0.847886255645513	2.603728158488	-0.325643156287823	0.744694356408095	NA
MPHOSPH6P1	0.485575	-2.27734764615334	1.99323355871108	-1.14253928557473	0.25322992605625	NA
WNT4	1.55716	-0.724143890691773	1.18391057302137	-0.611654213750064	0.540766560992633	NA
MIR4418	0	NA	NA	NA	NA	NA
PPIAP34	2.81343	-0.543444517018163	0.880876395401644	-0.616936178395805	0.537276822684349	0.694372918483445
ZBTB40	1603.94	0.140117101993074	0.0634754372017744	2.20742240100958	0.0272845627966915	0.0769097055276325
ZBTB40-IT1	4.35873	0.879898276975212	0.887335235120811	0.991618772870451	0.321383528091229	0.49378266811473
EPHA8	0.297779	0.731705618778827	3.15379160423687	0.232008233453295	0.816531618899256	NA
MIR6127	0	NA	NA	NA	NA	NA
C1QA	0	NA	NA	NA	NA	NA
C1QC	0	NA	NA	NA	NA	NA
C1QB	0	NA	NA	NA	NA	NA
EPHB2	1323.17	0.246690395748024	0.065802753853086	3.74893726026719	0.000177585500480114	0.00112871235235632
MIR4684	0	NA	NA	NA	NA	NA
MIR4253	0	NA	NA	NA	NA	NA
LACTBL1	0	NA	NA	NA	NA	NA
TEX46	0.494308	-0.43101255375043	2.20904671502917	-0.195112466756837	0.845304903077774	NA
KDM1A	2200.43	0.0343868264185404	0.0524075936399881	0.656142059388556	0.51173272478909	0.673798020580606
MIR3115	0	NA	NA	NA	NA	NA
LUZP1	1969.98	-0.0598937990564182	0.0491781537308964	-1.21789442084707	0.223264096633546	0.383512661625347
RNU6-514P	0.38799	-0.399093388685854	4.06854468491817	-0.0980924186884977	0.921858907504495	NA
RNU6-135P	0.0647986	-0.399063840089395	4.46983312156003	-0.089279359930582	0.928859896946105	NA
HTR1D	77.0957	0.0233267270019677	0.168914444285922	0.1380978820407	0.890163059626239	0.939724600677772
LINC01355	28.0247	-0.822360961224382	0.327073602746001	-2.51429939414283	0.0119269134509873	0.0392603906571718
HNRNPR	3485.19	-0.0517826092755854	0.0553635482735098	-0.935319553937661	0.349623641059985	0.522920467036392
ZNF436	369.904	-0.0334794528108327	0.0839386589631075	-0.398856179314795	0.689999179360349	0.809626482622561
ZNF436-AS1	23.5239	-0.189865579316425	0.320375108424057	-0.592635240142045	0.553425289731092	0.706848053558523
TCEA3	346.559	0.0233140420417575	0.0910906287640799	0.255943364955134	0.797994569129331	0.884203495000287
ASAP3	374.61	0.631775008613162	0.0836260710319883	7.55476134196832	4.19628581109148e-14	2.79416464263741e-12
E2F2	236.665	0.148587584519446	0.123500409248066	1.20313434930397	0.22892433496544	0.390066217738313
ID3	142.856	0.234515450456473	0.199731578585298	1.17415309145179	0.240333711132686	0.404006352071943
MDS2	0	NA	NA	NA	NA	NA
RPL11	5525.73	-0.0653364439787818	0.056319186213402	-1.16010987323595	0.246004074859044	0.410613414261496
ELOA-AS1	7.22831	0.150914081080859	0.642074339925612	0.235041445665534	0.81417656514312	0.894050658762861
ELOA	1408.95	-0.187050597952369	0.0503741978403108	-3.71322236326879	0.00020463693711693	0.0012776022581981
PITHD1	675.543	0.162750232582942	0.0882218601151952	1.84478350796993	0.0650690374165355	0.152277934111784
LYPLA2	616.775	0.673131556641814	0.118309933985963	5.68956074915633	1.27366572924947e-08	2.63022081548183e-07
GALE	1030.86	-0.0656795401227074	0.072082964471799	-0.91116591283372	0.362207961447669	0.536100748399792
HMGCL	308.477	-0.104426233973356	0.0870036642267781	-1.20025098829361	0.230041878269131	0.391300240085065
FUCA1	647.876	-0.149360233090106	0.0782141346085905	-1.90963224022811	0.0561805809828522	0.135643421293787
CNR2	0.955995	-0.764433202659131	1.67125625481827	-0.457400354048192	0.647383309927706	NA
BTBD6P1	0.221301	-1.36860139571928	3.92450204602414	-0.34873249642099	0.727290145387436	NA
MIR378F	0	NA	NA	NA	NA	NA
H3P1	0.557294	-0.146101734067744	2.128779023876	-0.0686317050426998	0.945282781385165	NA
PNRC2	694.286	-0.0860591404670208	0.0806282595672759	-1.06735703993726	0.285810639896101	0.455213800975869
SRSF10	3460.62	-0.0852944966955103	0.0890340840734773	-0.957998249581802	0.33806364121678	0.511140905973472
MYOM3	14.0167	0.461648791294334	0.402415299705171	1.14719492929956	0.251301066800362	0.416260184976353
MYOM3-AS1	0	NA	NA	NA	NA	NA
IL22RA1	31.969	-0.147219500798489	0.273138580693485	-0.538991966732441	0.589892397586714	0.735755908582897
IFNLR1	166.059	0.194815713291013	0.136533513979799	1.42687101219585	0.153617077716599	0.293407751035668
GRHL3	2.99709	2.02086550515244	1.13020588370264	1.78805077401644	0.0737678165000832	0.168054294243791
LINC02800	0.0839962	-0.399063840089395	4.46983312156003	-0.089279359930582	0.928859896946105	NA
GRHL3-AS1	0.127964	0.795508005806165	4.4670994980118	0.178081550715453	0.858658930834432	NA
STPG1	281.188	-0.153107905124969	0.102663856188674	-1.49135158963433	0.135869210914334	0.267567561820126
NIPAL3	1557.39	-0.20708158291789	0.063606448295648	-3.25566964461462	0.00113125292389548	0.00550111578546415
RCAN3AS	1.40123	-0.940383543442762	1.40485317173905	-0.669382083736677	0.503251777439229	NA
RCAN3	504.136	-0.102243915497647	0.09045197561825	-1.13036685820069	0.258321673075496	0.423363599044901
NCMAP-DT	0	NA	NA	NA	NA	NA
NCMAP	8.35895	0.568677242834736	0.526834898744982	1.0794221191296	0.280399594877887	0.448919435699127
SRRM1	2544.29	0.16609564424663	0.0503312533168852	3.30004983585235	0.000966676607502283	0.00478963369084079
CLIC4	5762.38	0.0352832844660525	0.0973649738615415	0.362381697100102	0.717066814979884	0.828797320503457
RNU6-1208P	0	NA	NA	NA	NA	NA
RUNX3	2.59534	2.13626291999255	1.41797175612603	1.50656239150273	0.131922863435073	0.261602929918794
MIR6731	0	NA	NA	NA	NA	NA
RUNX3-AS1	0.439458	2.33126613205303	2.80001639164186	0.832590173047535	0.405075903082223	NA
MIR4425	0	NA	NA	NA	NA	NA
LINC02793	0.0367886	-0.399059036012234	4.46983312156003	-0.0892782851528376	0.92886075108384	NA
IFITM3P7	0.112592	0.1780074501658	4.46983312156003	0.0398241825421153	0.96823329664092	NA
SYF2	885.093	0.152049862788669	0.0762218550109602	1.99483288312526	0.0460611096395971	0.116114511776555
RSRP1	353.982	-0.0614586638754913	0.0992759697500292	-0.61906888474865	0.535870980240719	0.693148246381596
RHD	3.30185	-0.0498534708094976	0.826478729071004	-0.0603203313720306	0.951900509335431	0.974191777465215
SDHDP6	0.175997	-2.44389030778457	4.41849825208711	-0.553104283028784	0.580192004022001	NA
TMEM50A	1622.58	-0.074782714906083	0.0619219021142414	-1.20769408485086	0.227164954128113	0.388084936279674
RHCE	0.25857	0.178011010935724	3.26469194752573	0.0545261279768329	0.956515992434353	NA
MACO1	859.642	0.320999528945666	0.0613360343665783	5.23345749787465	1.66368274979904e-07	2.48787500860753e-06
LDLRAP1	532.484	0.265377226182572	0.0770215164564973	3.44549469280393	0.000570015160298817	0.00304217936451054
MAN1C1	13.7666	0.303080149455675	0.432828856741353	0.700230922072712	0.483783103451448	0.650622107878049
SELENON	1340.22	0.135569275771123	0.0773236270933504	1.75327103586921	0.0795554947364006	0.178569619439515
MTFR1L	435.387	0.0169023949966522	0.0992006564865986	0.170385918755846	0.864706645427214	0.925062500463126
AUNIP	172.703	-0.153362939250886	0.14676224892315	-1.04497539643994	0.296034340908196	0.465534989100913
PAQR7	191.632	0.17505108882222	0.135990222043459	1.2872329068356	0.198013120811966	0.352711523148266
STMN1	8936.12	-0.309470937138009	0.071383687579608	-4.3353173201214	1.45550006350704e-05	0.000129358237383576
SNRPFP2	0.448804	-2.1654982931767	2.79324928673942	-0.7752613787309	0.438185225823873	NA
MIR3917	0	NA	NA	NA	NA	NA
PAFAH2	112.117	-0.085085723397283	0.154246158778359	-0.551622964689484	0.581206699208388	0.72938702260974
RNU6-110P	0	NA	NA	NA	NA	NA
EXTL1	2.16567	-0.0811733958989699	1.12808720843535	-0.0719566672611744	0.942636392928687	0.968873249079483
SLC30A2	0.31758	-0.783755215821472	3.69083484681512	-0.212351743806089	0.831832630060079	NA
TRIM63	17.6253	0.15412531892311	0.402723054955034	0.382707960288788	0.701936311561218	0.81812754720108
PDIK1L	201.49	-0.0865559951966977	0.126278517479979	-0.685437213898405	0.493068067750975	0.657877897591689
FAM110D	3.82684	-0.49095980795701	0.989226103755802	-0.496306967732634	0.619677851054497	0.758091247369599
C1orf232	0	NA	NA	NA	NA	NA
ZNF593OS	1.54035	-0.126956950705188	1.31041545080786	-0.0968829775525926	0.922819327152309	NA
ZNF593	0	NA	NA	NA	NA	NA
CNKSR1	55.5266	-0.343942397932978	0.23432092433177	-1.46782622556574	0.142151431800478	0.276663655470826
CATSPER4	0.122104	0.1780074501658	4.46983312156003	0.0398241825421153	0.96823329664092	NA
ZPLD2P	0.481631	-1.94891636020549	3.7018286351163	-0.526473954444481	0.598558943859535	NA
CEP85	841.591	0.15440015039592	0.0718547943405448	2.14878007533032	0.0316518375586301	0.0865805480558161
SH3BGRL3	2929.13	0.224966133759616	0.0823962321140844	2.7302963738455	0.00632774104376015	0.0232654531028512
UBXN11	326.324	0.398419822230482	0.11108607646666	3.58658650033479	0.000335034960482141	0.00194656347874766
CD52	1.70498	-0.465160621458882	1.2516336326708	-0.37164279491779	0.710158821909484	NA
CRYBG2	16.8287	-0.298435697417898	0.342001568722781	-0.872614995692618	0.382872964177374	0.556651804618923
ZNF683	0	NA	NA	NA	NA	NA
LIN28A	0.765284	0.771148033135964	1.69552892626173	0.454812667122216	0.649244016419304	NA
DHDDS	731.183	0.116795613773735	0.0742556693076214	1.57288480277354	0.115745494643263	0.236911963076547
DHDDS-AS1	4.55502	-0.967839956098054	0.778529234307395	-1.24316456396024	0.213807197927057	0.372105488633496
HMGN2	1109.09	-0.191053961202148	0.0801008290924587	-2.38516833554392	0.0170713078402758	0.0526393855063963
DPPA2P2	0.0728599	-0.399063840089395	4.46983312156003	-0.089279359930582	0.928859896946105	NA
RPS6KA1	644.42	0.0590015709148716	0.0817279824976715	0.721926188702292	0.470339859048514	0.639869533147323
MIR1976	0	NA	NA	NA	NA	NA
RN7SL679P	0	NA	NA	NA	NA	NA
RNU7-29P	0	NA	NA	NA	NA	NA
ARID1A	2607.2	0.142830616482338	0.0576329465905533	2.47828065250701	0.013201725644103	0.042667285718623
PIGV	215.144	-0.142959997056889	0.111495327843755	-1.28220616793223	0.199770333110206	0.354775271754747
RN7SL165P	0.0957673	-1.36079327571123	4.46983312156003	-0.304439391517216	0.760793161007495	NA
ZDHHC18	449.519	0.158052264470847	0.0923846759419421	1.7108060710217	0.0871169184896384	0.191082795630772
SFN	1560.78	-0.0799627840150774	0.0795123163328054	-1.00566538245957	0.314576560852067	0.486506343607444
GPN2	572.754	0.397295199839856	0.0699617860537249	5.67874581610547	1.35685934159986e-08	2.78164388417921e-07
GPATCH3	212.591	0.345147697402667	0.139182491977926	2.47982122246673	0.0131448270796489	0.0425408458473216
NUDC	2333.83	0.173776984594895	0.0707608660372391	2.45583462055767	0.0140557825744293	0.0449080132827463
NR0B2	0.812632	1.8470406140007	2.04473521476516	0.903315304917287	0.366358575975267	NA
KDF1	1.10382	-2.37013738467046	1.94481710234592	-1.21869423186967	0.222960268070355	NA
RPL12P13	1.39312	1.75541813900649	1.56705086234643	1.12020495389538	0.262626433406302	NA
RPL32P6	0	NA	NA	NA	NA	NA
OSTCP2	0.0875624	-1.36079327571123	4.46983312156003	-0.304439391517216	0.760793161007495	NA
TRNP1	87.3313	-0.133153830703288	0.170173511326585	-0.782459206872379	0.433944750134578	0.60520388876277
TENT5B	129.61	0.304540683121132	0.157315786276498	1.93585583703514	0.0528853599499597	0.129738534068031
SLC9A1	1158.84	0.174840793506165	0.0909040144107309	1.92335613162454	0.0544353396376419	0.132469769682221
CHCHD3P3	0.820643	0.616011727414253	1.95176852257517	0.315617205774732	0.752293076438776	NA
NPM1P39	2.1127	-0.227063756702431	1.00017769430368	-0.227023415934618	0.820405534219689	NA
SNRPEP7	0.254374	1.46722722049241	4.44709206888786	0.329929580445888	0.741453171847271	NA
WDTC1-DT	0	NA	NA	NA	NA	NA
WDTC1	1262.94	0.29840243206948	0.0620189040628725	4.8114754134799	1.49820167350693e-06	1.749936802764e-05
TMEM222	426.746	0.317363944603652	0.0909995287535016	3.4875339350748	0.000487497053947527	0.0026652674719586
RNU6-48P	0.26619	1.10679462449362	3.23640360380644	0.34198287975946	0.732363776320066	NA
ACTG1P20	5.30662	-1.01271219523774	0.722296371553641	-1.40207293726179	0.160893467500092	0.303472970887981
SYTL1	134.782	0.121348425539373	0.145948742425326	0.83144550287208	0.405722002640788	0.578143954084631
MAP3K6	292.355	0.0421328728811195	0.102413162094499	0.411400956863754	0.680778552397972	0.802593591015398
FCN3	0.213305	-1.36082454732243	3.45267371317337	-0.394136446235949	0.693480304122197	NA
CD164L2	0.220876	-0.783740255302214	3.92749292016787	-0.199552302507707	0.841830734453085	NA
GPR3	84.0903	-0.0871529737739154	0.176546344158696	-0.493654933435349	0.621549897821716	0.759830402821111
WASF2	2819.34	0.126817592366494	0.0494088340639932	2.56669874464641	0.0102671769000618	0.0347436500421658
AHDC1	574.874	0.295099392439491	0.105981885490131	2.78443236855765	0.00536215023566265	0.0203295330499355
FGR	0.104354	0.178007450165799	4.46983312156003	0.0398241825421153	0.96823329664092	NA
LINC02574	0.30502	0.14653478680709	3.15885809314175	0.0463885310724258	0.963000577551695	NA
IFI6	137.075	0.00371373466595088	0.152121139516386	0.0244130084599508	0.980523172168213	0.989751729299256
RNU6-949P	0	NA	NA	NA	NA	NA
CHMP1AP1	0	NA	NA	NA	NA	NA
RNU6-424P	0	NA	NA	NA	NA	NA
FAM76A	155.702	-0.157996216593934	0.127432681369502	-1.23984063503938	0.215034345018445	0.373644987264138
RPEP3	0.163632	-1.93995274903308	4.45362106785005	-0.43558998834393	0.663134235927395	NA
STX12	563.274	-0.163553722926282	0.0926948536899276	-1.76443153439115	0.07765935288475	0.175220468962083
RNU6-1245P	0.0647986	-0.399063840089395	4.46983312156003	-0.089279359930582	0.928859896946105	NA
PPP1R8	1077.78	-0.0892777645762714	0.0616502723357804	-1.44813252551452	0.147579990678549	0.285063999811134
SCARNA1	0.875774	-0.36384580788736	1.96222251270121	-0.185425355958478	0.852895422072425	NA
THEMIS2	183.018	0.674348309919464	0.138554554550244	4.86702376625898	1.13291409596372e-06	1.36766424732579e-05
RPA2	1168.74	-0.235818021927236	0.0580224622251707	-4.0642539610278	4.81863378004036e-05	0.000363828362150993
SMPDL3B	43.5428	0.102124365423928	0.246152496426685	0.414882509446113	0.678227914404686	0.801383149146899
XKR8	351.307	0.0316110807335074	0.105218070650985	0.300433951486938	0.763846169558496	0.861125253552488
EYA3	366.908	0.111766257276491	0.111856926187082	0.99918942068514	0.317702939775251	0.490131334526938
RN7SL559P	1.93371	-0.340636678149351	1.31967377615257	-0.25812188156262	0.796312844607745	NA
SPCS2P4	1.36945	0.283018993612546	1.60141226524386	0.176730876711156	0.859719786508009	NA
RNU6-176P	0	NA	NA	NA	NA	NA
PTAFR	14.4592	-0.584615473774649	0.382623197145437	-1.52791435055735	0.126533804706271	0.25344223578839
DNAJC8	1583.04	0.060852232214081	0.0480368778872532	1.26678158303515	0.205233399136644	0.361555321522781
ATP5IF1	944.821	-0.0294609659947119	0.0703071705967918	-0.419032166202066	0.67519262442473	0.799183487780492
SESN2	656.395	0.490147945210718	0.233654668043683	2.09774514378237	0.0359276646900658	0.095470669632127
MED18	259.611	-0.00801014846239646	0.127307882918394	-0.0629195009670458	0.949830606084751	0.972810474788708
PHACTR4	1595.37	0.022177485442258	0.0519108783665025	0.42722231139454	0.669217412006004	0.794446135274623
RNU6ATAC27P	0.633655	-3.00417323408236	2.00990190112848	-1.49468649808015	0.13499627967446	NA
RCC1	1229.22	0.1712668050806	0.0509877653155056	3.35897845337649	0.000782311668340472	0.00398291307845948
SNHG3	482.934	-0.187859979990206	0.0921042874753151	-2.03964424610043	0.0413857717429163	0.106441234411184
SNORA73A	0	NA	NA	NA	NA	NA
SNORA73B	15.2499	-0.215074373164385	0.379964683421871	-0.566037799164589	0.571368085246282	0.720693137309118
PRDX3P2	3.49716	-1.03507687853937	0.834946984128158	-1.2396917387757	0.215089433926781	0.373644987264138
TRNAU1AP	330.578	-0.395868762868812	0.106252621511135	-3.72573172537985	0.000194749448333238	0.00122537106386163
SNHG12	316.944	0.198776257141409	0.110348233104196	1.8013542360367	0.0716470644044079	0.164530454890937
SNORD99	6.94841	0.408555150789769	0.652901609446749	0.625753015275867	0.531476953979933	0.689330500204187
SNORA61	0	NA	NA	NA	NA	NA
SNORA44	0	NA	NA	NA	NA	NA
SNORA16A	0	NA	NA	NA	NA	NA
TAF12	103.508	0.0626554730467765	0.223964666133264	0.279756062099078	0.779664663505565	0.871371734214605
RAB42	23.7244	0.595324151375118	0.353045504298315	1.68625331331817	0.09174701917193	0.198810677162697
TAF12-DT	3.4431	0.229600747047116	0.822046839242533	0.27930372831149	0.780011745321779	0.871613608878965
RNU11	0.0661718	-0.399059036012234	4.46983312156003	-0.0892782851528376	0.92886075108384	NA
GMEB1	395.958	0.00397469904296833	0.0890229202712412	0.0446480415477042	0.964387849198073	0.981628348550962
YTHDF2	1610.48	0.0532419379816443	0.0509255644802891	1.04548547522241	0.295798650172054	0.465426164081572
OPRD1	4.97291	0.170953292469611	0.74999031026187	0.22794066820666	0.819692366149909	0.898309279639991
EPB41	612.823	0.102508032991023	0.0686984582668543	1.4921445921368	0.135661244026595	0.267199094005101
Metazoa_SRP	26.972	-0.0615915673074882	0.316157081014364	-0.194813183085689	0.845539201415015	0.914181675476836
TMEM200B	169.687	0.0870624384141952	0.141782108667945	0.614058002325923	0.539176999387081	0.695955169856804
SRSF4	1737.89	0.180961259552696	0.0577886165772571	3.1314343597544	0.00173954667793478	0.00794516688196351
MECR	188.952	-0.127490889249646	0.136613305143514	-0.933224542922194	0.350704045340829	0.524128506234573
PTPRU	470.286	1.03892644790983	0.13723046045368	7.57066940149565	3.71305887770573e-14	2.53221632252569e-12
LINC01756	0	NA	NA	NA	NA	NA
LINC01648	0	NA	NA	NA	NA	NA
MATN1	2.75496	-1.79102633645964	1.09985115184282	-1.62842611335065	0.1034345643023	0.217872302920562
MATN1-AS1	22.9118	-0.0912149630642028	0.325811801855837	-0.279962120907342	0.779506566359083	0.871252614117841
LAPTM5	2121.7	0.291596040683166	0.0690423728424542	4.22343596661358	2.40605752740764e-05	0.000200461334783475
MIR4420	0.370736	0.15960581932665	2.67233359316639	0.0597252602499886	0.952374452873163	NA
LINC01778	2.6372	-0.61091667397786	0.967348349567181	-0.631537412816387	0.527689194738144	0.686259696317281
RN7SKP91	0	NA	NA	NA	NA	NA
SDC3	1530.17	0.113706085451467	0.0563784776200788	2.0168349741138	0.0437127378161439	0.111325633893155
RN7SL371P	0	NA	NA	NA	NA	NA
PUM1	2279.53	0.156872282094153	0.0570620091548313	2.74915454989496	0.00597492066374207	0.0222260464072159
SELENOWP1	0.120785	-0.399071046295127	4.46983312156003	-0.0892809721173318	0.928858615723656	NA
NKAIN1	0.319219	-0.981673038186205	2.69762337917637	-0.363902924983519	0.715930500376677	NA
SNRNP40	831.526	0.0477784120778992	0.0673147850909519	0.709775898613414	0.477843117114796	0.646094942635002
ZCCHC17	478.601	0.0546273956568579	0.0769493643368032	0.709913540256898	0.477757753290717	0.646094942635002
FABP3	18.3045	-0.00153533204076325	0.388672671552065	-0.00395019293389548	0.996848210242622	0.99878163050513
SERINC2	657.779	-0.0853752070121016	0.118850640959044	-0.718340316242146	0.472547477359949	0.641943412416772
RNU6-40P	0.303502	-0.39907718088193	3.70020103339943	-0.107852837529558	0.914112429008235	NA
LDC1P	0.219671	-0.399084456680774	4.46983312153579	-0.0892839723160967	0.928856231433363	NA
LINC01226	0.642649	-1.48238484457393	2.10614236254214	-0.70383886243315	0.481533128801264	NA
TINAGL1	1151.45	0.656747978054397	0.0906049441014384	7.24847837573988	4.21479704719373e-13	2.36826785578696e-11
HCRTR1	0.857564	-1.12528327135137	1.68654767570391	-0.667211065279676	0.504637324117622	NA
PEF1	658.23	0.327264149217203	0.0835880501028056	3.91520257757776	9.0328333580476e-05	0.000627144132120932
PEF1-AS1	2.41587	0.110740037460442	1.1793766322033	0.0938970931224559	0.925190902989258	0.959556479436157
COL16A1	178.314	-0.0587922476642717	0.119173792453737	-0.493332019177746	0.621778007730788	0.76000082711215
ADGRB2	176.443	0.59571493041101	0.138336908680731	4.30626169177936	1.66036620112565e-05	0.000144900792361393
MIR4254	0	NA	NA	NA	NA	NA
SPOCD1	331.133	-0.310877175472472	0.104010167728303	-2.98891139455278	0.00279973309694326	0.0118855135212353
PTP4A2	4207.16	0.0156754546352637	0.0527034818158654	0.297427306416498	0.766140298915713	0.862308487734161
KHDRBS1	3931.14	-0.141948534523901	0.0631712139136322	-2.24704459087922	0.0246371774969858	0.0709670100618299
TMEM39B	271.412	0.336092683622057	0.0974442516063126	3.44907655486867	0.00056250720283434	0.00300875531990423
MIR5585	0.167992	-0.399077250475041	4.4698331215358	-0.0892823601293467	0.928857512655469	NA
KPNA6	2226.77	-0.0770179938875043	0.0448275524202014	-1.71809500473188	0.0857792878294465	0.188855128229553
TXLNA	2659.82	0.140126097149623	0.0452942413829088	3.09368460253091	0.00197687523184277	0.00883072283714404
CCDC28B	63.3446	0.223776989336474	0.188049410605136	1.18999037867956	0.234050173641252	0.396086710705873
IQCC	71.1828	-0.0487380098791285	0.182002687856731	-0.267787308270383	0.788863040587965	0.878054663077607
DCDC2B	3.63378	0.0355250302746077	0.803013831745254	0.0442396243628809	0.964713397283001	0.981838830680431
TMEM234	55.9308	-0.427588743539676	0.208979705270438	-2.04607783797158	0.0407487130606606	0.105154559657454
EIF3I	2571.73	-0.122146586315556	0.0454473055159687	-2.68765298467777	0.00719561322961342	0.0258275480798921
MTMR9LP	34.4938	0.35935672429983	0.297526971646286	1.20781226088992	0.227119484246985	0.388069727132929
FAM167B	5.89394	0.347597422201778	0.66865575677751	0.519845105165883	0.603171538821338	0.745773831134241
LCK	5.76424	1.19347261277655	0.989823827106146	1.20574245647914	0.227916809208313	0.388976487804257
HDAC1	3102.01	-0.0807493393834755	0.0495211000522063	-1.63060471795553	0.102973753020974	0.217183574615754
MARCKSL1	2893.62	0.675244805034653	0.051523673701566	13.1055252182868	3.06135580598525e-39	3.69833648190204e-36
TSSK3	2.74239	-1.37490234128406	0.999191770058935	-1.37601447738403	0.168817151137507	0.314727124910566
FAM229A	98.6776	0.483579583084881	0.204132554810041	2.36894886038576	0.0178387198296103	0.0545778343846236
BSDC1	926.984	0.077364689072415	0.076073931778893	1.01696714319004	0.309169060158096	0.480825408225645
GAPDHP20	0.219834	-0.399085653848617	4.46983312155184	-0.0892842401485587	0.92885601858405	NA
LRRC37A12P	0.0957673	-1.36079327571123	4.46983312156003	-0.304439391517216	0.760793161007495	NA
RN7SL122P	0	NA	NA	NA	NA	NA
ZBTB8B	0.150113	-0.399073181499076	4.46983312155254	-0.0892814498095764	0.928858236096438	NA
ZBTB8A	165.815	0.0374091180743704	0.13988400554272	0.267429560150433	0.789138442263034	0.878132365439577
ZBTB8OS	258.242	0.0561755189892978	0.107935901987231	0.520452583014902	0.602748168636343	0.74543134628877
RBBP4	1421.9	0.0770713536531131	0.0559670668622015	1.37708402412571	0.168486271392265	0.314352819421663
SYNC	59.743	-0.484133134811279	0.190281361072548	-2.54430140757032	0.0109496555679899	0.0365413426640516
KIAA1522	1593.12	0.419876477570247	0.0757937311910891	5.53972566031438	3.02945847756756e-08	5.52796610880286e-07
YARS1	3161.2	0.30654881540671	0.0953180946464094	3.21606109043491	0.00129963163258538	0.00619872244836901
S100PBP	537.17	-0.313188099684215	0.0930040163558318	-3.36746854550842	0.000758616797762374	0.00387393897963618
FNDC5	2.80841	0.949414569507116	0.988974093784705	0.959999433224586	0.337055500185404	0.510488015996753
HPCA	1.85	1.0348005634655	1.22725493855936	0.8431830510132	0.399126076029911	NA
TMEM54	322.326	0.373144744620579	0.108954512254003	3.42477550402572	0.000615307630060341	0.00325097816141448
RNF19B	501.404	0.17342888397423	0.0920021479907723	1.88505255324718	0.0594227429358664	0.141671391496238
AK2	1466.92	0.0595530098336744	0.0528170407069565	1.12753401244289	0.259516768423089	0.424940178559368
AZIN2	158.65	0.202725522533757	0.131291267676412	1.54408991642464	0.122566551320014	0.247164430961655
TRIM62	142.788	0.0705136587007175	0.158121426327554	0.445946260025797	0.655636065311956	0.785490739719566
ZNF362	400.897	0.286580304347012	0.0877952201294848	3.26419028193504	0.0010977741204081	0.00535226144544123
A3GALT2	0.80795	-0.977575847949844	2.00718802459714	-0.487037505191399	0.626231752666421	NA
PHC2	3929.42	0.367296405504032	0.0716849747230178	5.12375720188535	2.99506613255683e-07	4.26034932716011e-06
MIR3605	2.38683	0.111966293204787	1.27599447215978	0.0877482588269136	0.930076762525382	0.961823498606532
RN7SKP16	4.10733	-0.731024163173572	0.694567743591969	-1.05248792492589	0.292575747677287	0.462072426974129
PHC2-AS1	2.57338	-0.708508133376845	0.957902127376413	-0.739645641373999	0.459515039738502	0.629615261821837
TLR12P	0	NA	NA	NA	NA	NA
ZSCAN20	132.045	-0.209888775901118	0.164581719317854	-1.27528608141323	0.202208002369948	0.358221843938718
CSMD2	0.393729	0.791081103574151	3.36513207963162	0.235081739692295	0.814145291211037	NA
HSPD1P14	0	NA	NA	NA	NA	NA
HMGB4	0	NA	NA	NA	NA	NA
CSMD2-AS1	0	NA	NA	NA	NA	NA
RNA5SP42	0	NA	NA	NA	NA	NA
C1orf94	0	NA	NA	NA	NA	NA
MIR552	0	NA	NA	NA	NA	NA
SMIM12	546.27	0.00392353159614102	0.0700679604088092	0.0559960868455325	0.955344924516832	0.97647602032714
GJB5	0.409198	0.767279496945798	2.9243588740917	0.262375286338313	0.793032124091771	NA
GJB4	0	NA	NA	NA	NA	NA
GJB3	19.6868	-0.0456657444990142	0.343185569562489	-0.133064291010928	0.894142535606394	0.942098807305284
GJA4	0.0862121	0.692540711079741	4.46830244279187	0.154989667764528	0.876829462805393	NA
DLGAP3	0.115021	-0.399066716488763	4.46983312155882	-0.0892800034444218	0.928859385538594	NA
GPR199P	2.49448	-0.873312948815657	1.13747221535108	-0.767766400822466	0.442625979207014	0.613227735681114
TMEM35B	0.145231	-0.783726789533201	4.46983312156003	-0.175336923822263	0.860814900125354	NA
ZMYM6	236.195	-0.312711719822611	0.15654869368502	-1.99753643714073	0.045766940341304	0.115548031346839
ZMYM1	592.057	-0.0767676990222278	0.140900081261436	-0.54483786194408	0.585865035888446	0.733111523526286
RPL12P45	0	NA	NA	NA	NA	NA
EFCAB14P1	1.36076	1.401277223468	1.55934645315934	0.898631103196418	0.368849185896547	NA
SFPQ	5850.53	0.152076724847309	0.0459569768434284	3.30911072252255	0.000935928162243469	0.00466117579741572
ZMYM4	1668.55	-0.0331373960029948	0.0628099705902302	-0.52758177868259	0.597789642598844	0.741730250742255
RN7SL503P	0	NA	NA	NA	NA	NA
SNORA62	0.201328	-1.93995579763268	4.4536209881185	-0.4355906806637	0.663133733532165	NA
RPL5P4	2.13807	0.0659081377938562	1.0329731126953	0.0638043110549938	0.949126045530337	NA
ZMYM4-AS1	0.119878	-0.399070363869762	4.46983312155633	-0.0892808194438388	0.928858737054943	NA
KIAA0319L	1357.01	0.0717544558682841	0.057151975118393	1.2555026439531	0.209296348892397	0.366697375480174
NCDN	471.999	0.445806290992799	0.0891321975833251	5.00163019739345	5.68475554880724e-07	7.49970909492799e-06
TFAP2E-AS1	2.59021	1.75250997201167	1.29835727979983	1.34979023053027	0.177083279453738	0.325544511456638
TFAP2E	33.6673	-0.0633404827739353	0.268463675831572	-0.235936882625692	0.813481647829445	0.893577652123102
PSMB2	2310.41	-0.0128100484558872	0.0535378000474451	-0.239271102744882	0.810895371355806	0.891929407159115
C1orf216	261.142	0.211304940239308	0.105250829823755	2.00763205946351	0.0446824051586714	0.113419408441934
CLSPN	1956.99	-0.221076804512631	0.0560639698241196	-3.94329558192506	8.03694985613463e-05	0.0005689783713554
AGO4	417.305	-0.223358310526588	0.0912629510414425	-2.44741494744304	0.0143885080293833	0.0458119044241264
AGO1	768.872	-0.0319201239928541	0.073011031827491	-0.437195903055778	0.661969280685855	0.790079024185547
CFAP97P1	0	NA	NA	NA	NA	NA
AGO3	558.017	-0.217539508621029	0.101882232793778	-2.13520554718657	0.0327442240016194	0.0889357733321647
TEKT2	1.63376	-1.35830381130952	1.48580027311256	-0.914190040135102	0.360616996696797	NA
ADPRS	498.164	0.301679821644032	0.0967744126843785	3.11735109804216	0.00182484103945205	0.00827207629244226
COL8A2	12.529	-0.555878417391853	0.439134464766655	-1.26585012562663	0.205566745211172	0.362048355905086
TRAPPC3	840.955	-0.0136012918959153	0.0660711676068147	-0.205858203942387	0.836901674557397	0.908563965709561
MAP7D1	4083.01	0.495128195443769	0.0710853209474068	6.96526637067721	3.27782960455258e-12	1.47050217776652e-10
RN7SL131P	0.0661718	-0.399059036012234	4.46983312156003	-0.0892782851528376	0.92886075108384	NA
THRAP3	4197.93	0.123058792969648	0.0338017806964737	3.64060089244014	0.000272002493671551	0.00162730038042693
UBE2V2P4	0.0367886	-0.399059036012234	4.46983312156003	-0.0892782851528376	0.92886075108384	NA
SH3D21	294.286	0.383549564375461	0.133859026802286	2.86532461454374	0.00416581962096026	0.0164926281014281
EVA1B	0	NA	NA	NA	NA	NA
STK40	1647.36	0.305705764263233	0.0979800503628993	3.12008172205421	0.00180800872070719	0.0082134975808006
LSM10	232.185	-0.0533294655258352	0.110618807195028	-0.482101252744591	0.629734019964652	0.76610374471702
RNU4-27P	0	NA	NA	NA	NA	NA
OSCP1	54.6884	0.109149216417395	0.212839947740517	0.512822980723826	0.608075152986181	0.749480765373508
SNORA63C	0	NA	NA	NA	NA	NA
MRPS15	781.511	0.0238537139711463	0.0734590308949224	0.324721326711582	0.745391992239905	0.848886591122047
CSF3R	0.172497	0.177998514150849	4.2812533480034	0.0415762627628331	0.966836496446707	NA
FTLP18	0	NA	NA	NA	NA	NA
GRIK3	0	NA	NA	NA	NA	NA
MIR4255	0	NA	NA	NA	NA	NA
RNU6-636P	0	NA	NA	NA	NA	NA
RNA5SP43	0	NA	NA	NA	NA	NA
RPS29P6	0	NA	NA	NA	NA	NA
ZC3H12A-DT	16.6488	0.0708287174396193	0.365950211868168	0.193547414764539	0.846530276376918	0.914651593539011
ZC3H12A	345.928	0.539214809943204	0.182823265166551	2.94937741896242	0.00318414859966763	0.0132188279985711
MIR6732	0	NA	NA	NA	NA	NA
MEAF6	594.766	-0.138145754956022	0.0896707722621287	-1.54058843780434	0.123416983701537	0.248553399064551
MIR5581	1.47627	0.469466320619831	1.50162090159047	0.312639708279625	0.754554406474647	NA
SNIP1	506.788	0.139775345042564	0.0816911681682587	1.7110214993458	0.0870771440728096	0.191047522243146
FTH1P1	1.82501	-1.95301222001728	1.29748326473294	-1.5052311448651	0.132264660542022	NA
DNALI1	70.565	0.566688897482071	0.260329996241732	2.17680984006109	0.0294947585635503	0.0818449305308166
GNL2	1440.06	-0.0790826959221112	0.0506119519638239	-1.56253005176796	0.118163172024875	0.24050967760326
RSPO1	0	NA	NA	NA	NA	NA
C1orf109	369.943	0.105274582035135	0.0853044780262344	1.23410381812264	0.217164220975716	0.375897909053554
CDCA8	1601.81	0.11658147360554	0.0939183255309833	1.24130698611189	0.214492364890665	0.372914203062893
EPHA10	5.2159	-0.305441850559464	0.832573202912741	-0.366864858838696	0.713719825106796	0.826337856108382
ACTN4P2	0.608269	-0.716954482556957	2.03688621241284	-0.351985534679266	0.724849110828499	NA
MANEAL	140.938	-0.249331729483585	0.153422481538241	-1.62513164292313	0.104134511812449	0.218946195217634
YRDC	370.915	0.0409853594600993	0.0954499799726186	0.429390969718973	0.667638724371472	0.793295893304392
C1orf122	261.969	-0.0504760514619166	0.153017057440212	-0.329872056791048	0.741496638221107	0.84593137553009
MTF1	609.761	-0.0797934792812081	0.0866049048600508	-0.921350579509907	0.356867421887127	0.530797529362148
INPP5B	202.309	-0.0579091218853223	0.118008685310013	-0.49071915116411	0.623625099374079	0.761488073475836
SNORA63	0.175997	-2.44389030778457	4.41849825208711	-0.553104283028784	0.580192004022001	NA
RNU6-584P	0.0586657	-1.36079327571123	4.46983312156003	-0.304439391517216	0.760793161007495	NA
SF3A3	1762.26	-0.0304706336038617	0.0451110409375265	-0.67545844588379	0.49938454358895	0.66311088671143
RNU6-510P	2.23462	0.651575884151058	1.13122260593486	0.575992630214975	0.564620162994738	0.715687687681182
FHL3	309.361	0.471821195308505	0.129379220094387	3.64680815794293	0.000265518006320628	0.0015935791486518
UTP11	740.911	0.0453806538785652	0.0751989876477734	0.603474266051624	0.546193229941568	0.701220981913497
POU3F1	0.888183	0.806201609842009	1.8895367056091	0.426666286740445	0.669622409368501	NA
MIR3659HG	0.0758033	0.178014656371532	4.46983312156003	0.0398257947288651	0.968232011321684	NA
MIR3659	0	NA	NA	NA	NA	NA
LINC02786	0	NA	NA	NA	NA	NA
LINC01343	0	NA	NA	NA	NA	NA
RNU6-753P	0	NA	NA	NA	NA	NA
LINC01685	0	NA	NA	NA	NA	NA
HSPA5P1	7.28547	1.10824988821497	0.677418637322501	1.63598966304695	0.10184175082464	0.215444222467138
RRAGC	620.735	-0.51400640752267	0.0662637992096368	-7.75697158408506	8.69814087915987e-15	6.68689348587413e-13
RRAGC-DT	4.70539	0.456058227012724	0.805730740344284	0.566018154920902	0.571381439021934	0.720693137309118
MYCBP	236.969	-0.408076287976714	0.114637339275538	-3.55971527737464	0.000371257089097306	0.00212103942108556
GJA9	0.382014	-1.36083860451105	2.6728919930007	-0.509125923559414	0.610663961983575	NA
RHBDL2	38.4316	-0.653777070457563	0.295401167714402	-2.2131837714658	0.0268849784768261	0.0760250193911654
RNU6-605P	0	NA	NA	NA	NA	NA
EIF1P2	0.132344	-0.399066716488763	4.46983312155882	-0.0892800034444218	0.928859385538594	NA
AKIRIN1	1186.84	-0.0274182273640154	0.0551114119050311	-0.49750544245288	0.618832665939151	0.757550439999193
NDUFS5	1243.93	0.00718757306665525	0.0677023282997063	0.106164340978602	0.915451962789521	0.953650316453505
MACF1	13764.5	-0.180021743148529	0.0964757921265221	-1.86597838878007	0.0620443891419825	0.146476375426905
RNU6-608P	0	NA	NA	NA	NA	NA
RNA5SP44	0.283925	0.792778397748248	3.68662096082355	0.215042014400946	0.829734561972672	NA
HSPE1P8	0.181862	-1.36081137132205	4.18315546142124	-0.325307386701739	0.744948440869256	NA
BMP8A	3.87286	0.657867218133692	0.865000600516951	0.760539608574294	0.446932102795173	0.617461415992057
OXCT2P1	0	NA	NA	NA	NA	NA
PPIEL	5.90648	-0.390372901556074	0.687628049658762	-0.567709391363249	0.570232313563731	0.719887968896273
PABPC4	2369.42	-0.0527262952801243	0.0420239494608167	-1.25467253688962	0.20959765927915	0.367045476432828
PABPC4-AS1	8.18914	-0.354066293733862	0.597908462179015	-0.592174749364651	0.553733576257426	0.707028233069745
SNORA55	0	NA	NA	NA	NA	NA
HEYL	27.2415	0.923671402782875	0.319075435903175	2.89483707878775	0.0037935536823362	0.0152585646344343
NT5C1A	2.14092	2.06645654556245	1.3253017528517	1.5592347487023	0.118940829204343	NA
HPCAL4	6.65727	2.95948421447969	0.977965535145008	3.02616412145943	0.00247677825004575	0.0106807115102049
PPIE	743.964	0.0649481054720463	0.0668390393179049	0.971709140868037	0.331195268012051	0.504141627606563
RNU7-121P	0	NA	NA	NA	NA	NA
BMP8B	74.0442	0.43432133281641	0.214792241170943	2.02205317309742	0.0431708589102842	0.110255165037254
OXCT2	3.16154	-0.507373161850855	0.747403646514025	-0.678847586865946	0.497234438378343	0.661038048757499
BMP8B-AS1	0.280316	-1.38211272035362	3.19623675882753	-0.432418755130211	0.665437089294801	NA
LINC02811	0	NA	NA	NA	NA	NA
TRIT1	307.76	0.0806260966326294	0.104288026682137	0.773109811334069	0.439457395056537	0.609943743002668
MYCL	6.67174	1.44080312960996	0.722781161112285	1.99341544457622	0.0462159740541245	0.116403688634015
MYCL-AS1	0.300356	-0.783755984961024	3.22132176705626	-0.243302607326074	0.807770984718512	NA
MFSD2A	197.257	0.360979456870309	0.124012091875311	2.91084080117977	0.00360457625695045	0.0146337489759488
CAP1	5566.17	-0.0991842899742945	0.0302256203780906	-3.28146415966335	0.00103269647803346	0.00507290024193433
PPT1	1510.73	-0.0134159605523963	0.0641440396341214	-0.209153658374513	0.83432828755059	0.906814962251013
OAZ1P1	0.472222	-1.2583032517945	2.11877374096466	-0.593882785814406	0.552590513322245	NA
RLF	955.67	0.102800927036529	0.0712952139292193	1.44190502238464	0.149329169176184	0.287392380322804
RNU6-1237P	0.0647986	-0.399063840089395	4.46983312156003	-0.089279359930582	0.928859896946105	NA
TMCO2	0.514798	-1.80012587687935	1.95572543333436	-0.920438956408251	0.357343418954959	NA
ZMPSTE24-DT	30.2574	-0.733007729610619	0.336781810497275	-2.17650629209546	0.0295174237051762	0.0818737304413965
ZMPSTE24	1628.16	-0.00302000006998039	0.109614424533835	-0.0275511191416984	0.978020168122962	0.988659082150718
COL9A2	199.834	0.383231683950694	0.122895786714332	3.11834680583076	0.00181868661163097	0.00825535337158203
SMAP2	499.338	-0.148367869980961	0.0775343207472335	-1.91357670449772	0.0556742639790351	0.134786548336304
ZFP69B	129.62	-0.0519586671399807	0.180379947836514	-0.288051237197791	0.773307518344112	0.867131874146653
ZFP69	55.8035	-0.538479452050545	0.201756127166661	-2.66896207620864	0.00760860406290536	0.027062248684478
EXO5-DT	2.81939	-1.81346818674772	0.800820927423305	-2.26451148396268	0.0235426742458226	0.0684035817762581
EXO5	143.462	0.0949852224907613	0.167466541565674	0.567189252269305	0.570585609318183	0.720163066941363
ZNF684	74.8536	0.041556379809224	0.205203057869695	0.202513452970143	0.839515342344927	0.910407988271336
GTF2F2P2	0	NA	NA	NA	NA	NA
RIMS3	78.3522	-0.388996117077402	0.196910184028753	-1.97550024645044	0.0482114066702881	0.120478652632178
NFYC-AS1	18.6895	-0.0503396897086251	0.385015116570366	-0.130747307163003	0.895975207827666	0.942976271934618
NFYC	756.493	0.352202565673146	0.0967900653339723	3.63882971313097	0.000273879817722372	0.00163506154505417
MIR30E	0.067565	0.178014656371532	4.46983312156003	0.039825794728865	0.968232011321684	NA
MIR30C1	0	NA	NA	NA	NA	NA
KCNQ4	40.7832	1.43969184539892	0.291872199236023	4.9326103999193	8.11378921328735e-07	1.02256719049425e-05
RN7SL326P	0	NA	NA	NA	NA	NA
CITED4	20.547	0.677686872452456	0.342652706505306	1.97776599917784	0.0479551108486116	0.119962252593192
UBE2V1P8	0	NA	NA	NA	NA	NA
CTPS1	1340.17	-0.197611265059134	0.0635037576025445	-3.11180428559735	0.00185947730981685	0.00839544573970434
SLFNL1-AS1	15.3876	-0.130193632931849	0.443352065972488	-0.293657440495446	0.769019678635224	0.864099775761198
SLFNL1	13.9837	-0.278094043356316	0.399737880016182	-0.695690994671454	0.486622366357125	0.652563030787631
SCMH1	743.969	-0.105964777269213	0.0742153251738571	-1.42780183231671	0.153348905304717	0.292961711896383
RPL23AP17	0.131526	-1.36080528599412	4.46983312156003	-0.30444207848171	0.760791114205276	NA
SCMH1-DT	1.29499	-1.44117654966777	1.22265365174974	-1.1787283729986	0.238506353839227	NA
FOXO6	27.5733	0.39179937227204	0.354700867112843	1.1045909626925	0.269336868789443	0.436080266306323
FOXO6-AS1	1.39239	0.643336792441215	1.3575577189295	0.473892773375793	0.635576372799901	NA
RNA5SP45	0	NA	NA	NA	NA	NA
EDN2	4.70675	-1.09941401901988	0.630296590058288	-1.74428044885695	0.0811101991241494	0.181121837574167
HIVEP3	1462.51	-0.150262465400921	0.0654060451867359	-2.29737885805383	0.0215971667676948	0.063780841896634
HNRNPFP1	0.24949	-0.783746883454759	3.83424437846068	-0.204407128522519	0.838035360032866	NA
GUCA2B	0.0661718	-0.399059036012234	4.46983312156003	-0.0892782851528376	0.92886075108384	NA
GUCA2A	0	NA	NA	NA	NA	NA
FOXJ3	1525.66	0.0905747457451698	0.0463613126072211	1.9536708658905	0.0507401538985239	0.125499886353573
RIMKLA	151.134	0.497954024071141	0.16462845097436	3.02471426490367	0.0024886812219538	0.0107211068535162
ZMYND12	13.285	-0.777290832392181	0.432310177888501	-1.79799336714357	0.0721780588833152	0.165345728009415
PPCS	456.556	-0.222115200963644	0.0922850111538066	-2.40683940096682	0.0160912443032537	0.0501476349550268
CCDC30	14.2273	0.072853011443071	0.446083727723748	0.163316899755168	0.870268928462746	0.928576013317168
RPS3AP11	0.158378	0.178001153713447	4.3819303801416	0.0406216298004476	0.967597540299772	NA
TMSB4XP1	0.0647986	-0.399063840089395	4.46983312156003	-0.089279359930582	0.928859896946105	NA
RNU6-536P	0	NA	NA	NA	NA	NA
PPIH	436.605	-0.0331404395033027	0.092825514174648	-0.357018647275685	0.721077845947403	0.831825942046858
YBX1	3235.77	0.112808606939402	0.0583791495818365	1.93234412881033	0.0533170451225821	0.130540546904234
CLDN19	0.619138	0.305159802670254	1.97702844816722	0.154352762578176	0.877331597218437	NA
P3H1	1250.97	0.327730238916088	0.065029164453141	5.03974242437399	4.66158805459295e-07	6.30227328276024e-06
C1orf50	100.021	-0.282478781606336	0.165772632507035	-1.70401336658721	0.0883785900973477	0.19302002767516
TMEM269	10.6044	-0.89604598543904	0.429778046022263	-2.08490404228936	0.0370780116829446	0.0978773859206559
SVBP	109.807	0.101290105447996	0.198007629946637	0.511546476644835	0.608968452950932	0.750103455227936
ERMAP	126.906	-0.15346088921986	0.137519277963631	-1.11592273819562	0.264455207812321	0.430732947778292
ZNF691-DT	3.94521	0.776058099618189	1.06915335741463	0.725862285551636	0.467923198878942	0.637299489663355
ZNF691	76.3744	0.05792124909918	0.187113919000144	0.309550724011802	0.756902633280077	0.856287239910765
MKRN8P	0.158285	0.729360116507475	4.37769586848983	0.166608220035871	0.867678325453821	NA
ATP6V1E1P1	0.572801	-0.695661094644747	2.05690953809484	-0.338206946762027	0.735207241240088	NA
SLC2A1	5448.67	0.0742303710685923	0.0559339107332405	1.32710854820452	0.184472778027355	0.33508625225826
ATP6V0CP4	1.0269	-0.415231391684804	1.74271787464811	-0.238266559220693	0.811674356396839	NA
SLC2A1-DT	9.64218	-0.687293642112211	0.509852610960687	-1.3480241688224	0.177650609235264	0.326268297751767
RNU6-880P	0	NA	NA	NA	NA	NA
FAM183A	7.50865	0.842673738299662	0.559033061460129	1.5073772848044	0.131713977816532	0.26128061304375
EBNA1BP2	1242.03	-0.310891150836907	0.0589683568091313	-5.27216913713907	1.34820741551454e-07	2.05240612228599e-06
MIR6733	0	NA	NA	NA	NA	NA
CFAP57	7.119	0.0922700796373691	0.679246205562856	0.135841877189302	0.891946284673767	0.940550377996597
RNA5SP46	0	NA	NA	NA	NA	NA
TMEM125	0.237223	1.30272667311506	4.45457030017057	0.292447213834559	0.769944713753445	NA
C1orf210	0	NA	NA	NA	NA	NA
TIE1	9.69369	0.25530207872392	0.592212558210661	0.431098724916105	0.666396587733541	0.792599542077171
MPL	5.79469	0.443901344332512	0.644409131552708	0.688850177003123	0.490917555603889	0.656562440133526
CDC20-DT	3.04488	-0.778009145620077	0.803125082237199	-0.96872724165561	0.332681296881024	0.505719825107743
CDC20	2038.19	-0.0545155139212891	0.103465428574732	-0.526895936857917	0.598265855607587	0.741931190856764
ELOVL1	1254	0.00523305308674449	0.0593447112742061	0.088180614150515	0.929733124955142	0.961645326691686
MIR6734	0	NA	NA	NA	NA	NA
MED8	448.693	0.108012499903363	0.0904730364148087	1.19386398626148	0.232531177063354	0.394226122461157
MED8-AS1	6.70762	0.606697708093507	0.694576597700955	0.873478476098494	0.382402333084766	0.556302310292675
SZT2	767.148	0.0496866670774541	0.105015567967126	0.473136202939052	0.636116009578605	0.771338548179162
SZT2-AS1	0	NA	NA	NA	NA	NA
MIR6735	0	NA	NA	NA	NA	NA
HYI	0	NA	NA	NA	NA	NA
HYI-AS1	0.528921	1.30990650166317	2.02806145040027	0.645890932646366	0.51834999222757	NA
PTPRF	2764.09	-0.00758054551674106	0.07262897413319	-0.104373572767799	0.91687289399389	0.954666220465559
KDM4A	514.458	0.152503795948003	0.0863890707879935	1.76531353511442	0.0775110859800085	0.175026034336433
KDM4A-AS1	29.149	-0.141202650520187	0.282601179906285	-0.4996534358668	0.617319125020612	0.756244992139186
ST3GAL3	60.2943	-0.698043831048801	0.186928095747789	-3.73429060118726	0.000188245037404145	0.0011893120349706
ST3GAL3-AS1	0.132344	-0.399066716488763	4.46983312155882	-0.0892800034444218	0.928859385538594	NA
MIR6079	0	NA	NA	NA	NA	NA
SHMT1P1	0.689387	-2.1231153075114	2.08217444224566	-1.01966255297111	0.307888527233301	NA
ARTN	60.0233	0.290690357823481	0.21806638459691	1.33303607688463	0.182519964880429	0.332324272367607
LINC02918	5.87997	0.980688246398236	0.741214147690667	1.32308355075746	0.185807594306838	0.336670081373002
IPO13	725.846	0.30877605426087	0.0830565253558019	3.7176615917668	0.000201075370547162	0.00126188784492176
DPH2	323.25	0.153739526700641	0.11230945502358	1.36889210857948	0.171033002876142	0.317528120487836
ATP6V0B	926.883	0.26435175446686	0.0934051852879252	2.83016144823208	0.00465245205924682	0.018059885627276
B4GALT2	544.852	0.357964799848913	0.094464568540628	3.78940808579417	0.000151006670914435	0.000977411337610345
CCDC24	107.281	0.247334443487887	0.145967404369407	1.69444982978491	0.0901798375332662	0.196054407964195
SLC6A9	577.703	1.14942729475726	0.137656614189147	8.34996052698123	6.82857837879898e-17	7.64846000798855e-15
KRT8P47	0	NA	NA	NA	NA	NA
RN7SL479P	0.234663	-2.85182556317744	4.39253046508761	-0.64924434465375	0.516180453039777	NA
KLF17	24.4014	0.27455491917546	0.321698628203515	0.853453807710269	0.393407693231571	0.566320905236664
KLF18	0.294424	-0.230161782346866	3.18758772595438	-0.0722056307573322	0.942438264176546	NA
OOSP1P1	0.272093	-0.399082571097364	4.41973391876279	-0.0902956101957103	0.928052308459374	NA
DMAP1	600.812	0.219700567537358	0.0778652455842145	2.82154850843875	0.00477924090084497	0.0184672838373294
ERI3	541.954	0.235025939986467	0.0904212864024858	2.59923243007529	0.00934324862331534	0.0320987942242804
ERI3-IT1	1.21535	-1.20738851098583	1.63205429171605	-0.739796780728601	0.459423312699338	NA
RNU6-369P	0	NA	NA	NA	NA	NA
RNF220	839.482	0.301612704306902	0.0757317695256096	3.98264435383235	6.81527037021455e-05	0.000493310990209694
MIR5584	0	NA	NA	NA	NA	NA
TMEM53	82.7452	0.138205405937921	0.182771109315435	0.756166587025524	0.449549323090099	0.620064239228743
ARMH1	10.5493	0.706210102985873	0.484532574560637	1.45750799856181	0.144976205075496	0.280997313367162
RNU5F-1	1.43587	2.07393460882637	1.57795493060995	1.31431802556281	0.188739203734284	NA
RNU5D-1	0.406241	-1.92272405423658	3.36772905203297	-0.570925993311696	0.568049810209942	NA
KIF2C	3128.82	0.134553674154589	0.0728020903047236	1.84821168721112	0.0645717253626609	0.151352697854019
RPS8	5095.98	0.0268133344221814	0.0543227618845256	0.493592989236791	0.621593653014421	0.759830402821111
SNORD55	0	NA	NA	NA	NA	NA
SNORD46	4.08316	-0.875317510502732	0.917286760082557	-0.954246314886254	0.339958975666302	0.51309544471631
SNORD38A	2.85466	-0.986048927140038	1.14315381839742	-0.862568896040934	0.388374537885315	0.561656995233376
SNORD38B	0	NA	NA	NA	NA	NA
RPS15AP11	1.49332	-2.13216841357115	1.25721761718085	-1.69594220159932	0.0898968264641092	NA
BEST4	6.63808	0.686319605958947	0.616919742000769	1.11249415318288	0.265925742663175	0.43204630986189
PLK3	303.197	0.130072454672179	0.116383277348307	1.1176215143255	0.26372867617238	0.429797947591391
DYNLT4	26.6618	-0.361115292971151	0.38830080645354	-0.929988521706453	0.352377027536054	0.5258759963573
BTBD19	138.707	0.838028616648071	0.16231579919237	5.16295160925693	2.43085997462212e-07	3.50495607423562e-06
PTCH2	19.0805	0.282314783709118	0.376998902696393	0.74884775974129	0.453948969887494	0.624401344153154
RNU5E-6P	0	NA	NA	NA	NA	NA
EIF2B3	432.491	-0.211114327566014	0.0814029652733334	-2.59344763249272	0.00950190084507456	0.0325512758745688
RNA5SP47	0	NA	NA	NA	NA	NA
CCNB1IP1P1	0.0942992	-0.399065937691152	4.46983312155916	-0.0892798292102571	0.928859524004394	NA
PPIAP35	0.939677	0.296929480807715	1.77406076672417	0.167372779093694	0.867076742171923	NA
MRPS17P1	0.510551	-2.93620323083057	3.05298252048461	-0.961749112918109	0.336175645317411	NA
HECTD3	853.117	0.584590193027482	0.0797565457409487	7.32968294447262	2.30697858943904e-13	1.35950971718406e-11
UROD	1344.25	0.0662270789776732	0.0604906221624852	1.09483216753465	0.2735901709524	0.441403277813406
ZSWIM5	50.1016	0.878787620851339	0.268131191311127	3.27745390811931	0.00104747830700115	0.00513954180629837
OSTCP5	0.784774	-4.47665351906529	2.16103914532987	-2.07152819454456	0.0383094624320876	NA
LINC01144	3.58105	-1.49714462323362	0.908261729950118	-1.64836255218619	0.0992782957033162	0.211259916360114
HPDL	4.93565	0.692331887011856	0.708073796936569	0.977767981257294	0.328189090426236	0.50087187207895
MUTYH	36.6635	0.0270548346300948	0.240082574413452	0.11268970559897	0.910276563001615	0.950692077932957
TOE1	345.704	0.260609759380505	0.0994832882278104	2.61963354873962	0.00880242990505118	0.0305887604241074
TESK2	129.554	0.163366340459062	0.154564844737946	1.05694371016927	0.290537278100207	0.45993508261268
PPIAP36	0.408969	1.67954835426568	2.99538444055031	0.560712118127018	0.574993804800922	NA
CCDC163	102.858	0.500041641015072	0.181671494308146	2.75244965050442	0.00591512414157862	0.0220357917635505
MMACHC	273.304	0.194376514873865	0.105438071275142	1.84351356699836	0.0652540627204844	0.152668690384777
PRDX1	2622.76	-0.0954750725210571	0.0620211515043451	-1.53939535473423	0.123707807406688	0.248977376768235
HMGB1P48	0.067565	0.178014656371532	4.46983312156003	0.039825794728865	0.968232011321684	NA
AKR1A1	815.408	0.253997955638166	0.0837372594630886	3.03327284970591	0.00241916759944908	0.0104776905530044
NASP	2548.94	-0.13512659289926	0.0629285838988401	-2.14730071022225	0.0317693493294903	0.0868458065637092
CCDC17	41.8595	0.3197169000504	0.274476167299428	1.16482572310775	0.244089544344639	0.408135092783082
GPBP1L1	2050.52	0.103560617273478	0.0502764359761801	2.05982415544615	0.0394153544536058	0.102495678024882
RPS15AP10	7.8979	-0.545723021272555	0.636184466518449	-0.857806265310204	0.390999449578213	0.564198762112134
TMEM69	518.37	-0.0114916247413537	0.0823905290407773	-0.139477496687346	0.889072837155696	0.939335887981902
IPP	203.137	-0.428404105787661	0.122709061331369	-3.49121818013733	0.000480823428562577	0.00263688931494127
MAST2	2313.61	0.140949797770268	0.0685156730973878	2.05719058718029	0.0396678966236257	0.103073150344966
TMA16P2	0.144281	-0.399072644037779	4.46983312155338	-0.0892813295676441	0.928858331654007	NA
PIK3R3	354.175	-0.169302702188118	0.0935789862912409	-1.80919572756651	0.070420601158671	0.162508340482549
P3R3URF-PIK3R3	0	NA	NA	NA	NA	NA
TSPAN1	116.672	-0.00127698608816926	0.175284241549809	-0.007285230417056	0.994187278546346	0.997388634316463
P3R3URF	0	NA	NA	NA	NA	NA
POMGNT1	1283.59	0.0180633206278675	0.0579648829443941	0.311625241186042	0.755325349127366	0.855418349390059
LURAP1	2.46502	0.32059352470244	0.967731651010768	0.331283496171267	0.740430356295858	0.845456293277872
RAD54L	360.315	0.0627008267160981	0.0994298518391442	0.630603642229442	0.528299716783937	0.686631300235666
LRRC41	1010.22	0.46473542905765	0.085860001610202	5.41271162755754	6.20774201655658e-08	1.04573247735081e-06
UQCRH	669.527	-0.110328973193733	0.088789970564794	-1.24258373431063	0.214021266862531	0.372401408070575
NSUN4	443.506	0.222881689291481	0.0861024576301529	2.588563618577	0.00963771425182685	0.0329364843687912
FAAH	11.2703	1.40131987309592	0.54537956807368	2.5694396254071	0.0101863139843463	0.0345391195704189
FAAHP1	5.8754	-0.361679501559251	0.60136291996832	-0.601432994203076	0.547551628421126	0.702049934916724
LINC01398	0.911515	-1.53056498662843	1.48573647917372	-1.03017258314855	0.302928997496564	NA
DMBX1	2.35342	3.97399525927937	1.42217485379281	2.79430848371498	0.00520108378329557	0.0198703252827825
TMEM275	0	NA	NA	NA	NA	NA
MKNK1-AS1	3.6267	-0.60175897419716	1.0293102735826	-0.584623499484455	0.558800903086074	0.711185376896083
KNCN	0.227732	0.795493119148449	4.46709949800906	0.178078218204675	0.858661547964785	NA
MKNK1	419.551	0.0981868422872126	0.0875133894630977	1.12196365481439	0.26187789360813	0.427647080679183
MOB3C	202.96	0.0495181524785551	0.129556492593099	0.382212820735105	0.702303512903042	0.818442728156078
ATPAF1	461.054	-0.255378607355749	0.103678821459169	-2.46317043116006	0.0137714436770218	0.0441747098666641
NENFP1	0.625235	-0.787908708248325	2.76036230308914	-0.285436700597806	0.775309593473778	NA
TEX38	0.538066	-0.184709253829253	2.16215815365748	-0.0854281882742026	0.931920984068109	NA
EFCAB14-AS1	0.138873	-0.783726789533199	4.46983312156003	-0.175336923822263	0.860814900125354	NA
EFCAB14	1816.63	-0.139720708234688	0.055004821733124	-2.54015382347013	0.0110803723793121	0.0369120224643106
CYP4B1	0	NA	NA	NA	NA	NA
CYP4Z2P	0	NA	NA	NA	NA	NA
TUBAP8	0.0839962	-0.399063840089395	4.46983312156003	-0.089279359930582	0.928859896946105	NA
CYP4A11	0.0839962	-0.399063840089395	4.46983312156003	-0.089279359930582	0.928859896946105	NA
CYP4A26P	0	NA	NA	NA	NA	NA
CYP4A43P	0	NA	NA	NA	NA	NA
CYP4A27P	0	NA	NA	NA	NA	NA
CYP4A44P	0	NA	NA	NA	NA	NA
CYP4X1	1.44622	-1.26704084535681	1.25897733419725	-1.0064048104287	0.314220880580913	NA
CYP4Z1	0	NA	NA	NA	NA	NA
TUBAP9	0	NA	NA	NA	NA	NA
CYP4A22-AS1	3.90806	0.746694489939064	0.852104111298932	0.876294903448848	0.380869734992821	0.554740770576436
CYP4A22	0.122309	-0.399071046295127	4.46983312156003	-0.0892809721173318	0.928858615723656	NA
MTND1P34	0	NA	NA	NA	NA	NA
LINC00853	0.527752	1.95662978662636	2.53836105237896	0.770824065706728	0.440811220662915	NA
PDZK1IP1	2.70711	-0.15591862340586	1.05858336706457	-0.147289885952222	0.882903215253672	0.935388504108328
TAL1	0.046301	-0.399059036012234	4.46983312156003	-0.0892782851528376	0.92886075108384	NA
STIL	1625.35	-0.0396153183427246	0.0594915069247499	-0.66589872051541	0.505475838394226	0.668526185076756
CMPK1	2053.57	-0.118679010149023	0.103600918802527	-1.14554013150439	0.251985481163331	0.416858267576079
LINC01389	3.9275	-0.208123478186134	0.694968130184188	-0.299471974536407	0.764579952461719	0.861687261676887
FOXE3	0.549612	1.30096782511426	2.57814653784874	0.504613607494869	0.613830250537699	NA
FOXD2-AS1	22.19	-0.553225477710656	0.328510384698929	-1.68404258580036	0.0921734389049445	0.199479126321091
FOXD2	11.2533	0.484987669525411	0.524972674687029	0.923834121108388	0.355572687079986	0.529290693239201
RPL21P24	0	NA	NA	NA	NA	NA
ATP6V0E1P4	0	NA	NA	NA	NA	NA
LINC01738	0.0875624	-1.36079327571123	4.46983312156003	-0.304439391517216	0.760793161007495	NA
TRABD2B	0	NA	NA	NA	NA	NA
LINC02794	0	NA	NA	NA	NA	NA
CYP46A4P	0	NA	NA	NA	NA	NA
SKINT1L	0	NA	NA	NA	NA	NA
SLC5A9	0	NA	NA	NA	NA	NA
SPATA6	14.5909	-0.00767670368161753	0.491179851476043	-0.0156291094973629	0.98753028249606	0.993581181906952
PPP1R8P1	0	NA	NA	NA	NA	NA
RNU6-723P	0	NA	NA	NA	NA	NA
RNU4-61P	0	NA	NA	NA	NA	NA
AGBL4	0	NA	NA	NA	NA	NA
BEND5	0.223028	-0.399074112084815	3.93144653917878	-0.101508212844267	0.919147038328993	NA
AGBL4-AS1	0	NA	NA	NA	NA	NA
AGBL4-IT1	0	NA	NA	NA	NA	NA
ZNF859P	0	NA	NA	NA	NA	NA
MTND2P29	0	NA	NA	NA	NA	NA
ELAVL4	0.0647986	-0.399063840089395	4.46983312156003	-0.089279359930582	0.928859896946105	NA
ELAVL4-AS1	0	NA	NA	NA	NA	NA
LINC02808	0	NA	NA	NA	NA	NA
HMGB1P45	0	NA	NA	NA	NA	NA
FCF1P6	0.4522	0.747352235061793	2.58328377673534	0.289303189139472	0.772349372038196	NA
DMRTA2	0.707449	-1.86686957706713	1.94493431641565	-0.959862531762826	0.337124405706824	NA
FAF1	1603.48	-0.0644148483160205	0.0498170697191792	-1.29302764452284	0.196001498084859	0.350234900909584
FAF1-AS1	1.08531	-3.99747442266913	1.69424052422695	-2.35944918416652	0.0183020872901504	NA
RNU6-1026P	0	NA	NA	NA	NA	NA
PHBP12	1.64838	-0.83482849792635	1.34300953433135	-0.621610254123764	0.534198176758304	NA
MRPS6P2	0.314221	-2.15824002318786	3.54165398098208	-0.609387601040969	0.542267554372735	NA
CDKN2C	1177.8	-0.055522046424588	0.0751638153757402	-0.73868052262962	0.460101015686165	0.630019450204818
MIR4421	0	NA	NA	NA	NA	NA
MIR6500	0	NA	NA	NA	NA	NA
C1orf185	0.0735772	-0.399065506766583	4.46983312155936	-0.0892797328029472	0.92885960062034	NA
CFL1P2	1.68806	-0.919315080756817	1.07990395175648	-0.851293375916936	0.394606403653079	NA
LINC01562	0.549988	-1.4334309555286	2.21619595298846	-0.646797930298388	0.517762732066182	NA
RNF11	2181.18	-0.0876558574757949	0.0919719273343024	-0.953071877652195	0.34055365371728	0.513807666843922
TTC39A	129.455	0.097903711798189	0.139636048447148	0.701134935333303	0.483218810025032	0.650247027436752
TTC39A-AS1	0.0758033	0.178014656371532	4.46983312156003	0.0398257947288651	0.968232011321684	NA
EPS15	1656.54	-0.296547684168053	0.0750193555880058	-3.9529489668859	7.71939053694875e-05	0.000549486751479016
RNU6-877P	0.0735772	-0.399065506766583	4.46983312155936	-0.0892797328029472	0.92885960062034	NA
EPS15-AS1	4.15462	-0.909492268271427	0.704116624609755	-1.29167844712586	0.196468524432283	0.350809982445439
RNU6-1281P	0	NA	NA	NA	NA	NA
CALR4P	3.76936	0.104812140129481	0.766565737955329	0.136729487035317	0.891244621130939	0.940209848545963
OSBPL9	2629.52	-0.0722284478377659	0.0506569558902316	-1.42583474605694	0.153916048754776	0.293746781758964
GAPDHP51	0.0839962	-0.399063840089395	4.46983312156003	-0.089279359930582	0.928859896946105	NA
SLC25A6P3	0.0647986	-0.399063840089395	4.46983312156003	-0.089279359930582	0.928859896946105	NA
NRDC	5500.44	-0.128823284468707	0.0419418313494427	-3.07147495290328	0.00213004034056722	0.00939874048526307
MIR761	0	NA	NA	NA	NA	NA
TSEN15P2	0.366684	-0.783759306174209	2.97110118254646	-0.263794215686208	0.791938491965041	NA
RAB3B	187.922	-0.11310081874013	0.113078594998381	-1.00019653358577	0.31721540646086	0.489602497670426
RNA5SP48	0	NA	NA	NA	NA	NA
RN7SL290P	0	NA	NA	NA	NA	NA
TXNDC12	90.1656	0.278144945256224	0.186558159103293	1.49092886954476	0.135980170861243	0.267697591828799
KTI12	146.741	-0.000268646531269789	0.128451372934887	-0.00209142592353582	0.998331284762059	0.99931463989093
TXNDC12-AS1	0.859765	0.455155574910078	1.75799819255752	0.258905598900486	0.795708078149889	NA
BTF3L4	896.769	-0.14162652787028	0.121119592312881	-1.16931146452694	0.242278165781872	0.406167520260029
ZFYVE9	840.93	-0.133328322130992	0.0750971776365286	-1.77541055905328	0.0758301218005569	0.171988044791849
RN7SL788P	0.117331	-1.93994869141369	4.45362117397123	-0.43558906688147	0.663134904604685	NA
PDCL3P6	0.160566	-1.36080528599413	4.46983312156003	-0.30444207848171	0.760791114205276	NA
DNAJC19P7	0	NA	NA	NA	NA	NA
ANAPC10P1	0	NA	NA	NA	NA	NA
CC2D1B	1476.85	0.164530621831268	0.0539575524176736	3.0492602881182	0.00229405627693108	0.0100179121641454
PLA2G12AP1	3.41112	-0.822711712833978	0.889656850897996	-0.924751730966333	0.355095063828637	0.528812434140506
ORC1	597.503	-0.0192639447985574	0.0748829776504605	-0.257253990198919	0.796982707887642	0.883603312914041
PRPF38A	1099.18	0.0961550565660404	0.0544507915816098	1.7659074142554	0.0774113831226013	0.174847585837681
TUT4	1979.79	0.0811715864496906	0.0573894757432518	1.41439846589355	0.15724494027991	0.298550030865977
EEF1GP7	0.067565	0.178014656371532	4.46983312156003	0.039825794728865	0.968232011321684	NA
GPX7	6.49039	3.31366442555889	0.970108212234557	3.41576783266906	0.000636024483372997	0.00333863503640208
SHISAL2A	0.605085	-2.14178849526213	2.15198917669584	-0.99525988255695	0.319609883917391	NA
COA7	1178.98	0.0514075843910071	0.0500543108082603	1.02703610460107	0.30440346352837	0.474898605170679
NDUFS5P3	0	NA	NA	NA	NA	NA
RN7SL62P	0	NA	NA	NA	NA	NA
ZYG11B	1362.26	-0.118236398821959	0.0954174903517242	-1.23914806799173	0.215290668587354	0.373879359053078
RNU2-30P	0.0367886	-0.399059036012234	4.46983312156003	-0.0892782851528376	0.92886075108384	NA
RPS13P2	30.7176	-0.047085689937014	0.312607616660855	-0.150622337484812	0.880273639658789	0.933977618230465
RNU6-969P	0.0647986	-0.399063840089395	4.46983312156003	-0.089279359930582	0.928859896946105	NA
ZYG11A	166.289	-0.12243158182613	0.143278613693572	-0.854500044842516	0.392827984574176	0.565834463358418
ECHDC2	685.999	0.13884277592672	0.110298999775984	1.25878544872309	0.208107837609512	0.365091786862149
SCP2	1419.54	-0.072398839714012	0.0849536119983406	-0.852216144917136	0.394094137415987	0.567076181688028
H3P2	0	NA	NA	NA	NA	NA
RRAS2P1	0	NA	NA	NA	NA	NA
TUBBP10	0.0875624	-1.36079327571123	4.46983312156003	-0.304439391517216	0.760793161007495	NA
PODN	0.350768	1.30564012089574	3.57912051768446	0.364793561559205	0.715265511536958	NA
HIGD1AP11	0	NA	NA	NA	NA	NA
SLC1A7	10.4104	3.04045586203175	0.702577510465447	4.32757356553798	1.50760998363503e-05	0.000133036459714568
CPT2	223.572	-0.159484809147541	0.111004820778018	-1.43673768427112	0.150792542907436	0.289384330490696
CZIB	534.321	0.0326547831728178	0.0773289198516504	0.422284227368797	0.67281756935167	0.797320876572645
CZIB-DT	1.3611	-1.25847937338868	1.30414551747651	-0.964983858414667	0.334552896720734	NA
MAGOH	739.267	-0.318440996683946	0.0735457746295237	-4.32983401545563	1.49221774330367e-05	0.000131997273496312
MAGOH-DT	2.62823	1.54582853387187	1.24896483155269	1.23768779938353	0.215831844767088	0.37447312172197
LRP8	850.398	-0.0992311749193704	0.0627740223636254	-1.58076814553261	0.113931060498036	0.233934202525589
LRP8-DT	1.11395	-0.973152620083136	1.44683717885022	-0.672606865726581	0.501197432640215	NA
LINC02812	0.178295	-0.399073987238787	4.21041464696037	-0.0947825857310493	0.924487519165643	NA
SLC25A3P1	0.0728599	-0.399063840089395	4.46983312156003	-0.089279359930582	0.928859896946105	NA
DMRTB1	0	NA	NA	NA	NA	NA
GLIS1	4.6484	0.159196179219996	0.710543363443929	0.224048506270453	0.822719559922036	0.900114755540459
RNU7-95P	0	NA	NA	NA	NA	NA
NDC1	2140.75	-0.137820163876321	0.10387155439263	-1.32683259321764	0.184564066175178	0.33510247918931
YIPF1	605.435	0.106288443182682	0.0707150699922074	1.50305222344254	0.132825577610822	0.262961371196515
DIO1	6.43699	-0.0191762850159424	0.658280708052263	-0.0291308628391703	0.976760221251383	0.987987019869203
HSPB11	756.759	-0.510301426731033	0.0922291517415975	-5.53297322044951	3.14847556327216e-08	5.70130269824648e-07
LRRC42	965.183	-0.156802871256811	0.0664872936845635	-2.35838853662375	0.018354470947306	0.0558426276545757
HNRNPA3P12	1.00359	1.53878129177452	1.69921963140927	0.905581164041936	0.365157582277617	NA
LDLRAD1	0.181276	-0.39908018286669	4.46983312154873	-0.0892830161696092	0.928856991293212	NA
TMEM59	3364.91	-0.0302223841870519	0.0500399613906574	-0.603964978132347	0.545866926577891	0.701112342740877
TCEANC2	366.16	-0.140098727968974	0.108394876999029	-1.29248477278339	0.196189315901553	0.350496450812609
MIR4781	0	NA	NA	NA	NA	NA
CDCP2	0	NA	NA	NA	NA	NA
CYB5RL	230.072	-0.0321091130068531	0.108433925243429	-0.29611685581583	0.767140841859137	0.862797290720026
MRPL37	1986.51	0.00659539997057086	0.0650506751264221	0.101388647508317	0.919241948010755	0.95609981346202
SSBP3	950.344	0.357349611443671	0.0703070697180655	5.08269812519081	3.72110842529315e-07	5.15584260130804e-06
SSBP3-AS1	13.5925	-0.279001193852922	0.397971644059032	-0.701057972390458	0.48326683708362	0.650247027436752
LINC02784	0	NA	NA	NA	NA	NA
HNRNPA1P63	0	NA	NA	NA	NA	NA
ACOT11	24.0156	0.185584174060649	0.318326322079053	0.582999774723502	0.559893451876412	0.711776755230439
FAM151A	1.6487	-1.36603870912247	1.08697154361592	-1.25673824411098	0.20884843478567	NA
MROH7	0.0647986	-0.399063840089395	4.46983312156003	-0.089279359930582	0.928859896946105	NA
MROH7-TTC4	0	NA	NA	NA	NA	NA
TTC4	12.6731	0.631648769351025	0.510462264564449	1.23740541309156	0.215936610192901	0.374612048148281
PARS2	188.245	0.130165957645112	0.12450622698024	1.04545741046165	0.29581161471418	0.465426164081572
TTC22	0.184897	-1.36287905664932	4.45362106785005	-0.306015944303775	0.759592505970965	NA
LEXM	7.85366	-0.419276197429123	0.59581700668725	-0.703699613678878	0.481619860983837	0.649158169335323
DHCR24	6425.12	0.0569167791345667	0.0705178854430877	0.807125437425404	0.419594218104687	0.5920244440481
DHCR24-DT	0.916759	-0.391462405947941	1.64354418939696	-0.23818185630383	0.811740048800627	NA
TMEM61	4.41185	-0.402091754462016	0.869292364561538	-0.462550657125381	0.643686483956102	0.776816283743482
BSND	0.548719	2.08400282325873	2.55851548534252	0.814535942892579	0.415337990153078	NA
PCSK9	985.333	0.322142669612744	0.0975482897803731	3.30239177271112	0.000958640738918119	0.00475747969991847
USP24	2914.36	-0.099409774003236	0.0592631306190232	-1.6774303511284	0.0934583584489619	0.20153783200909
MIR4422HG	0.988295	-1.60009513841213	1.68921191118484	-0.947243580167388	0.343514673072959	NA
GYG1P3	0.0586657	-1.36079327571123	4.46983312156003	-0.304439391517216	0.760793161007495	NA
MIR4422	0	NA	NA	NA	NA	NA
GOT2P1	0	NA	NA	NA	NA	NA
MTCO2P34	0	NA	NA	NA	NA	NA
RN7SKP291	0	NA	NA	NA	NA	NA
RNU6-830P	0	NA	NA	NA	NA	NA
LINC01755	0.0661718	-0.399059036012234	4.46983312156003	-0.0892782851528376	0.92886075108384	NA
LINC01753	0	NA	NA	NA	NA	NA
PIGQP1	0	NA	NA	NA	NA	NA
RPSAP20	0	NA	NA	NA	NA	NA
LINC01767	2.12066	-0.514061401093293	1.12605079030751	-0.456517064343884	0.648018202767501	NA
PLPP3	530.856	-0.335550976489311	0.0806772703981336	-4.15917612028026	3.19397560333038e-05	0.000255171040997292
RPL21P23	0.217159	-1.36081442256153	4.46983312154873	-0.304444122533602	0.760789557144531	NA
RPL23AP85	0.043106	0.178014656371532	4.46983312156003	0.039825794728865	0.968232011321684	NA
PRKAA2	601.109	-0.276319680993587	0.131509185196649	-2.10114358613354	0.0356283637846235	0.0948948845180057
FYB2	0.653655	-2.77022150523687	1.89954475292703	-1.45836074720966	0.144741134168787	NA
C8A	0.129597	-0.399072976660958	4.46983312154872	-0.0892814039828597	0.928858272515427	NA
C8B	48.811	-0.126103017384569	0.229360425025461	-0.549802858843544	0.582454597603051	0.730302810383305
DAB1	0	NA	NA	NA	NA	NA
RPS20P5	0	NA	NA	NA	NA	NA
DAB1-AS1	0	NA	NA	NA	NA	NA
HNRNPA1P6	0.859206	1.57328595690212	1.6874298849624	0.932356343171659	0.351152398603075	NA
RPS26P15	1.05671	-2.21205431182536	1.62346218171157	-1.36255364414665	0.173023226774765	NA
OMA1	185.178	-0.136067278016762	0.123739438207407	-1.09962741053253	0.271494494013969	0.438817505471928
RN7SL713P	0	NA	NA	NA	NA	NA
TACSTD2	1311.99	0.359577281940319	0.0638560616436555	5.63105949043516	1.79105929309347e-08	3.50198680047282e-07
MYSM1	845.542	-0.0649667526450464	0.101469211372152	-0.64026074280574	0.522003098237268	0.681379825614487
JUN	3346.29	0.000311872502658291	0.0977840631168802	0.00318940012019661	0.99745523120022	0.999050119938963
LINC01135	15.5651	-0.439958257214935	0.501753698909749	-0.876841083924068	0.380572960554739	0.554499524626318
LINC02777	9.98493	-0.44393167480587	0.499218999973358	-0.88925236184833	0.37386746752475	0.547702076937731
LINC01358	40.1601	-0.0797342607603965	0.231907140967003	-0.343819773845349	0.730981828439088	0.838517068935858
PHBP3	0.392637	0.788448688477968	2.99582885945194	0.263182152742265	0.79241018609606	NA
FGGY-DT	14.7716	-0.266195919980704	0.426473797363136	-0.624178839653405	0.532510141910042	0.690268085440473
FGGY	38.1042	-0.306024583979247	0.276344997721871	-1.1074004830992	0.268120817153698	0.434657955827998
MIR4711	0	NA	NA	NA	NA	NA
HOOK1	92.5722	0.582924627616106	0.224346948419375	2.59831761351367	0.00936817973795009	0.0321779089983651
CYP2J2	134.633	0.0171048442563748	0.165001585426614	0.103664726688231	0.917435419818108	0.954984321478561
RN7SL475P	0	NA	NA	NA	NA	NA
C1orf87	0.379916	1.39753061327153	3.52010795849671	0.397013565989709	0.691357456783349	NA
PGBD4P8	0.0575106	-0.399059036012234	4.46983312156003	-0.0892782851528376	0.92886075108384	NA
LINC02778	0.475605	-1.42174803548258	2.33828927211478	-0.608029148676172	0.543168141595084	NA
LINC01748	2.15487	0.660356969395987	1.22115645545682	0.54076360686228	0.588670530256737	0.73496061970336
NFIA	395.862	0.00213643118771775	0.120860274646511	0.0176768685489615	0.985896633989016	0.992814270999028
NFIA-AS2	0.456146	0.733474317929592	2.71393343142699	0.270262457227601	0.786958345768975	NA
NFIA-AS1	0	NA	NA	NA	NA	NA
TM2D1	364.274	-0.176042443690047	0.0873384889536388	-2.0156341814374	0.04383824275065	0.111578058636831
PATJ-DT	1.3913	-0.301214130924621	1.39469252741327	-0.215971710613005	0.829009798839791	NA
PATJ	248.166	-0.319782459466162	0.122975240336867	-2.6003808456904	0.00931203513771962	0.0320051302051638
RNU6-414P	0	NA	NA	NA	NA	NA
RNU6-1177P	0.292749	1.55907085601696	3.70525938020213	0.420772392979384	0.67392129261797	NA
LAMTOR5P1	0.138873	-0.783726789533199	4.46983312156003	-0.175336923822263	0.860814900125354	NA
RN7SL180P	0	NA	NA	NA	NA	NA
MIR3116-1	0	NA	NA	NA	NA	NA
MIR3116-2	0	NA	NA	NA	NA	NA
PIGPP2	0	NA	NA	NA	NA	NA
RPS15AP7	0	NA	NA	NA	NA	NA
L1TD1	0.285902	0.177999010209513	3.69157486808767	0.0482176351746919	0.961542795697052	NA
KANK4	3.22684	-0.127975063901491	0.925771937317747	-0.138236058734158	0.890053857902946	0.939672790232218
RNU6-371P	0	NA	NA	NA	NA	NA
USP1	4224.82	-0.198974787013284	0.0806336250503263	-2.46764035337735	0.0136006891027644	0.0437316453982992
DOCK7	2247.25	-0.188759118935042	0.0470820791108319	-4.00915003117641	6.09376923258678e-05	0.00044732603745981
ANGPTL3	0.955862	-3.5013965477261	1.51891487357396	-2.30519603741019	0.0211555967052468	NA
DOCK7-DT	1.84555	-1.70947937655738	1.0402520855023	-1.64333184271574	0.100314293453905	NA
ATG4C	346.041	-0.171815907746579	0.142978444921166	-1.20169098105181	0.229483276737122	0.390664384444383
LINC01739	0	NA	NA	NA	NA	NA
LINC00466	1.6995	0.388521965065697	1.11714376807009	0.347781526577268	0.728004264300361	NA
RNA5SP49	0	NA	NA	NA	NA	NA
RPSAP65	0	NA	NA	NA	NA	NA
FOXD3-AS1	106.437	0.279523832215501	0.163618698168139	1.70838562673476	0.087564812457444	0.19170080742409
FOXD3	29.0462	0.636491707226654	0.314447655107514	2.02415790637405	0.0429539071047754	0.109823043214371
MIR6068	0	NA	NA	NA	NA	NA
ALG6	368.253	-0.463360051373253	0.137353822419821	-3.37347765944945	0.000742250693982504	0.00380760873136976
ITGB3BP	403.893	-0.346145424909959	0.0971200216089713	-3.56409954585497	0.000365107385587044	0.00209111453180958
EFCAB7	217.243	-0.0416636964367777	0.136024632944485	-0.306295231495178	0.759379869577371	0.858171303899644
RN7SL488P	0	NA	NA	NA	NA	NA
RNU7-123P	0.255557	-0.267505578737597	3.8421338964176	-0.0696242207974634	0.94449275830919	NA
DLEU2L	6.21679	0.947205935262433	0.714159752301012	1.3263222020151	0.184732995825023	0.335234888239121
PGM1	2536.35	0.0364957529266023	0.0557864102093249	0.654205079510599	0.512979689480161	0.674508704273635
RN7SL130P	2.37678	0.592928245404786	0.999899065607623	0.592988098298174	0.553189117351926	0.706736379004312
ROR1	779.826	-0.0029969495294871	0.0688249942436188	-0.0435444937180647	0.965267497283564	0.982078145669568
CFL1P3	0.1111	-0.399071046295127	4.46983312156003	-0.0892809721173318	0.928858615723656	NA
RNU6-809P	0	NA	NA	NA	NA	NA
ROR1-AS1	2.88284	-1.07318140723498	1.0271336702077	-1.04483129933611	0.296100946234488	0.465596439537365
UBE2U	0.187108	-0.39908018286669	4.46983312154873	-0.0892830161696092	0.928856991293212	NA
RNU7-62P	0	NA	NA	NA	NA	NA
CACHD1	263.928	-0.0672471152640938	0.0981001037610497	-0.685494843388678	0.493031713496843	0.657877897591689
MIR4794	0	NA	NA	NA	NA	NA
RAVER2	511.674	-0.0912880307048837	0.0867939221680627	-1.05177906960028	0.292900924028128	0.462456434660916
JAK1	3992.54	-0.11343989875317	0.0363794905387517	-3.11823769583393	0.00181936008413427	0.008256194554055
LINC01359	10.2506	-1.47399073613954	0.462067677377562	-3.18998884428594	0.00142278285761898	0.00668802847996382
SLC2A3P2	0.645225	-1.98754450651074	2.06675428829345	-0.961674311149914	0.336213230333492	NA
RNU6-1176P	0.176217	-0.399078726771657	4.46983312155882	-0.0892826904089164	0.928857250178737	NA
MIR3671	0.280045	0.178002000880824	3.71124894045333	0.0479628296934134	0.961745866102744	NA
MIR101-1	0.0575106	-0.399059036012234	4.46983312156003	-0.0892782851528376	0.92886075108384	NA
MRPS21P1	0	NA	NA	NA	NA	NA
AK4	1121.27	0.187872001826205	0.0553190968349614	3.39615092391513	0.00068340665975141	0.00355207647092059
RPS29P7	0.215809	0.692519176095318	4.46830244744972	0.15498484810279	0.876833262428461	NA
DNAJC6	569.7	-0.100110536002364	0.0796233984464482	-1.25730046639111	0.208644855179563	0.365831477882225
COX6CP13	0.0728599	-0.399063840089395	4.46983312156003	-0.089279359930582	0.928859896946105	NA
RNU2-15P	0	NA	NA	NA	NA	NA
LEPROT	1588.59	-0.0489344435117447	0.0628742457668582	-0.778290743927121	0.436397630964526	0.607322729573194
LEPR	161.005	0.140569256571721	0.157025717424241	0.895198944972435	0.370680748628419	0.54491619740743
RN7SL854P	0	NA	NA	NA	NA	NA
PDE4B	104.782	0.373756029350535	0.184756242813771	2.02296833740698	0.0430764120359467	0.110069701883059
PDE4B-AS1	0	NA	NA	NA	NA	NA
RNU4-88P	0	NA	NA	NA	NA	NA
SGIP1	1.15349	0.261499402080504	1.59022971637855	0.164441274985113	0.869383773058447	NA
MIR3117	0	NA	NA	NA	NA	NA
DYNLT5	0	NA	NA	NA	NA	NA
INSL5	0	NA	NA	NA	NA	NA
DNAI4	6.5334	-1.13790823032182	0.586208060177621	-1.94113371620485	0.0522420604042012	0.128444536650132
MIER1	1777.37	0.160098562560317	0.115462529963599	1.38658457086287	0.165568475782376	0.310140617001587
SLC35D1	638.844	-0.35740792193904	0.0825993971059735	-4.32700400319499	1.51151215519283e-05	0.000133285740775684
C1orf141	0.127482	0.1780074501658	4.46983312156003	0.0398241825421153	0.96823329664092	NA
IL23R	0.48539	2.11969773626127	3.257149585026	0.650783048468542	0.51518654434128	NA
RNU6-586P	0	NA	NA	NA	NA	NA
RNU4ATAC4P	0	NA	NA	NA	NA	NA
DNAJB6P4	0.0728599	-0.399063840089395	4.46983312156003	-0.089279359930582	0.928859896946105	NA
IL12RB2	8.07846	-0.731913786117734	0.538464524602711	-1.35926092189221	0.174063922411878	0.321321012852226
SERBP1	4126.76	-0.00712359603869074	0.0801028808074133	-0.0889305848539653	0.929137076645216	0.96152906170067
RNU6-387P	0.982375	1.74056752672175	1.80059785433137	0.9666608912894	0.333713583826098	NA
LINC01702	0	NA	NA	NA	NA	NA
RNU6-1031P	0	NA	NA	NA	NA	NA
RN7SL392P	0	NA	NA	NA	NA	NA
HNRNPCP9	0	NA	NA	NA	NA	NA
GADD45A	1252.26	0.0908488678134973	0.108185378816219	0.839751811266733	0.401047557376618	0.573462744158838
GNG12	4504.59	-0.258142572140179	0.0961429432543631	-2.68498720137179	0.00725325836629464	0.0259972190533328
RNU7-80P	0	NA	NA	NA	NA	NA
GNG12-AS1	25.2787	-0.337563164119228	0.346331704749391	-0.974681669307442	0.329718188409749	0.502480061324031
DIRAS3	18.6365	-1.1248790671292	0.426177263613098	-2.63946287887947	0.00830375166411428	0.0290800821988646
ARL5AP3	0	NA	NA	NA	NA	NA
WLS	2766.83	0.0433963766437563	0.0395931341406245	1.09605813193832	0.273053335459227	0.440801973539906
CTBP2P8	8.16093	-1.51740407333714	0.560022451812239	-2.70954149860743	0.0067376275943449	0.0245008590632456
MIR1262	0.140602	0.178002646088639	4.46983312156003	0.0398231077643709	0.968234153509755	NA
RPS7P4	2.56097	-1.75979203359019	1.15476195365474	-1.52394355219322	0.12752281267656	0.254909978820313
COX6B1P7	0	NA	NA	NA	NA	NA
ELOCP18	0	NA	NA	NA	NA	NA
RPE65	0.2725	-1.0330025624584	3.16279748221751	-0.326610403690513	0.743962573729635	NA
DEPDC1	2254.6	-0.0918216222884667	0.163687798381793	-0.560955814643542	0.574827659129348	0.7236367844328
DEPDC1-AS1	8.65865	0.113384063322626	0.520926795533098	0.217658343350513	0.827695322672021	0.903046482922381
TXNP2	0	NA	NA	NA	NA	NA
LINC01707	1.44965	-0.562103274274211	1.50238586189338	-0.374140417938852	0.708299849556747	NA
LINC02791	0	NA	NA	NA	NA	NA
LINC01758	0	NA	NA	NA	NA	NA
LRRC7	38.7075	-0.0989913204991757	0.278215681484585	-0.355807839338705	0.721984477849223	0.832430531996995
SGO1P1	0.194713	1.40719320980168	4.45009172346325	0.316216675351254	0.751838051557171	NA
RN7SL538P	0	NA	NA	NA	NA	NA
PIN1P1	0	NA	NA	NA	NA	NA
LRRC7-AS1	0.364267	-1.36083667683591	3.49973144034857	-0.388840315330131	0.697394275741277	NA
LRRC40	683.355	-0.236182632871765	0.118531500089732	-1.9925727143668	0.0463082554819005	0.116601388263419
RN7SL242P	0.043106	0.178014656371532	4.46983312156003	0.039825794728865	0.968232011321684	NA
SRSF11	4164.94	0.180379156040114	0.0870583646352376	2.07193365963027	0.0382716284036527	0.100269572529122
ANKRD13C	1319.12	-0.0818565155360609	0.0790868204127363	-1.0350209441835	0.300659130152652	0.470619886003868
HHLA3	13.2304	0.37800995794767	0.469479856190327	0.805167576336703	0.420722984208106	0.593369565703111
HHLA3-AS1	12.5982	-1.77044034676444	0.529295088362848	-3.3449022779345	0.00082311566369354	0.00416433000898858
CTH	340.98	-0.0679362955337614	0.150833875128131	-0.450404761371083	0.652418612386514	0.783124040036164
CHORDC1P5	0.100617	0.178007450165799	4.46983312156003	0.0398241825421153	0.96823329664092	NA
CASP3P1	0.0875624	-1.36079327571123	4.46983312156003	-0.304439391517216	0.760793161007495	NA
LINC01788	0	NA	NA	NA	NA	NA
PTGER3	13.5899	1.14554652679222	0.508219646553927	2.2540382579851	0.0241937612672642	0.0698990577918072
ZRANB2-AS1	4.12676	0.138717143469929	0.791994140045406	0.175149204338779	0.860962396311613	0.922896248499069
ZRANB2	1686.94	-0.10431011540943	0.119844492257524	-0.870378883872993	0.384093382517908	0.557520438576334
MIR186	4.20588	1.23006367885054	0.9893170388746	1.24334629902847	0.213740249902087	0.372066314227393
ZRANB2-DT	4.23481	0.126266777530977	0.81690529281667	0.154567216838089	0.877162516508179	0.931874977493897
NEGR1	105.577	-0.878758978457349	0.229059535449836	-3.83637806970842	0.000124862143183127	0.000828479179151126
NEGR1-IT1	0	NA	NA	NA	NA	NA
GDI2P2	1.53512	-2.86086207284103	1.3504234651229	-2.11849256675991	0.0341333737767308	NA
RPL31P12	0	NA	NA	NA	NA	NA
RNU6-1246P	0.0586657	-1.36079327571123	4.46983312156003	-0.304439391517216	0.760793161007495	NA
LINC02796	0.067565	0.178014656371532	4.46983312156003	0.039825794728865	0.968232011321684	NA
LINC02797	0.153734	-1.36080048191697	4.46983312156003	-0.304441003703966	0.760791932919828	NA
KRT8P21	0	NA	NA	NA	NA	NA
RN7SKP19	0	NA	NA	NA	NA	NA
LINC01360	0.142068	-1.36080048191696	4.46983312156003	-0.304441003703966	0.760791932919828	NA
LINC02238	0.0516786	-0.399059036012234	4.46983312156003	-0.0892782851528376	0.92886075108384	NA
RNA5SP50	0	NA	NA	NA	NA	NA
RNU4ATAC8P	0	NA	NA	NA	NA	NA
LRRIQ3	34.9749	-0.252732398645412	0.295771146725516	-0.854486319721899	0.392835586161801	0.565834463358418
FPGT-TNNI3K	1.73059	1.80968734425044	1.4868319814993	1.21714313841002	0.223549760072698	NA
FPGT	154.286	-0.4284802802927	0.163394560935208	-2.62236562735163	0.00873216945534547	0.0303758087203328
TNNI3K	0.189874	0.17800133783515	4.1253592242705	0.0431480819386406	0.965583491120018	NA
LRRC53	0.365304	0.178000079309294	3.57226084178502	0.0498284104081127	0.960259126566374	NA
ERICH3	2.54224	2.10135501973187	1.57266346062597	1.33617590307303	0.181491785302612	0.331015051352233
ERICH3-AS1	0.196372	0.178006079105705	3.53135399511425	0.0504073166700317	0.95979780594087	NA
CRYZ	562.992	0.0760838781072075	0.107279010428603	0.709214950839275	0.478191096962414	0.64616199772364
TYW3	889.333	-0.0508461769378183	0.0759069883633527	-0.669848429428224	0.502954417437176	0.666362649837068
LHX8	0.305047	0.17799749422765	3.64730554453313	0.0488024630934599	0.961076719250665	NA
RNU6-622P	0	NA	NA	NA	NA	NA
SLC44A5	224.463	0.343807175489827	0.117849883949505	2.91733147261424	0.00353040371309315	0.0143878838553119
RNU6-503P	0	NA	NA	NA	NA	NA
ACADM	1032.86	-2.8885476830782e-05	0.0776637710709512	-0.000371929877115974	0.99970324290019	0.999842208935148
DLSTP1	0	NA	NA	NA	NA	NA
RABGGTB	2158.71	-0.0214781391197143	0.0681080822628356	-0.315353749600937	0.752493078991928	0.853976281738978
SNORD45C	0	NA	NA	NA	NA	NA
SNORD45A	0	NA	NA	NA	NA	NA
SNORD45B	0	NA	NA	NA	NA	NA
MSH4	7.66684	-0.548804220498079	0.598386202264543	-0.917140499599046	0.359069021032589	0.533040845494968
ASB17	0.0586657	-1.36079327571123	4.46983312156003	-0.304439391517216	0.760793161007495	NA
ST6GALNAC3	12.0437	0.750288908562972	0.542351571564705	1.38339952883027	0.166542394951251	0.311550882182337
TPI1P1	46.6042	-0.20942054747328	0.277129185234291	-0.755678429524597	0.449842019908972	0.620366771259006
RNU6-161P	0	NA	NA	NA	NA	NA
LINC02567	0	NA	NA	NA	NA	NA
ST6GALNAC5	135.083	-0.327731957256946	0.160793277252653	-2.03821927668023	0.0415280085300164	0.106730886608847
MIR7156	0.0875624	-1.36079327571123	4.46983312156003	-0.304439391517216	0.760793161007495	NA
PIGK	1062.27	-0.142565016775734	0.106673321468441	-1.33646365195361	0.18139777338724	0.330893936482025
AK5	53.5449	-0.345806836395143	0.222385483156363	-1.55498835394755	0.119948843000271	0.243264415541726
RNU7-8P	0	NA	NA	NA	NA	NA
ZZZ3	2209.54	-0.00785315384144292	0.0662571096381939	-0.118525451597967	0.905651329771667	0.948555394056247
RNA5SP20	0	NA	NA	NA	NA	NA
RN7SL370P	0.289863	0.178014229596598	2.81018291319772	0.063346136210769	0.949490878124166	NA
USP33	2175.98	-0.148413130140567	0.0746732459865349	-1.98750071969991	0.0468669362299765	0.1177626641595
ACTG1P21	0.368645	-1.40138845250784	2.65473120501452	-0.527883369081119	0.597580288387119	NA
MIGA1	588.507	-0.222945239072545	0.119227782393955	-1.86991013835923	0.0614962976900482	0.145487044737975
RNA5SP21	0	NA	NA	NA	NA	NA
NSRP1P1	8.93259	1.33167329811813	0.592681921701008	2.24685999244957	0.0246489762537603	0.0709838473318318
HSPE1P25	0.116334	-0.783726789533198	4.46983312156003	-0.175336923822263	0.860814900125354	NA
NEXN-AS1	14.4151	-0.23880330961286	0.491217110822444	-0.486146154829648	0.626863544770517	0.764118423978649
NEXN	737.997	-0.137561708367156	0.0797674691175391	-1.72453394709636	0.0846114960782416	0.187136685389212
FUBP1	1869.9	0.21096770016766	0.0561374478889999	3.75805648637259	0.000171238230265738	0.00109247536344188
DNAJB4	666.668	-0.0582577253554343	0.113818808771608	-0.511846205246585	0.608758649849996	0.750049904925546
GIPC2	0.524664	0.913201559808667	2.25844184089715	0.404350266308343	0.685955166666687	NA
RNU6-1102P	0	NA	NA	NA	NA	NA
RNA5SP22	0	NA	NA	NA	NA	NA
RNFT1P2	0.043106	0.178014656371532	4.46983312156003	0.039825794728865	0.968232011321684	NA
MGC27382	0.212102	-1.64591467075874	3.94166084164059	-0.417568821084484	0.676262396822685	NA
PTGFR	26.4467	-1.02485396941181	0.318851406793524	-3.21420557531196	0.00130805985970283	0.00623189194567715
RNA5SP23	0	NA	NA	NA	NA	NA
IFI44L	174.215	-0.247135902366282	0.125683261082922	-1.96633903542039	0.0492594605509226	0.122464391635713
IFI44	1454.32	-0.467248171154384	0.0604052805039678	-7.73522061740433	1.03223944252328e-14	7.65713407517377e-13
ADGRL4	0.225364	-1.36081442256153	4.46983312154873	-0.304444122533601	0.760789557144531	NA
PSAT1P3	0.883041	-2.35755688832255	1.77101140767057	-1.33119237861007	0.183125718517786	NA
LINC02792	0	NA	NA	NA	NA	NA
ADH5P2	0.0647986	-0.399063840089395	4.46983312156003	-0.089279359930582	0.928859896946105	NA
HMGB1P18	0	NA	NA	NA	NA	NA
HNRNPA1P64	0.103505	0.729267190398408	4.46786511218108	0.16322497928824	0.870341299317552	NA
LINC01781	0.202899	-0.166231854318985	4.46709939834155	-0.037212481634212	0.970315586601163	NA
MTND2P30	0	NA	NA	NA	NA	NA
RPL7P10	0.0575106	-0.399059036012234	4.46983312156003	-0.0892782851528376	0.92886075108384	NA
RN7SKP247	0	NA	NA	NA	NA	NA
ADGRL2	422.935	0.399765231889151	0.101340874600186	3.94475806002585	7.98805882567964e-05	0.000565990946454628
HNRNPA3P14	0.190191	-1.93995579763268	4.4536209881185	-0.4355906806637	0.663133733532165	NA
ARID3BP1	0.483225	0.594327072487798	2.16630114307808	0.274351086591463	0.783814828543673	NA
MED28P8	0	NA	NA	NA	NA	NA
ST13P20	0.214457	-0.399076973780812	4.01492438523646	-0.0993983785219677	0.920821970141694	NA
LINC01362	0.0942992	-0.399065937691152	4.46983312155916	-0.0892798292102571	0.928859524004394	NA
LINC01361	0.0603986	0.178014656371532	4.46983312156003	0.0398257947288651	0.968232011321684	NA
LINC01712	0	NA	NA	NA	NA	NA
LINC01725	0.103812	-0.399066716488763	4.46983312155882	-0.0892800034444218	0.928859385538594	NA
TTLL7	735.73	-0.108600649153598	0.106436342914376	-1.02033427849887	0.307569951547019	0.47892600111639
TTLL7-IT1	0.936215	-4.35898902431815	1.79310120180437	-2.43097769380321	0.0150581415800404	NA
PRKACB-DT	10.3148	-0.176607591959336	0.469513371417727	-0.376150292431625	0.706805167127032	0.821256052756169
PRKACB	580.071	-0.276967849373666	0.117643415838474	-2.35429962144203	0.0185576460305582	0.056339161248399
TXN2P1	0.160566	-1.36080528599413	4.46983312156003	-0.30444207848171	0.760791114205276	NA
NEDD8P1	4.98696	-1.02716152284396	0.740129386675588	-1.38781345712758	0.165193855955912	0.309576900107989
SAMD13	8.69887	0.0169620667308368	0.534603113302636	0.0317283351120978	0.974688698106124	0.987179468894477
UOX	2.38123	0.715244743158883	1.06410924289376	0.672153491697742	0.501485985573247	0.66517390588976
DNASE2B	0.67817	-2.65437065746731	4.34970042358553	-0.610242177386384	0.541701394005513	NA
RPF1	1209.01	-0.11205539809545	0.0615363331730397	-1.82096319877155	0.0686124511925223	0.159292022926442
GNG5	293.548	0.217427224326827	0.113434852766765	1.91675855368615	0.0552686126230556	0.134073156238345
SPATA1	12.8702	-0.371973911119653	0.546874950954467	-0.680180927048209	0.496389907514133	0.660382482953397
CTBS	340.748	-0.0345185992516138	0.114357372123443	-0.301848482617742	0.762767569805299	0.86056219785985
LINC01555	0.110344	-1.36080048191696	4.46983312156003	-0.304441003703966	0.760791932919828	NA
SSX2IP	926.487	-0.277191850431651	0.107065429449167	-2.58899489646428	0.00962565210362187	0.0329019106767495
LPAR3	4.26449	-1.01810008114298	0.760926446388213	-1.33797436792407	0.18090479252609	0.330272318220398
MCOLN2	97.201	-0.666225209925749	0.166443039920096	-4.00272195368206	6.26178770612574e-05	0.000457673359869078
DNAI3	6.60048	0.315042962958589	0.624104114009036	0.50479231892073	0.613704711286939	0.753400341265062
MCOLN3	352.707	-0.497532879682186	0.0933270279579527	-5.33106957939713	9.7635998317988e-08	1.55053299488463e-06
MIR4423	0	NA	NA	NA	NA	NA
SYDE2	122.846	-0.477063303455068	0.140114331593722	-3.40481446850399	0.000662090198084564	0.00345828644848803
C1orf52	631.102	0.0696751682415232	0.0708922270565259	0.982832267153459	0.32568999814423	0.498271817151819
BCL10	1153.47	-0.195773561186862	0.0676916016023283	-2.89213959416981	0.00382627898304183	0.0153605166010412
BCL10-AS1	10.484	-0.766554977552989	0.465122978559031	-1.64806946310803	0.0993384177876249	0.211308094584593
DDAH1	2996.04	-0.353849960865579	0.0778592898648314	-4.54473655590598	5.50040040844163e-06	5.49163353648012e-05
CCN1	13649.7	-0.351688960107646	0.0562759717973109	-6.24936271868078	4.12130802313507e-10	1.22934184471399e-08
SNORD81	0	NA	NA	NA	NA	NA
ZNHIT6	1059.9	-0.097329305805127	0.0622417699597113	-1.56372972471907	0.117881054012206	0.240120711370401
COL24A1	5.89994	0.486752400487648	0.645052753012001	0.754593168101079	0.450493124160008	0.62106212984335
RNA5SP51	0	NA	NA	NA	NA	NA
LINC02795	12.493	0.314956762117894	0.421434658283159	0.747344234574739	0.454855797652044	0.625241881151579
ODF2L	1400.4	-0.21375135180136	0.0977959653195079	-2.1856868133876	0.0288385262974299	0.0803800255880739
MIR7856	0.338208	-2.08288731923933	2.91629302437761	-0.714224291533206	0.475088498325704	NA
CLCA2	8.60795	0.135467196528376	0.622572661479992	0.217592587837604	0.827746560174776	0.903046482922381
CLCA1	0.0647986	-0.399063840089395	4.46983312156003	-0.089279359930582	0.928859896946105	NA
CLCA4	0	NA	NA	NA	NA	NA
CDCA4P2	0	NA	NA	NA	NA	NA
CLCA4-AS1	0.0875624	-1.36079327571123	4.46983312156003	-0.304439391517216	0.760793161007495	NA
CLCA3P	7.55667	-0.666865551389749	0.57742483303569	-1.15489586390638	0.248133073381157	0.413007419001119
SH3GLB1	3913.99	-0.0234530111142728	0.0580200748227159	-0.40422235210718	0.686049218370595	0.8065062457051
SELENOF	2970.9	0.0140156631015967	0.0885931542439153	0.15820255211829	0.874297192781184	0.930715775007453
HS2ST1	881.983	-0.405932434474795	0.125233426784668	-3.2414064271576	0.00118941475018503	0.00574266961743633
LINC01140	4.2432	0.262201812453789	0.852020152756496	0.307741327016152	0.758279170352473	0.857213796415439
LINC02801	0.826331	1.41997604273955	1.8813913847319	0.754747818164319	0.450400309019512	NA
LMO4	1009.56	0.00200057329873094	0.0696539792975108	0.028721593782689	0.977086634122737	0.988146859213731
LINC01364	0.188914	0.795494605918031	4.46709949486898	0.178078551156462	0.858661286486723	NA
RNA5SP52	0	NA	NA	NA	NA	NA
PKN2-AS1	3.73538	-1.70371064648946	0.729374346935303	-2.33585216377316	0.0194989478369979	0.0586285697363814
RN7SL583P	0.046301	-0.399059036012234	4.46983312156003	-0.0892782851528376	0.92886075108384	NA
RPL36AP10	0.0661718	-0.399059036012234	4.46983312156003	-0.0892782851528376	0.92886075108384	NA
PKN2	2352.06	-0.150433831507937	0.101222382987631	-1.4861716061982	0.137233735826291	0.269323993273388
RNU6-125P	1.27083	-0.311653689762425	2.06532766176262	-0.150897940085908	0.880056225454086	NA
ELOCP19	12.543	0.279458593744098	0.539136141829106	0.518345130408044	0.604217490311525	0.746473699665763
GTF2B	717.835	-0.0224459789467857	0.06707180417873	-0.334655958962616	0.737884627221142	0.843517587035564
KYAT3	545.372	-0.223990357801654	0.086830218892863	-2.57963599145165	0.00989045077104386	0.0336641565487351
RBMXL1	624.482	-0.259023524953149	0.0968110096591522	-2.67555855336193	0.00746048399608786	0.0266369359986983
GBP3	1337.9	-0.386401141514975	0.0806633657366925	-4.79029281738993	1.66538101533944e-06	1.91609449744463e-05
GBP1	986.211	-0.294005389532148	0.0568210738443727	-5.17423148913728	2.28850953332014e-07	3.32807925511982e-06
PTGES3P1	31.8548	-0.247640763998962	0.285951042339	-0.866025043914262	0.386476428115973	0.559725623285275
GBP2	1688.72	0.1571821963321	0.0494349788988968	3.17957445988933	0.00147491470954875	0.00690047924829819
GBP7	2.6283	2.95782269355337	1.39389700740343	2.12198080478215	0.0338393499990099	0.0912798925890358
GBP4	176.061	-0.255011399052025	0.13789899079864	-1.84926225765054	0.0644199527952626	0.151072471107359
GBP5	36.4203	0.0284356795441725	0.312075100130172	0.0911180659152602	0.927398777831804	0.960684481501151
GBP6	3.96567	-1.42285012247425	0.730425928777608	-1.94797318443424	0.0514181718499133	0.126787511371568
CAPNS1P1	0	NA	NA	NA	NA	NA
GBP1P1	6.27346	0.470219813742331	0.597703876982752	0.786710329061325	0.431451456150619	0.603268723369331
LRRC8B	212.214	0.03936430833251	0.15073052728351	0.261156840899717	0.793971559390068	0.881617770088043
LRRC8C-DT	18.2827	-0.220254311900694	0.357853567792537	-0.615487259940873	0.538232980344208	0.695214174168442
LRRC8C	758.182	-0.329024007976447	0.0848662558273856	-3.87697094408958	0.000105764983206059	0.000720130097006472
LRRC8D-DT	1.80622	-0.476655206366189	1.01781106922207	-0.468314032711889	0.639560034787539	NA
LRRC8D	673.09	-0.0165598887827216	0.0789931571308819	-0.209637003813936	0.833950996453915	0.906640946392304
RN7SKP272	0	NA	NA	NA	NA	NA
GEMIN8P4	12.2735	1.23842652183718	0.566964855857779	2.18430914904509	0.0289395389412849	0.0805951625414048
ZNF326	1041.55	0.0780170186553553	0.082629818129812	0.944175122505898	0.345080165715896	0.518049071787054
RNU6-695P	0	NA	NA	NA	NA	NA
LINC02787	0	NA	NA	NA	NA	NA
SNORD3G	0	NA	NA	NA	NA	NA
BARHL2	0.990199	0.55538682451082	2.20584065486761	0.251780119876407	0.801211024436008	NA
LINC02609	28.3116	-0.437389156230955	0.281854201768374	-1.55182769491015	0.120703457355766	0.244281150443708
LINC02788	0.472916	-1.366750140612	2.51954052532464	-0.542460074316881	0.587501604709844	NA
LINC01763	0.381276	-2.22125821198645	2.62087066691376	-0.847526831456403	0.396701538071854	NA
PHKA1P1	1.68844	0.185434152476946	1.3222867304317	0.140237475132496	0.888472363579942	NA
ZNF644	1931.19	0.0562825829547628	0.0882979052678391	0.637416966846922	0.523853279545516	0.682951554532746
RPL5P6	0.4396	-1.36084069007983	2.6221322154803	-0.518982483814443	0.603772956169295	NA
HFM1	7.9527	-0.18038190358765	0.569552241606862	-0.316708267320208	0.751464975079937	0.853299650698517
FEN1P1	0.613243	0.218543199740424	2.14562283314599	0.101855366359981	0.918871478122598	NA
CDC7	842.116	-0.322810081721468	0.104668138352439	-3.08412939030693	0.0020414878675843	0.00907190864541598
WDR82P2	0.574512	-2.30814257832934	1.97735549694877	-1.16728761312319	0.24309423927337	NA
HSP90B3P	3.08854	0.264690210064162	1.05520545898563	0.250842343365632	0.80193600264993	0.886855977292482
TGFBR3	418.065	0.433541037456846	0.092497352438247	4.68706428917829	2.77151925093523e-06	3.01445048817155e-05
RN7SL653P	0	NA	NA	NA	NA	NA
BRDT	0.19114	1.38785487632049	4.4510841724676	0.311801534759808	0.755191357587016	NA
EPHX4	256.301	-0.263681419643051	0.126061092850132	-2.0916954920939	0.0364657640277187	0.0966534190567006
LPCAT2BP	0.328023	-1.84954518332692	2.67775373487559	-0.690707722386149	0.489749235390774	NA
SETSIP	1.54522	0.131988703933317	1.23008830371811	0.107300186120267	0.914550836893372	NA
BTBD8	137.887	-0.463168807997108	0.140161661477495	-3.30453280244168	0.000951348423051225	0.00472544959737603
GAPDHP46	2.03752	0.0351701982986237	1.13550166670822	0.0309732687584517	0.975290857881829	NA
PRKAR1AP1	0.652176	-2.76660568908381	2.19462428178593	-1.26062839641618	0.207442762792643	NA
C1orf146	0.210518	-0.399081557730074	4.46983312152551	-0.0892833237572573	0.928856746850009	NA
ACTBP12	0.115337	0.795508005806165	4.4670994980118	0.178081550715453	0.858658930834432	NA
GLMN	365.391	-0.66297867709826	0.15588748251141	-4.25293080892325	2.10990783399788e-05	0.000178781919821674
RPAP2	688.72	-0.418591127216313	0.0878709104499618	-4.76370536134004	1.90069980632775e-06	2.16038547207132e-05
RN7SL824P	0.0957673	-1.36079327571123	4.46983312156003	-0.304439391517216	0.760793161007495	NA
GFI1	11.659	0.321190769252322	0.503443520782216	0.637987690760779	0.523481692892545	0.682756621687803
EVI5	1347.81	-0.235709368945895	0.0869618990849495	-2.71049012758611	0.00671838485536964	0.0244413945061017
HMGB3P9	0.70423	1.42577885923239	2.19209919227502	0.650417127225287	0.515422817014925	NA
RNU4-59P	0	NA	NA	NA	NA	NA
H3P3	0	NA	NA	NA	NA	NA
CCNJP2	0.146228	-2.15380255343089	4.44181975322464	-0.484891930130052	0.627753007066542	NA
RPL5	7030.09	-0.0263920071954945	0.0439257608902592	-0.600832100812786	0.547951821048452	0.702411659610542
DIPK1A	408.47	-0.398397845120832	0.110728950290831	-3.59795558500678	0.00032072837124357	0.00188219255476839
SNORD21	0	NA	NA	NA	NA	NA
SNORA66	5.25898	-0.717132876090588	0.763008514601043	-0.93987532559261	0.347281515237844	0.520425195559439
RNU6-970P	0	NA	NA	NA	NA	NA
RN7SL692P	0.0735772	-0.399065506766583	4.46983312155936	-0.0892797328029472	0.92885960062034	NA
RNU6-210P	0	NA	NA	NA	NA	NA
RN7SKP123	0	NA	NA	NA	NA	NA
MTF2	852.563	-0.111367119350221	0.0841387987610235	-1.32361194823488	0.185631954943358	0.336433053360161
TMED5	2533.52	0.141608822438757	0.160543063155375	0.882061296548871	0.37774366056988	0.551553072655626
CCDC18	591.629	-0.0676661274089631	0.0768369855884937	-0.880645263354737	0.378509851613485	0.55235005352363
CCDC18-AS1	176.18	-0.514128505463114	0.187550124837476	-2.74128586109254	0.00611992378119318	0.0226680526214829
DR1	1983.32	-0.062410255867884	0.0925428595584175	-0.674392991157655	0.500061497517853	0.663648784331406
FNBP1L	1387.64	0.163299079962185	0.0832965554439723	1.96045417594758	0.0499427289764205	0.123944442432604
RNA5SP53	0.0862121	0.692540711079741	4.46830244279187	0.154989667764528	0.876829462805393	NA
BCAR3	3156.56	0.441189242454632	0.0454658790521339	9.70374381079793	2.9063419698537e-22	6.73355640221036e-20
BCAR3-AS1	9.32356	-1.84867528264145	0.484858816598038	-3.81281152235714	0.000137394887884425	0.000900682069298168
MIR760	0.0839962	-0.399063840089395	4.46983312156003	-0.089279359930582	0.928859896946105	NA
DNTTIP2	3214.71	-0.0861343541598142	0.0467456022163535	-1.8426194139324	0.0653845973638989	0.152889491941881
GCLM	1309.9	0.0283775438484646	0.0995665454951379	0.285010830769964	0.775635844163683	0.868503908687874
CHCHD2P5	0	NA	NA	NA	NA	NA
MTND4P11	0	NA	NA	NA	NA	NA
MTND3P21	0	NA	NA	NA	NA	NA
MTCO3P21	0	NA	NA	NA	NA	NA
MTATP6P13	0	NA	NA	NA	NA	NA
MTCO2P21	0	NA	NA	NA	NA	NA
MTCO1P21	0.0758033	0.178014656371532	4.46983312156003	0.0398257947288651	0.968232011321684	NA
ABCA4	30.8137	-0.173111200981575	0.261517450822557	-0.661948946187278	0.508003941600637	0.670261804934548
ARHGAP29	10548.6	-0.268335666146032	0.0788813708830781	-3.40176220496691	0.000669528672241543	0.00349282493325762
RN7SL440P	0	NA	NA	NA	NA	NA
ARHGAP29-AS1	15.4793	-0.248264270221046	0.396715701970719	-0.625798951208061	0.531446819847295	0.689330500204187
GAPDHP29	0.352968	-1.64417813065309	2.62007311218402	-0.627531393306252	0.530310964493353	NA
ABCD3	1539.26	-0.353997393653317	0.100930154365843	-3.50735016584021	0.000452593153540287	0.00251056346534171
F3	3681.38	-0.610514560998998	0.0421382436794673	-14.4883722644682	1.43503283836606e-47	3.03383879941064e-44
SLC44A3-AS1	11.0761	0.453504528826135	0.530716755384137	0.854513305308939	0.392820640417567	0.565834463358418
KATNBL1P2	0.0586657	-1.36079327571123	4.46983312156003	-0.304439391517216	0.760793161007495	NA
MIR378G	0	NA	NA	NA	NA	NA
SLC44A3	28.124	0.293484415428145	0.304820165378614	0.962811679678776	0.33564203832661	0.508848493565611
CNN3	8827.01	-0.285819697719205	0.0471004222816895	-6.06830435637768	1.29267759819599e-09	3.39488450594545e-08
CNN3-DT	94.3629	-0.339398809119695	0.161136426510597	-2.10628233770205	0.0351798346018615	0.0939517673490106
ALG14	170.194	0.0138286243309988	0.11901808568047	0.116189268647159	0.907502541527784	0.949307936630512
ALG14-AS1	0.0575106	-0.399059036012234	4.46983312156003	-0.0892782851528376	0.92886075108384	NA
TLCD4	368.487	-0.302094504247277	0.255061761130588	-1.18439746870802	0.23625576175996	0.398821608807886
TLCD4-RWDD3	8.56736	-0.0634837829174325	0.635300290405911	-0.0999272058838049	0.920402117275966	0.956776952027561
RWDD3-DT	1.47937	-2.24144965006404	1.60395795126	-1.39744913406443	0.162278552615334	NA
RWDD3	48.5787	-0.212744134185483	0.232153563938808	-0.916394004795716	0.359460278646396	0.533294008135658
LINC01760	0	NA	NA	NA	NA	NA
LINC01650	0	NA	NA	NA	NA	NA
LINC01761	0	NA	NA	NA	NA	NA
LINC02607	0	NA	NA	NA	NA	NA
LINC02790	0.0839962	-0.399063840089395	4.46983312156003	-0.089279359930582	0.928859896946105	NA
RNU1-130P	0	NA	NA	NA	NA	NA
LINC01787	0	NA	NA	NA	NA	NA
UBE2WP1	1.5637	-2.29977245474261	1.27670593145131	-1.80133294448497	0.0716504182232307	NA
EEF1A1P11	143.603	0.533994096854599	0.198602051650557	2.68876425201371	0.00717170476493287	0.0257526629913609
RN7SL831P	0	NA	NA	NA	NA	NA
NDUFS5P2	0	NA	NA	NA	NA	NA
RPL7P9	0.808654	-0.554070852696368	1.9975709251938	-0.277372305387662	0.78149424476401	NA
RN7SKP270	0	NA	NA	NA	NA	NA
PTBP2	406.58	-0.104011939792756	0.0953100876246274	-1.09130043193749	0.275140707764687	0.443018612565925
DPYD	1051.98	-0.255292187856664	0.0870840831807717	-2.93155968957864	0.00337264546994732	0.0138584919419871
DPYD-AS1	0.779232	-1.67787704414002	1.82344622968343	-0.920168095349494	0.357484923996838	NA
DPYD-IT1	0.117331	-1.93994869141369	4.45362117397123	-0.43558906688147	0.663134904604685	NA
SEC63P1	3.91769	0.582139694573986	0.876218167382736	0.664377567418897	0.506448686694428	0.669080349794006
RPL26P9	0.257477	-1.94776709028643	3.77577976659674	-0.515858236096761	0.605953425098813	NA
DPYD-AS2	0.690448	-2.34852940449093	2.10168639953642	-1.11744997018059	0.263801979515622	NA
MIR137HG	136.614	-0.71993503172303	0.137755561023969	-5.22617763211581	1.73050118550594e-07	2.57413953829921e-06
MIR2682	0	NA	NA	NA	NA	NA
MIR137	0	NA	NA	NA	NA	NA
NFU1P2	0.0367886	-0.399059036012234	4.46983312156003	-0.0892782851528376	0.92886075108384	NA
LINC01776	18.1021	-0.696692480869953	0.346817713981962	-2.00881458121308	0.0445568013113675	0.113157200051815
SNX7	912.08	-0.355204327393733	0.0751752541728861	-4.72501664679235	2.30096506555348e-06	2.56027777327013e-05
PLPPR5	0.0516786	-0.399059036012234	4.46983312156003	-0.0892782851528376	0.92886075108384	NA
PLPPR5-AS1	0.104967	-1.36080048191696	4.46983312156003	-0.304441003703966	0.760791932919828	NA
PLPPR4	0	NA	NA	NA	NA	NA
LINC01708	0	NA	NA	NA	NA	NA
PALMD	1.18501	0.72888035864237	1.70583557721736	0.427286409298224	0.669170730542323	NA
HMGB3P10	0	NA	NA	NA	NA	NA
FRRS1	98.3137	-0.0334376900729054	0.16742269190417	-0.199720179460766	0.841699430797728	0.911751008261358
RNU4-75P	0	NA	NA	NA	NA	NA
AGL	1185.1	-0.0564327836788335	0.0926702220596788	-0.608963509793807	0.54254862608811	0.698627320074557
SLC35A3	579.698	-0.331887547947739	0.115245797293641	-2.87982343600873	0.00397897935768209	0.0158568515260314
RNU6-750P	0.129597	-0.399072976660958	4.46983312154872	-0.0892814039828597	0.928858272515427	NA
RNU6-1318P	0.433519	-0.783761516735468	2.85830205640288	-0.274205280362082	0.783926870446056	NA
MFSD14A	45.0688	0.772918660400052	0.25672422272938	3.01069627237632	0.00260649431828256	0.0111745597985077
SASS6	731.53	0.0939328768483649	0.106907652537711	0.8786356693711	0.379598849210915	0.553557107837921
TRMT13	198	-0.297955058885382	0.146883187081808	-2.02851711489235	0.0425074983421026	0.108945191613878
LRRC39	9.04682	-0.144376828585792	0.589258359396189	-0.245014476729247	0.806445222136701	0.889487938046043
DBT	764	-0.141074676079415	0.10119357567987	-1.39410703823443	0.163285284130785	0.30700646564101
RPL23AP90	0.573219	0.0715335725748731	2.64940722184458	0.0269998405624749	0.978459861198809	NA
BRI3P1	0.0575106	-0.399059036012234	4.46983312156003	-0.0892782851528376	0.92886075108384	NA
RTCA-AS1	16.8891	-0.239485591956504	0.404518404529476	-0.592026442492936	0.553832881729257	0.707038669513387
RTCA	1270	-0.154810376458132	0.0571620134625267	-2.70827367828147	0.00676342240506117	0.0245735259155316
MIR553	1.19667	-2.80880564796545	1.75267168738416	-1.60258516651088	0.109026270817515	NA
CDC14A	210.412	-0.227105228209751	0.145003523545916	-1.56620489389582	0.117300657388053	0.239226578850132
BCAS2P2	0.647944	-1.38748487558736	2.3343682276666	-0.594372755396123	0.552262826596341	NA
GPR88	0	NA	NA	NA	NA	NA
LINC01349	0	NA	NA	NA	NA	NA
VCAM1	0.20324	0.178002808106139	4.0349098057311	0.044115684532355	0.964812190507483	NA
EXTL2	559.419	-0.178216777669984	0.0907158264685827	-1.96456103204555	0.0494650658734655	0.12286718447906
SLC30A7	1457.5	0.0503040587843838	0.103688068968796	0.485147995180838	0.627571368651565	0.764618755882588
HNRNPA1P68	0.832592	-3.28446000335635	1.86140592557323	-1.76450496811698	0.0776469996512193	NA
DPH5	412.077	-0.0427145795518847	0.0937061063516308	-0.455835603622233	0.648508199548906	0.780592494755414
S1PR1-DT	4.2176	-0.475761269790531	0.755972249746305	-0.629336949802311	0.529128485988492	0.687127616978146
S1PR1	40.1204	0.387222855388351	0.306848425426462	1.26193528563878	0.206972073734989	0.363841459627883
PPIAP7	0.392996	-2.43404695451253	2.8130540234713	-0.865268471278387	0.386891451568698	NA
LINC01307	0.175898	-0.39908018286669	4.46983312154873	-0.0892830161696092	0.928856991293212	NA
LINC01709	0	NA	NA	NA	NA	NA
RNU6-965P	0	NA	NA	NA	NA	NA
RPSAP19	0.749591	-0.502224073173945	1.96898400082127	-0.255067625214052	0.798670868636625	NA
OLFM3	0.123682	-0.399066716488763	4.46983312155882	-0.0892800034444218	0.928859385538594	NA
RNU6-352P	0	NA	NA	NA	NA	NA
DNAJA1P5	0	NA	NA	NA	NA	NA
COL11A1	1.75862	-0.450487737887095	1.0362082841705	-0.434746319604764	0.663746572992337	NA
SOD2P1	0	NA	NA	NA	NA	NA
RNPC3-DT	0.197928	-1.3608109498569	4.46983312155711	-0.304443345612609	0.760790148965586	NA
RN7SKP285	0.414609	-0.783762320165931	2.36240400598093	-0.331764727024535	0.740066920875746	NA
RNPC3	243.47	0.0598070743610133	0.144743937442437	0.413192258119949	0.679465759823371	0.801940292804792
AMY2B	19.5192	-0.318935494239173	0.379619237719845	-0.840145763304397	0.400826663843931	0.573243815795062
ACTG1P4	0	NA	NA	NA	NA	NA
AMY2A	0	NA	NA	NA	NA	NA
AMY1A	0	NA	NA	NA	NA	NA
AMY1B	0	NA	NA	NA	NA	NA
AMYP1	0	NA	NA	NA	NA	NA
AMY1C	0	NA	NA	NA	NA	NA
FTLP17	0.258705	1.82218999341766	3.74333899988285	0.486781986209286	0.626412837351628	NA
CDK4P1	0.110366	-0.399069503985679	4.46983312155711	-0.0892806270688377	0.928858889937454	NA
LINC01676	0	NA	NA	NA	NA	NA
SEPTIN2P1	0.749114	0.359246435857358	1.91769916070451	0.187332008700145	0.851400327882867	NA
LINC01677	0	NA	NA	NA	NA	NA
MTATP6P14	0	NA	NA	NA	NA	NA
MTCO1P14	0	NA	NA	NA	NA	NA
LINC01661	0	NA	NA	NA	NA	NA
PRMT6	382.234	0.0661685731866303	0.0980994713738325	0.674504890393124	0.49999037764928	0.663606470782569
NTNG1	0.0647986	-0.399063840089395	4.46983312156003	-0.089279359930582	0.928859896946105	NA
NDUFA4P1	2.85806	-1.1888536561108	1.11861464264309	-1.06279107280569	0.287876708840039	0.457406035154495
VAV3	1.31383	1.86878352561703	1.94194754432796	0.962324410396856	0.335886670790429	NA
MIR7852	0	NA	NA	NA	NA	NA
VAV3-AS1	0.235523	-1.81893876136432	4.42204131664333	-0.411334637358169	0.680827174634634	NA
LINC02785	0.115337	0.795508005806165	4.4670994980118	0.178081550715453	0.858658930834432	NA
SLC25A24	2654.04	-0.283737681387484	0.112771880662835	-2.51603218568113	0.0118684343857327	0.0391135679590602
NBPF4	0.379801	-1.29424086854149	2.93441907444092	-0.44105522616536	0.659173016453618	NA
SLC25A24P1	0.297456	-0.399063902677558	2.80475251388328	-0.142281324538342	0.886857797303417	NA
NBPF5P	0	NA	NA	NA	NA	NA
SLC25A24P2	0	NA	NA	NA	NA	NA
NBPF6	0.323086	-2.40600292098258	4.06988458951573	-0.591172272349095	0.554404999082502	NA
ST13P21	0.153278	-1.36080048191696	4.46983312156003	-0.304441003703966	0.760791932919828	NA
FAM102B	809.111	-0.338894926499236	0.118163883563169	-2.86800768796725	0.00413065496039011	0.0163840917788644
HENMT1	0.182508	-0.399082104315219	4.46983312154253	-0.0892834460400385	0.928856649670573	NA
PRPF38B	1842.76	0.342771963307551	0.0636743828125986	5.38320040441335	7.31729918622948e-08	1.20503876471956e-06
FNDC7	2.03489	-0.884864471035954	0.976127744216732	-0.906504785135464	0.36466873329113	NA
STXBP3	925.123	-0.116226481030431	0.118275364236282	-0.982677007852979	0.325766430180719	0.498343671639517
AKNAD1	30.6611	0.378516168521149	0.304591634194022	1.24270047508934	0.213978228801792	0.372364830098231
SPATA42	0.838626	-1.19214160611284	1.68022227019259	-0.70951422752907	0.478005425623672	NA
GPSM2	1315.27	-0.0816454233703394	0.0581182902498313	-1.40481461205023	0.160076412848161	0.302601136749854
CLCC1	690.417	-0.0453218235071417	0.0780769292138632	-0.580476511608174	0.56159332189614	0.713172100014391
WDR47	863.104	-0.337052854119253	0.0828821586078432	-4.06665149388807	4.76934851634603e-05	0.00036107426793626
RANP5	0.338665	-1.59501554083485	2.40521500492545	-0.663148840152979	0.507235233306795	NA
TAF13	995.99	-0.0882863257579185	0.090877104097613	-0.971491407374604	0.331303629950782	0.504260105593735
TMEM167B-DT	20.7306	0.0363589064571241	0.362434331330906	0.100318604817622	0.920091387491619	0.95651273198388
TMEM167B	638.752	-0.194143588666702	0.0679461544762708	-2.85731532804413	0.0042724116600042	0.016839733956106
SCARNA2	0	NA	NA	NA	NA	NA
CFAP276	0.927993	-0.361187473676946	1.45397733850353	-0.248413413408967	0.803814556385767	NA
ELAPOR1	69.4461	-0.412761268557607	0.192222483434368	-2.14731003981925	0.0317686070724795	0.0868458065637092
SARS1	4428.93	0.352654838808302	0.118209603329113	2.98330109294469	0.00285157317409173	0.0120725623510461
CELSR2	832.391	0.335262225025954	0.0795135868454735	4.21641430511117	2.48217550213164e-05	0.000205587826971364
PSRC1	953.063	0.263635279115773	0.0920724279041163	2.86334666215516	0.00419191655763379	0.0165687975553307
MYBPHL	0.530626	-0.988691025178607	2.45795790815522	-0.402240828412173	0.687506797230932	NA
SORT1	3379.66	-0.132769370253666	0.058955551340625	-2.25202491087854	0.0243206978380206	0.0702058307790481
PSMA5	2415.68	-0.184249151348432	0.0575605801539698	-3.20096063756795	0.00136970242024708	0.00647269545505415
SYPL2	112.362	0.328964314990006	0.147388167858191	2.23195877776646	0.025617687529642	0.0730890602545267
ATXN7L2	247.667	0.470620709208013	0.129875760302411	3.62362236118725	0.000290505673645021	0.0017239727924064
CYB561D1	274.075	-0.00939166270982603	0.111041834407874	-0.0845776977650514	0.932597130129538	0.963192104102325
AMIGO1	213.526	0.307565793476864	0.120059281313883	2.5617827302561	0.0104136442270531	0.0351829733943565
GPR61	2.9424	-2.03750131870493	1.06563061587696	-1.91201462152828	0.055874318661177	0.13515479855785
GNAI3	2618.11	-0.270873009083784	0.073945024743305	-3.66316746831989	0.000249115552335148	0.00150743876087455
RNU6V	0.283493	0.792949106639637	3.72490528212899	0.212877656364573	0.831422390578209	NA
MIR197	0	NA	NA	NA	NA	NA
GNAT2	15.2704	-1.48461986309528	0.427543747600054	-3.47243965425514	0.000515750947370001	0.00279490412459751
AMPD2	781.451	0.626347745912442	0.100778693947543	6.21508099954604	5.12981810801643e-10	1.49587264932555e-08
RPL7P8	0.408823	0.178005056876463	3.05105460392185	0.0583421406642981	0.953476101265161	NA
GSTM4	395.193	0.0634467890480977	0.109309661651734	0.580431666234979	0.561623555850037	0.713172100014391
GSTM2	110.236	-0.457577487096319	0.151119718655608	-3.02791383657289	0.00246248288360319	0.010632620120087
GSTM1	92.7793	-0.28663442051069	0.177860208045453	-1.61157137765991	0.107055243290273	0.223258363719899
GSTM5	0.607494	-1.24855717228811	2.21935753192786	-0.562575950168579	0.573723672405416	NA
GSTM3	805.048	-0.0880277322266414	0.063412385635038	-1.38817884463887	0.165082592545118	0.30950148114895
EPS8L3	0.296119	0.789949233791609	3.19031423662705	0.247608597523854	0.804437257984767	NA
NDUFA5P10	0.529986	1.59163335722446	3.20240389270398	0.497012060487021	0.619180546484181	NA
LINC01768	3.77084	-1.4491505373364	0.914815108157183	-1.58409117253823	0.113172972916649	0.232744952692034
CSF1	5631.37	0.794513654930633	0.0888382226220736	8.94337630223165	3.77457768234605e-19	6.02258795674705e-17
AHCYL1	3580.48	0.192054061557054	0.0510954237559567	3.75873312009991	0.000170775877329093	0.0010903482118788
STRIP1	857.517	0.156180804414275	0.0687750598017294	2.27089303687305	0.023153453888266	0.0675046312036274
ALX3	0.183531	0.729614117749561	4.16848313822207	0.175031082903877	0.861055209947945	NA
LINC01397	0.142662	-1.36080528599412	4.46983312156003	-0.30444207848171	0.760791114205276	NA
UBL4B	0.240697	-0.39908742238069	4.46983312152846	-0.0892846358085563	0.928855704148841	NA
SLC6A17	0	NA	NA	NA	NA	NA
SLC6A17-AS1	0	NA	NA	NA	NA	NA
KCNC4-DT	0.267256	-0.399083612910804	4.3501000791613	-0.0917412486261114	0.92690362389789	NA
KCNC4	32.5882	0.187168304377935	0.297514188867761	0.629107153141955	0.529278907778814	0.687270185586417
RBM15-AS1	5.37908	0.315286455224591	0.651433996743476	0.483988334659706	0.628394147983537	0.765046805704403
RBM15	714.16	0.383840916987412	0.0702485101643125	5.46404352333738	4.65409346882116e-08	8.1149157565126e-07
LAMTOR5-AS1	17.4958	-0.848522889103115	0.396369265444127	-2.14073835455521	0.0322951436637306	0.0879278436549702
SLC16A4	14.529	-0.598257961337728	0.427941226474109	-1.39799094905366	0.162115785148793	0.305347304875043
LAMTOR5	985.873	-0.185228597237946	0.0627035314711201	-2.95403772151587	0.00313645665602474	0.0130689557584002
PROK1	0.0603986	0.178014656371532	4.46983312156003	0.0398257947288651	0.968232011321684	NA
CYMP	0	NA	NA	NA	NA	NA
CYMP-AS1	0.467032	-1.36084019978355	2.56527843335843	-0.530484403598232	0.595776119728562	NA
KCNA10	0.281158	0.178001388000495	3.65756901126255	0.048666583583901	0.961185006742696	NA
KCNA2	0	NA	NA	NA	NA	NA
KCNA3	0	NA	NA	NA	NA	NA
NRBF2P3	0.403098	-0.783759834018957	3.04871931265283	-0.257078383951644	0.797118264001577	NA
OR11I1P	0	NA	NA	NA	NA	NA
CD53	1.06132	-0.0477043981416177	1.56111459579628	-0.0305579092464285	0.975622110015546	NA
LRIF1	673.563	-0.196982410516743	0.0822082383798326	-2.39613954025643	0.0165687812592733	0.0513143741875278
CCNT2P1	0	NA	NA	NA	NA	NA
RNA5SP54	0	NA	NA	NA	NA	NA
DRAM2	481.804	0.0454421785930528	0.0904362806255605	0.502477305332803	0.615331812485416	0.75466330074603
CEPT1	530.455	-0.177964403291896	0.078898765233024	-2.25560441619442	0.0240954164021854	0.0696506199983185
DENND2D	23.7868	-0.385054587320152	0.36426406506258	-1.057075413832	0.290477170970822	0.459917655179696
CHI3L2	4.47488	-0.888905746392226	0.692584391590921	-1.28346199710095	0.199330265500401	0.354415071371651
CHIAP1	0	NA	NA	NA	NA	NA
CHIAP2	0.043106	0.178014656371532	4.46983312156003	0.039825794728865	0.968232011321684	NA
CHIA	0	NA	NA	NA	NA	NA
PIFO	2.39297	-0.809404404403603	0.927075294422753	-0.873072995551652	0.382623291891545	0.55656554662677
CHIAP3	0	NA	NA	NA	NA	NA
HIGD1AP12	0	NA	NA	NA	NA	NA
PGBP	0.35257	-0.399070447982852	3.04610941615147	-0.131009886206598	0.895767486752259	NA
OVGP1	52.4716	0.393992733302357	0.220941037145767	1.78324831996882	0.0745458899468712	0.169461644713902
UBE2FP3	8.85208	-0.0477160899089103	0.595658477425311	-0.0801064564969502	0.936152587710967	0.96496064453166
WDR77	451.936	0.00945680719948789	0.0926866882116137	0.102029831704602	0.918732996362195	0.955841241580083
ATP5PB	1747.71	-0.0399868763540665	0.0528103102851361	-0.757179348846225	0.448942420686805	0.619536598229942
C1orf162	7.1953	0.556830135783295	0.717914000075115	0.775622338782966	0.437972006590691	0.608862448419231
TMIGD3	1.93875	-1.03737301477051	1.40123595905021	-0.740327143383948	0.45910151476478	NA
RNU6-792P	0	NA	NA	NA	NA	NA
ADORA3	0.217255	0.177999968088318	3.96471369483933	0.0448960459162566	0.96419016857018	NA
RAP1A	850.031	-0.242485721880003	0.112876734855022	-2.14823472871934	0.0316951131272149	0.0866849043209227
LINC01160	5.5415	-0.635816901539612	0.586868164913722	-1.08340669941278	0.278627943347272	0.447057623169757
KRT18P57	0.904032	-1.81698287280351	1.76870920061511	-1.02729316507859	0.304282439823764	NA
RNU6-151P	0	NA	NA	NA	NA	NA
INKA2	100.183	-0.140492323905939	0.159637422438978	-0.880071362713482	0.37882065159129	0.552612875656675
INKA2-AS1	2.07318	0.296267226548675	1.24181256022547	0.238576445462013	0.811434031557884	NA
DDX20	1018.83	0.0712557907594645	0.0733304780289438	0.971707708373858	0.331195980863035	0.504141627606563
KCND3	1.91423	-0.478233123809601	1.0381252725356	-0.460669956181229	0.645035413090326	NA
KCND3-IT1	0	NA	NA	NA	NA	NA
KCND3-AS1	0	NA	NA	NA	NA	NA
LINC01750	0	NA	NA	NA	NA	NA
LINC02884	0	NA	NA	NA	NA	NA
TXNP3	0	NA	NA	NA	NA	NA
CTTNBP2NL	1366.47	-0.0428027716506221	0.0526673109748101	-0.812700911787464	0.416389558338222	0.5889223223276
MIR4256	0.47435	0.781670616099361	2.41211149877121	0.324060731229697	0.745892055962139	NA
WNT2B	43.2865	-0.264562564098109	0.28117866261095	-0.940905549665299	0.346753263387901	0.519868623675168
ST7L	311.699	-0.233183761564642	0.101748146004447	-2.291774059003	0.0219186843244319	0.0645387722804868
CAPZA1	5110.99	-0.186197347581211	0.0834032657282149	-2.23249468657462	0.0255822860146471	0.0730621913198193
MRPL53P1	2.24929	-0.895813855304896	0.984009760626127	-0.910370903978521	0.362626936907254	0.536486125254757
RNU7-70P	0	NA	NA	NA	NA	NA
MOV10	1815.88	0.178630664103974	0.076361868912952	2.33926522028426	0.0193217115138304	0.0582014222221266
RHOC	2236.75	0.137798190652373	0.0760646309060545	1.81159349635923	0.0700490305976195	0.161849624931358
PPM1J	3.55868	0.0508374592983262	0.923209981267492	0.055065976679033	0.956085901676684	0.976879167223933
PPM1J-DT	0.292343	-1.36083027607098	3.66633399823091	-0.37116920518633	0.710511508152714	NA
TAFA3	1.21423	2.44647619765168	1.75100599946251	1.39718321833429	0.162358481864393	NA
NUTF2P4	0.0728599	-0.399063840089395	4.46983312156003	-0.089279359930582	0.928859896946105	NA
LINC01356	9.86805	1.27081906096176	0.677367722213789	1.87611399139073	0.060639628866725	0.143903191107467
LINC01357	10.7191	0.362086844812536	0.470240675884914	0.770003241704153	0.441297969742801	0.611876747192982
SLC16A1	55.5085	0.699624341466194	0.289132183636998	2.41973872526264	0.0155316622065721	0.0487734486718581
AKR7A2P1	0.474348	-3.45409923765637	2.60430572246496	-1.32630328607775	0.184739258833845	NA
SLC16A1-AS1	0.440766	0.327570905459435	3.3042651893751	0.0991357795714289	0.921030464010261	NA
LRIG2-DT	0.739075	0.465072069106232	1.99667926457469	0.232922772003292	0.815821375213494	NA
LRIG2	487.155	-0.129597787042073	0.0922716019879166	-1.40452516538127	0.160162523314551	0.302704179361132
RLIMP2	0	NA	NA	NA	NA	NA
MAGI3	758.24	-0.162660725561904	0.0801380122562335	-2.02975742699747	0.0423812023697133	0.108670902922826
MTND5P20	0	NA	NA	NA	NA	NA
PHTF1	1364.98	-0.244264171983596	0.0546301611329535	-4.47123286693462	7.77699595037595e-06	7.44803694839799e-05
RSBN1	609.181	-0.122904309448508	0.117540384019865	-1.04563474480172	0.295729701344211	0.465426164081572
PTPN22	60.9194	-1.02786167526821	0.188235332301977	-5.46051404217388	4.74757935636771e-08	8.2523956479185e-07
AP4B1-AS1	5.64887	-0.156216429571736	0.714905299993879	-0.218513458458168	0.827029073337283	0.902773494761872
BCL2L15	5.00784	-0.0925691481274607	0.83186412633252	-0.111279168312708	0.911394974075877	0.951566343388191
AP4B1	216.044	-0.214459707191414	0.112432270627806	-1.90745687153609	0.0564614508484294	0.136049653540317
DCLRE1B	696.906	-0.072010419644406	0.0748940400333834	-0.961497331594183	0.336302166530303	0.509620477914725
HIPK1-AS1	3.0506	-0.00518266833666676	1.16982335697363	-0.00443029993013176	0.996465143649458	0.998724855575421
HIPK1	2268.18	0.0549568606613324	0.0509250002585704	1.07917251609799	0.280510829210442	0.44901378520123
OLFML3	49.4047	0.507773010605823	0.212702510159175	2.3872450316916	0.0169751729952385	0.0523811532327073
SYT6	0	NA	NA	NA	NA	NA
MRPL57P1	0	NA	NA	NA	NA	NA
TRIM33	2080.54	-0.14184705427364	0.0815403509747888	-1.73959337405228	0.0819304435413454	0.182495665957431
EIF2S2P5	0.0586657	-1.36079327571123	4.46983312156003	-0.304439391517216	0.760793161007495	NA
PKMP1	4.66881	-0.749018312929275	0.719429853942125	-1.04112764965899	0.297816308579391	0.467576027433788
BCAS2	1091.79	-0.0676785620668818	0.0831136506054149	-0.814289368520079	0.415479198766051	0.588076599809245
DENND2C	164.025	-0.8037326223268	0.123967970180073	-6.48338938807593	8.96846356279828e-11	3.06601421326948e-09
AMPD1	1.1353	-0.556880146320671	1.76245790998584	-0.315967912291956	0.752026863658991	NA
RN7SL432P	0	NA	NA	NA	NA	NA
NRAS	3080.03	-0.0629579923750293	0.08757586309424	-0.718896624601695	0.472204616354838	0.641632254873413
CSDE1	14192.6	0.0126522800733041	0.0401834830529825	0.314862702584093	0.752865901300555	0.853986880287532
RNY1P13	2.22659	-0.63694704470433	0.948904000074289	-0.671244978053063	0.502064479821489	0.665732383161179
SIKE1	1414.57	-0.269429606767714	0.0920445174974094	-2.92716626794526	0.00342065956581494	0.0140126211030961
NR1H5P	0	NA	NA	NA	NA	NA
SYCP1	0	NA	NA	NA	NA	NA
TSHB	0	NA	NA	NA	NA	NA
TSPAN2	58.3283	-0.136170322818567	0.206221236528954	-0.660311833594541	0.509053737710492	0.671420561950991
LINC01765	0	NA	NA	NA	NA	NA
NGF-AS1	0.148866	0.17800054947599	4.46976934654908	0.0398232068984536	0.968234074474896	NA
NGF	55.3319	-0.452222604459716	0.21148575035812	-2.13831240967272	0.0324913960398142	0.0883768062433866
ELOCP20	0	NA	NA	NA	NA	NA
CNOT7P2	0	NA	NA	NA	NA	NA
RN7SL420P	0	NA	NA	NA	NA	NA
VANGL1	1899.46	-0.0200953451618175	0.0607541559918607	-0.330764946590808	0.740822040442162	0.845732242321856
CASQ2	0.225503	-0.399084456680773	4.46983312153579	-0.0892839723160966	0.928856231433363	NA
NHLH2	0.0576685	0.178014656371532	4.46983312156003	0.039825794728865	0.968232011321684	NA
HNRNPA1P43	1.11005	-0.498676898655306	1.91425645056405	-0.260506839879456	0.794472839947383	NA
LINC01649	0.759208	1.83134191366691	2.25089834350818	0.813604896439984	0.41587133194671	NA
SLC22A15	290.065	0.018480335025178	0.0997610979773551	0.185245906469202	0.853036163979882	0.918240875852325
MAB21L3	4.4884	0.552122572573749	0.846176302929699	0.652491177857552	0.514084362220471	0.675212302417863
LINC01779	0.460221	0.734385903742946	2.5533288011217	0.287619010689232	0.773638391102966	NA
U3	3.58982	0.348404102778427	0.872876967951098	0.399144570850844	0.689786682534345	0.809489464453467
ATP1A1	11402.5	0.154793238765067	0.0370700969820201	4.17569014831942	2.97083974259441e-05	0.000240180748405828
ATP1A1-AS1	90.7326	-0.416316204999504	0.187955988476607	-2.21496643109788	0.0267623687215335	0.0757570247797775
RNU6-817P	0	NA	NA	NA	NA	NA
LINC01762	0.666875	-2.31012740989964	1.97333759019104	-1.17067014857605	0.241731388623137	NA
CD58	733.178	0.12754157268256	0.0900307274179528	1.41664492046664	0.156586768123104	0.297567641490568
NAP1L4P1	65.9718	-0.182009742556934	0.20635713219467	-0.882013335915291	0.377769595592355	0.551553072655626
MIR548AC	0	NA	NA	NA	NA	NA
IGSF3	112.019	1.16155975515375	0.217428623367548	5.34225778171905	9.17959868187978e-08	1.46882263487827e-06
MIR320B1	0	NA	NA	NA	NA	NA
LINC02868	0	NA	NA	NA	NA	NA
GAPDHP64	0.647248	-0.222508025238204	2.02602663357899	-0.109824827349452	0.912548300765552	NA
NEFHP1	0	NA	NA	NA	NA	NA
CD2	0.181196	1.32965738147821	4.4534614706565	0.298567168536029	0.765270319103047	NA
FTH1P22	0	NA	NA	NA	NA	NA
PTGFRN	3.09741	1.77788271669378	1.29287982277383	1.3751337791624	0.169089973695063	0.314992700198767
RNA5SP55	0	NA	NA	NA	NA	NA
CD101	0.184022	-0.399076264772995	4.46983312154748	-0.0892821396058814	0.928857687907847	NA
CD101-AS1	1.26794	-1.91483075241738	1.55194503161215	-1.23382640068654	0.21726759948137	NA
TTF2	974.993	-0.287502176154346	0.0700744054092421	-4.10281292399561	4.08157266415104e-05	0.000315354091856202
MIR942	0	NA	NA	NA	NA	NA
TRIM45	103.681	-0.62165377275527	0.159734952651529	-3.89178299699656	9.95102297892995e-05	0.000683042417380853
RPS15AP9	0.203285	0.795500799612315	4.46709949801106	0.178079937544822	0.858660197710208	NA
VTCN1	0.920384	-1.58418351817677	2.13139898851237	-0.743259955885812	0.45732431046427	NA
LINC01525	0	NA	NA	NA	NA	NA
MAN1A2	1618.18	0.255263464572787	0.0834501485295013	3.05887369969804	0.00222170793367764	0.00975739970976107
VPS25P1	0.113866	0.178007450165799	4.46983312156003	0.0398241825421153	0.96823329664092	NA
TENT5C-DT	0.0516786	-0.399059036012234	4.46983312156003	-0.0892782851528376	0.92886075108384	NA
TENT5C	958.977	-0.436480809805594	0.122640559851496	-3.55902492889893	0.000372234202678034	0.00212545478389385
VDAC2P3	0.508527	-2.75768075501908	2.35033776198461	-1.17331253389322	0.240670497812572	NA
PNRC2P1	0.0875624	-1.36079327571123	4.46983312156003	-0.304439391517216	0.760793161007495	NA
GDAP2	607.994	-0.137343495130147	0.0831915747318138	-1.65093034448384	0.0987527988519705	0.210459436363833
WDR3	1398.75	-0.26198932309543	0.0568340476998787	-4.60972486912962	4.03202207557632e-06	4.16940488306026e-05
SPAG17	6.93134	0.0274426389773903	0.610884339228091	0.0449228065202434	0.964168838218401	0.981628348550962
RNA5SP56	0	NA	NA	NA	NA	NA
PSMC1P12	0.27308	0.17801333264093	2.8594213855026	0.0622550189851225	0.950359748604464	NA
TBX15	3.5449	0.952234732807561	0.834267668434475	1.14140193709587	0.253702698963524	0.418499341419105
WARS2	347.108	-0.0674721813609507	0.0950725733202841	-0.70969133373142	0.47789556745485	0.646094942635002
WARS2-IT1	0.425325	-3.67741805989456	3.00873186579532	-1.22224851662628	0.22161366178225	NA
RBMX2P3	0.49396	-1.04078919010464	2.28600243532633	-0.45528787459759	0.64890214839651	NA
RPS3AP12	0.415445	-1.83083891300265	2.30245128789945	-0.795169445114706	0.426514942904943	NA
WARS2-AS1	353.331	0.0998371581061887	0.0961597027272189	1.03824320661017	0.299156842002009	0.468875884420348
RPL6P2	0.345103	-0.783757748723498	3.07265319672768	-0.255075239066415	0.798664988104842	NA
LINC01780	0	NA	NA	NA	NA	NA
RNU1-75P	0	NA	NA	NA	NA	NA
HAO2	0.043106	0.178014656371532	4.46983312156003	0.039825794728865	0.968232011321684	NA
HAO2-IT1	0	NA	NA	NA	NA	NA
HSD3B2	0	NA	NA	NA	NA	NA
GAPDHP74	0	NA	NA	NA	NA	NA
HSD3BP2	0	NA	NA	NA	NA	NA
GAPDHP23	0.17982	-0.399078726771657	4.46983312155882	-0.0892826904089164	0.928857250178737	NA
HSD3BP1	0	NA	NA	NA	NA	NA
GAPDHP58	0.142662	-1.36080528599412	4.46983312156003	-0.30444207848171	0.760791114205276	NA
HSD3B1	0	NA	NA	NA	NA	NA
GAPDHP32	0.493658	1.0674155093741	2.0646461858176	0.516996818489462	0.605158379742749	NA
HSD3BP3	0.0661718	-0.399059036012234	4.46983312156003	-0.0892782851528376	0.92886075108384	NA
GAPDHP27	0.0647986	-0.399063840089395	4.46983312156003	-0.089279359930582	0.928859896946105	NA
HSD3BP4	0.103812	-0.399066716488763	4.46983312155882	-0.0892800034444218	0.928859385538594	NA
GAPDHP33	0.799479	-1.24327584826168	1.97455841060058	-0.62964754123608	0.528925211600357	NA
LINC00622	2.91927	-1.25846707168035	0.92497156588167	-1.36054676500331	0.173656964660975	0.32077984308771
HSD3BP5	3.20526	-0.187457189039932	0.908383935799307	-0.206363390690066	0.836507065334895	0.908423427078747
ZNF697	845.403	0.181039461370731	0.103797365594335	1.74416239115621	0.081130777235638	0.181143872658263
PHGDH	86.3684	1.44225278336901	0.346071327151621	4.16750152415004	3.07956454293211e-05	0.000247550737236744
HMGCS2	0.043106	0.178014656371532	4.46983312156003	0.039825794728865	0.968232011321684	NA
REG4	0.293329	0.795234196364279	4.37348667861908	0.181830711924192	0.855715581644165	NA
NBPF7P	0.193219	0.177999074497258	4.15101750952283	0.0428808296011546	0.965796530454798	NA
PFN1P9	0.262687	-2.98423099795778	4.38552996288295	-0.680472148911284	0.496205550911633	NA
NOTCH2P1	0.046301	-0.399059036012234	4.46983312156003	-0.0892782851528376	0.92886075108384	NA
ADAM30	0.0367886	-0.399059036012234	4.46983312156003	-0.0892782851528376	0.92886075108384	NA
NOTCH2	7283.86	-0.10643756412689	0.0723228822356277	-1.47169970051963	0.141101988520564	0.275254663419643
RNU6-465P	0	NA	NA	NA	NA	NA
SEC22B	708.94	0.00186326754972125	0.0690467686932784	0.0269855865087374	0.978471230145716	0.988819545617501
7SK	0.191535	-2.51521403242804	4.41342742077521	-0.569900395458696	0.568745256653647	NA
U1	0.262909	-0.399068020706917	3.27046292166129	-0.122021875883003	0.902881693278509	NA
NBPF8	421.621	-0.19549924498203	0.0892186062737375	-2.19123849998515	0.028434537896942	0.0793324545448664
PFN1P2	6.05062	-0.987498318561416	0.62465382419972	-1.58087292561853	0.113907095949373	0.233934202525589
PDE4DIPP2	57.7549	-0.313683296708551	0.236395057881578	-1.32694523954765	0.184526797817864	0.33510247918931
U2	0.330859	-0.399086892981499	4.46983312153368	-0.0892845173702066	0.928855798273057	NA
NOTCH2NLR	1.3828	-1.18036434233892	1.43034138548242	-0.825232601335108	0.409239547886667	NA
NBPF26	52.5072	-0.0815294115970262	0.23254495553675	-0.350596345591947	0.725891198524526	0.835433763316053
RNVU1-19	0	NA	NA	NA	NA	NA
PPIAL4A	1.00457	-2.04972358289065	1.33142350628773	-1.53949781809522	0.123682810151344	NA
LINC00623	43.0549	0.431053967743609	0.28106205269529	1.53366120972201	0.125113021383455	0.251185162650475
RNVU1-4	0.564972	0.405791131241341	2.17881536218702	0.186243927908615	0.852253477052582	NA
PDE4DIPP4	0	NA	NA	NA	NA	NA
FCGR1B	0.293695	-2.44881467282348	3.63912918838963	-0.672912267208388	0.501003107415232	NA
H2BP1	8.43883	0.457784308395688	0.656264379267538	0.69756080454439	0.485451900891171	0.651713294217939
H3P4	2.06415	-1.8991152822169	1.14793636784521	-1.6543733044905	0.0980516870781768	NA
RPL22P6	0	NA	NA	NA	NA	NA
FAM72B	97.4551	-0.568276150366635	0.152239241762478	-3.73278363572811	0.000189375258690677	0.0011955594439102
SRGAP2C	210.236	0.0301445497237391	0.13491643055451	0.22343127223159	0.823199867714492	0.900334930332075
SRGAP2-AS1	0.726516	-1.11871954755394	1.97656229830228	-0.565992556123752	0.571398840810292	NA
[truncated: 37,854 more rows]

## Sheet: CAR High vs. Low (DOWN)
Supplementary Table S4 - DESEQ
Column1	baseMean	log2FoldChange	lfcSE	stat	pvalue	padj
F3	3681.38	-0.610515	0.0421382	-14.4884	1.43503e-47	3.03384e-44
EHF	1431.62	-0.951125	0.0794643	-11.9692	5.15099e-33	3.62995e-30
COL12A1	1251.85	-0.91066	0.07698	-11.8298	2.73703e-32	1.59625e-29
DDX60L	943.394	-0.69319	0.0623436	-11.1189	1.01546e-28	4.64176e-26
ODC1	2844.56	-0.799923	0.0728843	-10.9752	5.0273e-28	2.12567e-25
CPA4	902.242	-0.723211	0.0673722	-10.7346	7.00572e-27	2.57582e-24
MMP1	126.294	-1.4765	0.142799	-10.3397	4.65834e-25	1.31311e-22
DDX60	1853.31	-0.643128	0.0623592	-10.3133	6.1366e-25	1.67401e-22
OAS2	1176.61	-0.672973	0.067489	-9.97161	2.02922e-23	5.1846e-21
HPRT1	931.721	-0.75037	0.0776269	-9.66636	4.19006e-22	9.44885e-20
LINC00342	171.86	-1.53237	0.158565	-9.66398	4.28891e-22	9.54453e-20
CYP1B1	774.34	-1.31914	0.140419	-9.39433	5.7585e-21	1.17342e-18
SERPINB2	25.0408	-3.5338	0.381595	-9.26059	2.03304e-20	3.86346e-18
B3GALT5	414.342	-0.886238	0.0968288	-9.15263	5.55631e-20	9.78894e-18
RCAN1	1355.91	-0.642934	0.0713848	-9.0066	2.12547e-19	3.42363e-17
CLMP	458.685	-0.787141	0.0884249	-8.90181	5.49428e-19	8.68455e-17
ADAMTS6	335.189	-1.05349	0.11906	-8.84837	8.88041e-19	1.3654e-16
SYTL2	719.964	-0.611449	0.0694521	-8.80389	1.32148e-18	1.96055e-16
S100A2	1399.4	-0.778631	0.0905934	-8.59479	8.34174e-18	1.07698e-15
SEMA3E	78.8822	-1.43609	0.16731	-8.5834	9.21065e-18	1.16254e-15
FAT4	844.179	-0.764741	0.0893803	-8.55603	1.16817e-17	1.44214e-15
TRANK1	1584.5	-0.643745	0.0753834	-8.53962	1.34669e-17	1.65047e-15
KRTAP2-3	38.0406	-2.37091	0.278674	-8.50782	1.77236e-17	2.15654e-15
KCNQ1OT1	172.579	-1.38201	0.168756	-8.18941	2.625e-16	2.65848e-14
STYK1	219.626	-0.819787	0.100599	-8.14908	3.66712e-16	3.60593e-14
AHNAK	31532.3	-0.897626	0.111192	-8.07278	6.87143e-16	6.49255e-14
MPP1	390.408	-0.702616	0.08709	-8.0677	7.16351e-16	6.73091e-14
HERC6	1040.32	-0.609715	0.0774708	-7.87026	3.53901e-15	2.91977e-13
ABHD5	1026.3	-0.700179	0.089497	-7.82348	5.1381e-15	4.17792e-13
ILDR2	729.506	-0.660127	0.0847968	-7.78481	6.98191e-15	5.5439e-13
RPSA	1104.46	-0.622617	0.0825067	-7.54626	4.47938e-14	2.97097e-12
NXF3	87.7973	-1.30308	0.173252	-7.52129	5.42391e-14	3.54722e-12
ZNF780B	377.001	-0.698012	0.0940423	-7.42233	1.1508e-13	7.12949e-12
POGLUT3	1674.28	-0.69065	0.0953273	-7.24504	4.32321e-13	2.42114e-11
MCTS1	946.796	-0.626393	0.0866371	-7.23008	4.82714e-13	2.66802e-11
OXCT1	343.558	-0.619355	0.0856972	-7.22725	4.92872e-13	2.70647e-11
FZD4	297.194	-0.737841	0.102534	-7.19608	6.19704e-13	3.34858e-11
SYNE2	2840.98	-0.905969	0.126831	-7.14311	9.12456e-13	4.61258e-11
C3orf14	369.646	-0.652045	0.0933457	-6.98527	2.84312e-12	1.28916e-10
ZBTB20	173.521	-1.05826	0.153033	-6.91523	4.67103e-12	2.06269e-10
PALS2	602.747	-0.672216	0.0976138	-6.88648	5.71888e-12	2.48009e-10
AOX1	791.999	-0.634843	0.0929024	-6.83345	8.28983e-12	3.44486e-10
NOG	339.598	-0.807362	0.118397	-6.81913	9.15935e-12	3.76e-10
RPL39	287.86	-0.982574	0.145046	-6.77423	1.25073e-11	5.04859e-10
TLN2	482.117	-0.736787	0.109299	-6.74102	1.57281e-11	6.17192e-10
IFI27	161.7	-0.840162	0.124996	-6.72148	1.79885e-11	6.93028e-10
CPED1	256.766	-0.838142	0.124904	-6.71029	1.94236e-11	7.38229e-10
ANO2	39.8971	-1.8513	0.275952	-6.70878	1.96258e-11	7.44239e-10
CCDC15	279.007	-0.615168	0.0919258	-6.69201	2.20132e-11	8.29253e-10
SUSD5	285.781	-0.621309	0.0929228	-6.68629	2.28894e-11	8.58378e-10
PDCD6IP-DT	167.009	-0.755897	0.113274	-6.67319	2.50297e-11	9.32439e-10
CD274	353.196	-0.609822	0.091524	-6.66297	2.68347e-11	9.97482e-10
LINC00973	385.272	-0.61918	0.0937504	-6.60456	3.98688e-11	1.4439e-09
NEU3	297.71	-0.660003	0.100208	-6.58635	4.50761e-11	1.60838e-09
GSAP	376.122	-0.687752	0.104676	-6.57029	5.0217e-11	1.77326e-09
DENND2C	164.025	-0.803733	0.123968	-6.48339	8.96846e-11	3.06601e-09
PURB	1591.96	-0.636671	0.0987359	-6.44823	1.13167e-10	3.77515e-09
SRPX	668.36	-0.618743	0.0964345	-6.4162	1.39717e-10	4.56185e-09
CDKL5	370.188	-0.613636	0.097128	-6.31781	2.65302e-10	8.27869e-09
PCLO	197.915	-0.966764	0.153145	-6.31273	2.74162e-10	8.51204e-09
MARCHF4	152.919	-0.80522	0.128159	-6.28297	3.32167e-10	1.0159e-08
MPP4	172.983	-0.785917	0.12543	-6.2658	3.70924e-10	1.11716e-08
KLF8	80.6141	-1.07339	0.173214	-6.19693	5.75756e-10	1.65327e-08
IL6	646.674	-0.917793	0.148215	-6.1923	5.9291e-10	1.69677e-08
HMGA2-AS1	113.957	-1.36283	0.220396	-6.18356	6.26725e-10	1.78148e-08
TXK	119.809	-0.951674	0.154306	-6.16743	6.94087e-10	1.94356e-08
TRIM36	272.785	-0.627915	0.102112	-6.14926	7.78451e-10	2.14429e-08
DANT2	20.8244	-2.74193	0.447008	-6.13398	8.57099e-10	2.34186e-08
MYH16	198.805	-0.855147	0.139816	-6.11624	9.58115e-10	2.57216e-08
MYORG	235.047	-0.621863	0.101845	-6.106	1.02157e-09	2.72521e-08
IRAK3	100.158	-1.10106	0.181294	-6.07334	1.25276e-09	3.29516e-08
GARS1-DT	357.943	-0.672212	0.111315	-6.03881	1.55258e-09	4.02742e-08
TTN	94.6106	-1.12665	0.18678	-6.03199	1.61958e-09	4.18836e-08
FSIP2	114.337	-1.14578	0.192118	-5.96395	2.46219e-09	6.05275e-08
C15orf48	253.054	-0.788228	0.132502	-5.94878	2.70142e-09	6.55511e-08
SACS	1959.88	-0.637787	0.107602	-5.92729	3.07969e-09	7.37774e-08
GFOD1	156.4	-0.778402	0.131465	-5.921	3.19991e-09	7.62255e-08
FANCB	334.532	-0.924113	0.156804	-5.89343	3.78268e-09	8.89797e-08
HDAC2-AS2	74.5198	-1.00818	0.171306	-5.88525	3.97442e-09	9.31015e-08
HIF1A-AS3	62.2873	-1.1387	0.193515	-5.88428	3.99801e-09	9.33956e-08
UBN2	822.92	-0.629277	0.108613	-5.79373	6.88407e-09	1.49846e-07
RPL13AP20	133.849	-0.725667	0.125881	-5.7647	8.18044e-09	1.74252e-07
RAB38	173.061	-0.635149	0.112559	-5.64278	1.67323e-08	3.31374e-07
PPP1R3C	83.2146	-0.9998	0.177197	-5.64232	1.67777e-08	3.31884e-07
RPA3	478.249	-0.74394	0.132381	-5.61968	1.91311e-08	3.71487e-07
DGKH	355.145	-0.82938	0.147964	-5.60528	2.07915e-08	3.97791e-07
GPR15	39.2273	-1.90614	0.340392	-5.59984	2.14546e-08	4.08248e-07
RAB9B	220.185	-0.666378	0.119665	-5.56871	2.56627e-08	4.76436e-07
LINC01116	327.119	-0.641943	0.116746	-5.49861	3.82801e-08	6.83666e-07
ARHGEF26	357.831	-0.62801	0.114334	-5.49276	3.95697e-08	7.04465e-07
ANOS1	128.047	-0.788953	0.143688	-5.49074	4.00256e-08	7.10339e-07
MUC4	36.5876	-1.85307	0.338876	-5.46826	4.54463e-08	7.96511e-07
PTPN22	60.9194	-1.02786	0.188235	-5.46051	4.74758e-08	8.2524e-07
SPTLC3	678.091	-0.692239	0.126968	-5.45206	4.9789e-08	8.61905e-07
THSD7B	61.9829	-1.04663	0.19378	-5.40111	6.6231e-08	1.10798e-06
HCLS1	118.336	-0.827316	0.154123	-5.36788	7.96665e-08	1.29932e-06
RPP40	134.476	-0.727264	0.136149	-5.34168	9.20909e-08	1.47215e-06
TMEM107	150.318	-0.701265	0.131299	-5.34097	9.24507e-08	1.4765e-06
SORL1	479.384	-0.712727	0.133525	-5.33777	9.40988e-08	1.49887e-06
HSPD1P11	27.8384	-1.86129	0.350044	-5.31732	1.05306e-07	1.6537e-06
PLXNA4	232.103	-0.650768	0.1226	-5.30806	1.10797e-07	1.7287e-06
AIM2	177.099	-0.77368	0.145797	-5.30656	1.11716e-07	1.73983e-06
PABIR3	121.995	-0.779277	0.146859	-5.30629	1.11881e-07	1.7408e-06
MB	45.1293	-1.2199	0.23074	-5.28691	1.24398e-07	1.91094e-06
HSPE1	310.572	-0.626906	0.118621	-5.28496	1.25732e-07	1.92967e-06
LRRK2	167.554	-0.688453	0.130389	-5.27999	1.29189e-07	1.97556e-06
LINC02009	187.227	-0.718765	0.136365	-5.2709	1.35754e-07	2.06104e-06
PRLR	37.2055	-1.37744	0.261358	-5.2703	1.362e-07	2.06597e-06
MIR137HG	136.614	-0.719935	0.137756	-5.22618	1.7305e-07	2.57414e-06
IL24	192.058	-1.05614	0.203788	-5.18257	2.18849e-07	3.19361e-06
SLC16A12	164.957	-0.699203	0.135319	-5.16707	2.37798e-07	3.44045e-06
BTC	104.769	-0.793885	0.153747	-5.16357	2.42279e-07	3.4963e-06
RBMS3	348.579	-0.611544	0.11886	-5.14508	2.674e-07	3.83265e-06
COBLL1	100.121	-0.812624	0.158258	-5.13479	2.82458e-07	4.0348e-06
CNOT6L	679.574	-0.608167	0.118939	-5.11327	3.16622e-07	4.45139e-06
IGIP	124.76	-0.806672	0.157926	-5.10792	3.25724e-07	4.56797e-06
CCR5AS	132.126	-0.64074	0.125931	-5.08802	3.61817e-07	5.02828e-06
EIF4E3	113.254	-0.90741	0.179698	-5.04963	4.42665e-07	6.03773e-06
CRISPLD2	181.182	-0.71644	0.142393	-5.03143	4.86828e-07	6.53378e-06
PLB1	147.222	-0.693147	0.138148	-5.01743	5.23662e-07	6.99029e-06
LINC02454	116.585	-0.705462	0.141376	-4.98998	6.03866e-07	7.88663e-06
ZNF334	23.3009	-1.88454	0.378108	-4.98412	6.22443e-07	8.09176e-06
FAM221A	181.57	-0.68172	0.137016	-4.97546	6.5092e-07	8.41667e-06
CAMK4	239.273	-0.607837	0.122752	-4.95176	7.35465e-07	9.37372e-06
PRSS2	141.536	-0.85978	0.174657	-4.92268	8.53686e-07	1.0703e-05
LAMA4	138.494	-0.771976	0.157295	-4.90781	9.2097e-07	1.13862e-05
RASGRP3	139.636	-0.704685	0.144286	-4.88395	1.03983e-06	1.27163e-05
PTPRB	85.1215	-0.852879	0.174833	-4.87824	1.07035e-06	1.30151e-05
LYPD6	120.071	-0.771757	0.158377	-4.87291	1.09969e-06	1.33012e-05
ZNF429	34.8476	-1.28304	0.263302	-4.87288	1.09981e-06	1.33012e-05
PGM5P2	56.0187	-1.02489	0.211152	-4.85377	1.21134e-06	1.453e-05
KRBOX1	70.2248	-1.00943	0.208517	-4.84099	1.29192e-06	1.53875e-05
CT83	95.2638	-0.74786	0.154853	-4.82947	1.369e-06	1.61263e-05
RGS20	111.482	-0.752961	0.156193	-4.82069	1.43061e-06	1.68144e-05
LINC02551	17.8284	-1.81481	0.376735	-4.8172	1.45589e-06	1.70641e-05
DPY19L2P2	109.518	-0.755088	0.156933	-4.81155	1.49768e-06	1.74994e-05
SYT16	34.7444	-1.30082	0.271161	-4.79723	1.60874e-06	1.85724e-05
MBNL3	373.616	-0.61452	0.128647	-4.7768	1.78103e-06	2.03807e-05
CDC42	40.5232	-1.18339	0.249073	-4.75118	2.02232e-06	2.28263e-05
MATN2	236.392	-0.693984	0.146674	-4.73147	2.22899e-06	2.49167e-05
LPL	8.68405	-2.17768	0.467244	-4.66068	3.15163e-06	3.37151e-05
NOPCHAP1	156.098	-0.654121	0.140548	-4.65409	3.25422e-06	3.4681e-05
LNCOG	42.7068	-1.21412	0.262255	-4.62955	3.66455e-06	3.84243e-05
STARD13-AS	13.2778	-2.40084	0.51974	-4.61932	3.85003e-06	4.01018e-05
MYPN	38.912	-1.14251	0.247452	-4.61708	3.8917e-06	4.04799e-05
SHC4	118.883	-0.703101	0.152381	-4.61408	3.94832e-06	4.0943e-05
FLG-AS1	177.445	-0.658359	0.142939	-4.60587	4.10737e-06	4.23844e-05
COL4A4	40.6978	-1.12564	0.246598	-4.56467	5.00289e-06	5.06366e-05
SAP30L-AS1	171.069	-0.822994	0.18097	-4.54768	5.42393e-06	5.43776e-05
ZNF891	140.844	-0.806573	0.178499	-4.51864	6.22387e-06	6.13388e-05
ITGB8	286.14	-0.669262	0.148808	-4.49749	6.876e-06	6.67588e-05
RAB30-DT	123.454	-0.782819	0.17461	-4.48323	7.35202e-06	7.08921e-05
PCDHGA5	37.4762	-1.38588	0.310859	-4.45823	8.26392e-06	7.84771e-05
TMPO-AS1	130.949	-0.691324	0.155366	-4.44965	8.60088e-06	8.1494e-05
RYR2	102.636	-0.77644	0.17452	-4.449	8.62726e-06	8.1649e-05
LINC01006	113.093	-0.676629	0.15209	-4.44888	8.63173e-06	8.1649e-05
BEST3	54.7069	-1.01485	0.228388	-4.44351	8.85028e-06	8.35294e-05
STK31	40.2723	-1.12966	0.256049	-4.41187	1.02483e-05	9.4923e-05
ZNF594	123.016	-0.601851	0.136757	-4.40087	1.07817e-05	9.9266e-05
PTN	123.924	-0.754946	0.17217	-4.38489	1.16044e-05	0.00010609
CRNDE	175.656	-0.810518	0.185286	-4.37441	1.21762e-05	0.000111077
PPP1R26-AS1	38.378	-1.13261	0.25955	-4.36374	1.27856e-05	0.000115762
TVP23C	105.752	-0.67881	0.155827	-4.35617	1.32355e-05	0.000119421
GPNMB	160.164	-0.865446	0.199284	-4.34277	1.40698e-05	0.000125906
ZNF789	156.277	-0.756658	0.174384	-4.33903	1.43111e-05	0.000127526
H2BC20P	78.8406	-0.72572	0.167385	-4.33564	1.45338e-05	0.000129238
SCN9A	114.261	-0.739598	0.170605	-4.33516	1.45654e-05	0.000129383
OMG	14.7144	-1.7263	0.39965	-4.31954	1.56357e-05	0.000137303
EMSY-DT	57.1459	-0.90425	0.209469	-4.31687	1.58254e-05	0.000138897
EML5	54.067	-0.895259	0.208205	-4.29989	1.70881e-05	0.000148363
NDP	61.0994	-0.995145	0.232416	-4.28174	1.85439e-05	0.000159772
ZNF525	124.161	-0.619867	0.145006	-4.27477	1.91334e-05	0.000164344
GLMN	365.391	-0.662979	0.155887	-4.25293	2.10991e-05	0.000178782
PDCL3P4	37.3187	-1.01141	0.239796	-4.21778	2.46718e-05	0.000204546
CCR3	25.63	-1.29141	0.306386	-4.21497	2.49806e-05	0.000206701
RASD2	57.3399	-1.01019	0.240289	-4.20406	2.62173e-05	0.000215563
DDIT4L	33.4525	-1.30957	0.312708	-4.18784	2.81619e-05	0.000230209
CA5BP1	81.9066	-0.693784	0.165899	-4.18198	2.88986e-05	0.000234643
MAEL	71.296	-0.769186	0.184388	-4.17156	3.02526e-05	0.000244173
NLRP10	71.8744	-0.942581	0.22617	-4.16758	3.07853e-05	0.000247551
CYP1A1	162.518	-0.676143	0.162448	-4.16221	3.15179e-05	0.000252516
DEXI	77.255	-0.770315	0.185545	-4.15164	3.30106e-05	0.00026261
RPSAP58	32.6239	-1.16874	0.282382	-4.13885	3.49058e-05	0.000275741
SLC4A4	43.9579	-1.02417	0.247504	-4.138	3.50341e-05	0.000276626
ESYT3	22.2066	-1.33703	0.323236	-4.13638	3.52835e-05	0.000277946
ZNF717	78.1869	-0.752169	0.182848	-4.11363	3.8949e-05	0.000302454
KIR3DX1	26.4766	-1.35191	0.330308	-4.09289	4.26027e-05	0.000327072
PTPRG-AS1	95.7597	-0.707141	0.17391	-4.06613	4.78011e-05	0.000361727
PTGS1	80.6547	-0.682157	0.167823	-4.06474	4.8087e-05	0.00036324
LINC02535	78.3774	-0.731586	0.180451	-4.0542	5.03062e-05	0.000377978
LHFPL5	77.5942	-0.766847	0.189357	-4.04975	5.12731e-05	0.000383248
MUC6	38.5594	-1.24207	0.306854	-4.04774	5.17147e-05	0.000385648
MT-TG	10.3399	-2.08396	0.517546	-4.02662	5.65849e-05	0.000418278
CPA3	5.62867	-3.01033	0.750941	-4.00875	6.10415e-05	0.0004477
KANTR	198.3	-0.715528	0.178644	-4.00533	6.19299e-05	0.000453232
MCOLN2	97.201	-0.666225	0.166443	-4.00272	6.26179e-05	0.000457673
ST3GAL6-AS1	29.9973	-1.28173	0.320951	-3.99354	6.50944e-05	0.000474683
HRNR	52.5949	-0.900828	0.22578	-3.98985	6.61141e-05	0.000480941
BOLA3	56.9959	-0.848074	0.213795	-3.96676	7.28555e-05	0.000522786
LINC00630	109.322	-0.658304	0.166106	-3.96315	7.39687e-05	0.00052965
MIR4458HG	83.9819	-0.748706	0.189285	-3.95545	7.639e-05	0.000544911
MT-TS2	33.2824	-1.18248	0.299591	-3.94698	7.91423e-05	0.00056123
ZNF846	62.5882	-0.710448	0.180195	-3.94265	8.05853e-05	0.000570029
HECW2	79.8523	-0.760709	0.193095	-3.93955	8.16333e-05	0.000576719
VAC14-AS1	37.3038	-1.02106	0.260579	-3.9184	8.91369e-05	0.000621423
LONRF2	85.7635	-0.765321	0.19599	-3.9049	9.42627e-05	0.000650189
TRIM45	103.681	-0.621654	0.159735	-3.89178	9.95102e-05	0.000683042
DHFR2	108.834	-0.610835	0.156966	-3.8915	9.96251e-05	0.000683553
SETD9	64.3986	-0.717037	0.184349	-3.88957	0.000100422	0.000688183
ZNF665	52.1065	-0.898131	0.231055	-3.88708	0.000101456	0.000693768
COPG2IT1	11.1269	-1.83923	0.47346	-3.88465	0.000102479	0.000699727
PANK1	141.055	-0.627136	0.161501	-3.88317	0.000103105	0.000703433
TMEM144	95.9273	-0.653197	0.169293	-3.85839	0.000114136	0.000767344
S100Z	6.08799	-2.99927	0.778636	-3.85195	0.000117179	0.000785202
ZNF630	32.8458	-0.998525	0.259988	-3.84066	0.000122702	0.000816067
SUPT20HL2	3.30157	-4.29822	1.11943	-3.83966	0.000123207	0.000818783
NEGR1	105.577	-0.878759	0.22906	-3.83638	0.000124862	0.000828479
NTAN1P2	18.7268	-1.57669	0.411234	-3.83404	0.000126054	0.000835402
LINC01638	34.1536	-1.0121	0.264361	-3.82847	0.000128944	0.000852012
SNORA70	18.5544	-1.3697	0.35796	-3.8264	0.000130033	0.000858749
BCAR3-AS1	9.32356	-1.84868	0.484859	-3.81281	0.000137395	0.000900682
GPR85	93.1089	-0.750039	0.196974	-3.80781	0.000140204	0.000915548
RPSAP52	125.35	-0.63797	0.167939	-3.79882	0.000145387	0.000945016
TRMT12	34.2525	-0.957092	0.252086	-3.79668	0.000146645	0.000952459
SLC66A3	110.266	-0.6291	0.165889	-3.7923	0.000149259	0.000967037
ANKRD36C	85.7054	-0.785111	0.207267	-3.78792	0.000151914	0.000980755
FEZF1-AS1	114.918	-0.755938	0.199835	-3.7828	0.000155074	0.00100029
LIMD1-AS1	13.168	-1.60563	0.424561	-3.78186	0.00015566	0.00100259
IGSF6	8.31465	-2.46876	0.653007	-3.7806	0.00015645	0.00100725
ZNF491	47.0912	-1.09474	0.289795	-3.77764	0.000158325	0.00101777
DANT1	12.2391	-2.10201	0.560981	-3.74702	0.000178947	0.00113566
ST3GAL3	60.2943	-0.698044	0.186928	-3.73429	0.000188245	0.00118931
RPS4XP22	118.777	-0.635535	0.170326	-3.7313	0.000190496	0.00120219
ZNF460	81.1659	-0.756644	0.204445	-3.70096	0.000214783	0.00132723
LINC01303	62.3537	-0.730844	0.198161	-3.68812	0.000225914	0.00138941
TLR8	4.40652	-3.28595	0.896146	-3.66676	0.000245641	0.00149068
FLNB-AS1	32.8666	-1.18689	0.323998	-3.66326	0.000249025	0.00150743
LINC02827	67.8888	-0.755641	0.206742	-3.655	0.00025718	0.00155069
PDCD1LG2	53.9603	-0.709617	0.194218	-3.65372	0.000258468	0.00155624
CXCL11	20.4868	-1.23909	0.34002	-3.64418	0.000268245	0.00160767
BLID	4.13344	-2.68779	0.738321	-3.6404	0.000272212	0.00162798
TSPAN8	41.9223	-0.898296	0.247573	-3.62841	0.000285177	0.00169598
LRRC15	25.7827	-1.00964	0.281085	-3.59195	0.000328214	0.00191814
PLAC4	6.72264	-2.55737	0.713642	-3.58355	0.000338958	0.00196463
LINC02120	2.2281	-4.58247	1.28127	-3.57649	0.000348232	0.00201218
FLG	175.792	-0.625762	0.175195	-3.57181	0.000354527	0.00204169
NOSTRIN	51.3669	-0.866835	0.242689	-3.57179	0.000354546	0.00204169
ODAD2	59.5277	-0.795693	0.223002	-3.5681	0.000359585	0.00206638
ICA1L	75.1587	-0.679121	0.190401	-3.5668	0.00036137	0.00207252
BSN	14.1273	-1.42476	0.403024	-3.53516	0.000407524	0.00230278
ZNF681	78.9119	-0.777805	0.220109	-3.53372	0.000409752	0.00231081
SEPTIN7P13	45.1535	-0.90599	0.256485	-3.53233	0.000411916	0.00231915
PRKXP1	25.2405	-1.17218	0.334119	-3.50827	0.000451039	0.00250358
RAB33B-AS1	49.5361	-0.702031	0.2004	-3.50314	0.000459808	0.00254391
GALNT7-DT	59.1333	-0.663215	0.189362	-3.50236	0.000461149	0.00254883
PCDHGA6	59.9462	-0.816199	0.23377	-3.49146	0.00048039	0.00263622
GNAT2	15.2704	-1.48462	0.427544	-3.47244	0.000515751	0.0027949
LINC00881	5.76089	-2.63705	0.76036	-3.46816	0.000524044	0.0028353
FAM106A	48.5695	-0.885418	0.255568	-3.46451	0.000531201	0.00287035
HLA-DOA	62.1627	-0.699213	0.203938	-3.42856	0.000606781	0.00321507
DUSP18	61.809	-0.642878	0.187718	-3.4247	0.000615481	0.00325098
SNORD100	8.18637	-1.86944	0.547093	-3.41704	0.000633058	0.0033303
CFAP70	46.9403	-0.854508	0.250107	-3.41657	0.000634161	0.00333299
KLHL3	36.8082	-0.850327	0.249874	-3.40303	0.000666431	0.00347774
TMPPE	70.259	-0.672928	0.197943	-3.39961	0.000674831	0.00351398
COQ3	117.906	-0.631437	0.186179	-3.39155	0.000694983	0.00360007
CKMT2	6.49937	-2.66173	0.788306	-3.37652	0.000734095	0.00377404
ZNF433	85.0552	-0.614166	0.181936	-3.37572	0.000736227	0.0037836
RIBC2	73.0572	-0.61542	0.182344	-3.37504	0.000738052	0.00379067
DGKI	70.1115	-0.759361	0.225007	-3.37483	0.000738611	0.00379124
CEP295NL	16.5986	-1.28752	0.382702	-3.36428	0.000767441	0.00391545
PDIA3P1	55.648	-0.677181	0.201614	-3.35879	0.000782839	0.0039832
HELLPAR	64.3151	-0.864406	0.257892	-3.35182	0.000802829	0.00407144
ANKRD20A5P	28.5497	-1.05839	0.31638	-3.34532	0.000821878	0.0041618
HHLA3-AS1	12.5982	-1.77044	0.529295	-3.3449	0.000823116	0.00416433
LINC01004	34.3928	-0.986054	0.295419	-3.33782	0.000844396	0.00425418
LINC01104	5.65812	-2.35316	0.705758	-3.33424	0.000855329	0.00430541
CYP24A1	17.0781	-1.20369	0.361089	-3.3335	0.00085761	0.00431432
GHRLOS	17.9998	-1.30593	0.393564	-3.31821	0.000905977	0.00452534
DAW1	41.5254	-0.830102	0.250786	-3.31	0.000932944	0.00465179
LANCL3	55.1702	-0.747944	0.226386	-3.30384	0.000953699	0.00473573
MFAP1P1	2.54847	-4.30425	1.3113	-3.28244	0.00102915	0.0050584
THBS1-IT1	18.5816	-1.19293	0.363518	-3.28164	0.00103205	0.00507122
ZNF441	129.867	-0.640787	0.195392	-3.2795	0.0010399	0.00510534
ECM2	7.46657	-2.06883	0.631796	-3.27453	0.00105838	0.0051855
RUSC1-AS1	167.233	-0.69354	0.212945	-3.25689	0.00112639	0.00547903
DNAH11	82.5916	-0.625413	0.192227	-3.25352	0.00113986	0.0055366
IDI2-AS1	37.5954	-0.951441	0.292811	-3.24934	0.00115675	0.00560256
OR10A2	5.77008	-2.79526	0.86134	-3.24525	0.00117348	0.00567707
PROX2	13.2319	-1.61731	0.499209	-3.23975	0.00119636	0.00577124
RTL3	5.51459	-2.15666	0.666227	-3.23713	0.00120739	0.0058145
CAPN11	41.8249	-0.845155	0.261239	-3.23518	0.00121565	0.00584932
EIF4A1	149.924	-0.681089	0.210558	-3.23469	0.00121774	0.00585768
C8orf74	9.43455	-1.41142	0.436463	-3.23377	0.00122166	0.00586875
ZNF552	74.6717	-0.626548	0.194467	-3.22187	0.00127357	0.00608299
PTGFR	26.4467	-1.02485	0.318851	-3.21421	0.00130806	0.00623189
GP6	6.80884	-2.44418	0.761328	-3.21042	0.00132542	0.00630216
CCDC144B	61.5918	-0.901964	0.28115	-3.20812	0.00133605	0.00634558
EFCAB13	67.4994	-0.70754	0.221698	-3.19146	0.00141555	0.00665589
LINC01359	10.2506	-1.47399	0.462068	-3.18999	0.00142278	0.00668803
PCDHGB3	30.3986	-0.884373	0.279115	-3.16848	0.00153236	0.00712197
TMEM106A	61.9204	-0.624655	0.198068	-3.15373	0.00161196	0.00743874
MT-TH	61.1133	-0.7751	0.247181	-3.13576	0.00171409	0.00785011
MIR647	5.68891	-2.12615	0.678852	-3.13198	0.00173634	0.00793482
KIAA1755	42.1477	-0.867418	0.277011	-3.13134	0.00174008	0.00794545
NCK1-DT	31.7754	-0.809603	0.259661	-3.11792	0.0018213	0.00826058
NCR3LG1	50.2843	-0.64758	0.207709	-3.11773	0.00182252	0.0082639
LINC01504	13.8056	-1.31559	0.42467	-3.0979	0.00194898	0.00872502
TMOD1	8.50556	-1.5823	0.511341	-3.09442	0.001972	0.00881176
KRT34	47.6557	-0.655179	0.211784	-3.09362	0.00197729	0.00883072
MT-TR	4.83789	-3.07438	0.994484	-3.09143	0.00199195	0.00888144
INE1	27.7966	-0.852396	0.275835	-3.09024	0.00199997	0.00891135
ATG10	58.009	-0.667675	0.216869	-3.07871	0.00207902	0.00920965
ADAMTS9	50.6352	-0.758697	0.247032	-3.07125	0.00213162	0.00940326
CH25H	73.9129	-0.625887	0.204379	-3.06238	0.00219585	0.00965637
SLC9C1	3.8737	-2.98446	0.975369	-3.05982	0.00221469	0.00973165
C11orf71	30.945	-0.978952	0.320154	-3.05776	0.00223	0.00978365
RPS27AP12	3.51849	-3.01119	0.985074	-3.05682	0.002237	0.00981184
CLDN20	3.29069	-2.61796	0.857717	-3.05224	0.00227139	0.00993691
CAPN12	14.327	-1.33868	0.438657	-3.05177	0.00227493	0.00994573
DCT	5.91266	-2.06065	0.677256	-3.04264	0.0023451	0.0102092
TRPV3	9.98973	-1.49242	0.490816	-3.04069	0.00236037	0.0102625
FAM71F2	35.4293	-0.840391	0.276759	-3.03655	0.00239305	0.0103752
MT-TT	19.5327	-1.11209	0.366555	-3.03389	0.00241422	0.0104589
TIGD1	50.8912	-0.683543	0.22582	-3.02693	0.0024705	0.0106591
CCDC169	52.4287	-0.674936	0.223303	-3.02251	0.00250686	0.0107904
PRELID1P1	6.83668	-1.82121	0.60567	-3.00693	0.002639	0.0112996
LINC01106	9.21229	-1.46243	0.487695	-2.99865	0.00271179	0.0115644
FZD4-DT	7.50849	-1.52636	0.51123	-2.98566	0.00282963	0.0119974
RAB11FIP1P1	14.8374	-1.14223	0.382757	-2.98421	0.0028431	0.0120484
LINC01560	15.6141	-1.12374	0.376803	-2.98231	0.00286086	0.0120995
GAPDHP43	5.90947	-1.84905	0.622081	-2.97236	0.00295515	0.012433
DYNLT2B	40.5844	-0.755795	0.25445	-2.9703	0.00297507	0.0125012
EEF1A1P5	58.9736	-0.633811	0.213519	-2.9684	0.00299356	0.0125633
GTF2I-AS1	6.22742	-2.23766	0.755855	-2.96044	0.00307204	0.0128449
TBC1D29P	22.7517	-0.886223	0.299868	-2.95537	0.00312291	0.0130189
PRKAG1	24.1217	-0.851113	0.288389	-2.95127	0.00316474	0.0131458
DEPDC7	37.0173	-0.761805	0.258604	-2.94583	0.00322084	0.0133417
DKK3	47.0794	-0.771774	0.262873	-2.93592	0.00332557	0.0137101
ANKHD1-EIF4EBP3	45.2258	-0.777837	0.265647	-2.92809	0.0034105	0.0139902
ZNF385B	56.6154	-0.715905	0.244552	-2.92741	0.00341797	0.0140073
HNRNPLP2	20.6676	-0.935767	0.319686	-2.92714	0.00342093	0.0140126
LINC00880	6.53909	-1.82537	0.625108	-2.92009	0.00349929	0.0142852
LCMT1-AS2	7.78421	-1.55655	0.533455	-2.91786	0.00352444	0.0143705
H1-4	18.6171	-1.27307	0.436847	-2.91423	0.00356572	0.0145143
PPIAP41	5.69142	-1.92611	0.661108	-2.91345	0.00357456	0.0145398
RAD9B	15.1533	-1.18993	0.408423	-2.91347	0.00357433	0.0145398
PTPN23-DT	23.3171	-0.970587	0.334462	-2.90194	0.00370862	0.0150036
SNORA80B	2.62305	-3.07755	1.06086	-2.90098	0.00371997	0.0150409
ACVR1C	19.8778	-1.31081	0.452535	-2.89659	0.00377247	0.0151914
LUARIS	7.08021	-1.62793	0.562806	-2.89252	0.00382159	0.0153512
RNF32	59.7172	-0.666636	0.230694	-2.8897	0.00385612	0.015462
FGL2	2.20908	-3.24449	1.12494	-2.88416	0.00392464	0.0156921
RBMS3-AS3	43.3021	-0.66958	0.232178	-2.88391	0.00392775	0.0156971
RPS20P4	4.29386	-2.3883	0.828879	-2.88136	0.00395957	0.0158018
FAM111A-DT	42.3867	-0.611498	0.212218	-2.88146	0.00395835	0.0158018
ZNF300	10.5112	-1.88786	0.655511	-2.87998	0.003977	0.0158564
PAXBP1-AS1	55.2306	-0.692122	0.241162	-2.86995	0.0041054	0.0163069
MACC1	35.2362	-0.935695	0.326156	-2.86886	0.00411954	0.0163438
SOX9-AS1	13.7281	-1.14386	0.398982	-2.86694	0.00414468	0.0164282
RUNDC3A-AS1	15.3771	-1.10749	0.386441	-2.86588	0.00415852	0.0164676
TMEM30B	14.498	-1.16806	0.407726	-2.86482	0.00417252	0.0164998
GOLGA8H	26.7834	-0.87535	0.306763	-2.85351	0.00432396	0.0169892
LRRC4	5.04807	-2.12215	0.744283	-2.85126	0.00435458	0.0170862
RN7SL368P	5.55933	-2.49212	0.875475	-2.84659	0.00441898	0.0172965
SPRN	15.8828	-1.22333	0.430637	-2.84075	0.00450075	0.0175759
QRFP	19.7123	-0.987974	0.34786	-2.84015	0.00450926	0.0175969
PADI1	45.3371	-0.636297	0.224476	-2.83458	0.00458856	0.0178693
PCDHB18P	8.69563	-1.56028	0.551777	-2.82774	0.00468778	0.0181845
DIP2A-IT1	5.32347	-1.66696	0.589641	-2.82707	0.00469756	0.0182183
CCDC96	47.9352	-0.724682	0.256403	-2.82634	0.00470825	0.0182472
TCAF2	48.4536	-0.723552	0.256252	-2.82359	0.00474888	0.0183794
LINC02392	4.74648	-2.01601	0.714157	-2.82292	0.00475888	0.0184139
EOLA2-DT	20.3646	-1.05837	0.378408	-2.7969	0.00515948	0.0197381
SCN3A	32.663	-0.921615	0.329916	-2.79348	0.00521438	0.019907
LINC02746	6.47948	-1.71943	0.617206	-2.78582	0.00533923	0.0202608
KCNJ13	3.04696	-3.63941	1.3066	-2.7854	0.00534609	0.0202732
FOSB	290.771	-1.39988	0.502828	-2.78402	0.00536896	0.0203508
ABCC9	36.755	-0.713671	0.256723	-2.77992	0.00543715	0.020554
FSIP1	16.05	-1.14032	0.412009	-2.7677	0.0056453	0.0212081
ZNF154	14.6101	-1.2548	0.453502	-2.76691	0.00565895	0.02125
LINC01792	5.23879	-1.84643	0.668432	-2.76233	0.0057391	0.0214984
KCTD13-DT	21.0622	-1.09036	0.395157	-2.7593	0.00579249	0.0216553
ADAM12	37.4478	-0.659341	0.239114	-2.75743	0.00582569	0.0217649
PMS2P4	14.3588	-1.09274	0.396948	-2.75285	0.00590783	0.0220183
CFAP157	28.7912	-0.776757	0.282603	-2.74858	0.00598537	0.0222445
RGL4	4.08796	-2.77297	1.00988	-2.74584	0.00603557	0.0223957
GDF5	14.5058	-1.10736	0.404598	-2.73693	0.00620153	0.022926
LYZ	38.4028	-0.767965	0.280608	-2.73679	0.00620411	0.0229305
SCARNA9	13.1313	-1.13033	0.41309	-2.73628	0.00621384	0.0229515
PRRT3-AS1	21.7954	-0.940461	0.343787	-2.73559	0.00622686	0.0229745
BCL2L1-AS1	5.03543	-2.0406	0.746542	-2.73341	0.0062683	0.0231021
DIP2C-AS1	3.37957	-2.71025	0.992152	-2.73169	0.00630109	0.0231823
NUDT9P1	3.58911	-2.60711	0.955574	-2.72831	0.00636591	0.0233753
TM9SF5P	18.2177	-1.03227	0.379227	-2.72203	0.0064883	0.0237628
GGACT	14.9336	-1.01373	0.372725	-2.71978	0.00653249	0.0238987
CTSE	23.4649	-0.928735	0.34175	-2.71758	0.00657606	0.0240322
CTBP2P8	8.16093	-1.5174	0.560022	-2.70954	0.00673763	0.0245009
BRD7P2	3.94052	-2.21273	0.81761	-2.70634	0.00680292	0.0246852
TMPRSS6	6.83362	-1.61246	0.597349	-2.69936	0.0069472	0.0250796
THEGL	16.3735	-1.04666	0.389011	-2.69056	0.00713325	0.0256309
PCBP2P2	9.02812	-1.26593	0.4705	-2.6906	0.00713234	0.0256309
PP2D1	8.49465	-1.37036	0.511253	-2.6804	0.00735351	0.0262938
MIRLET7A1HG	38.5505	-0.725789	0.270931	-2.67887	0.00738702	0.0263914
BEND6	28.706	-0.733652	0.275511	-2.66288	0.00774745	0.0274859
MALINC1	55.8848	-0.6131	0.230326	-2.66188	0.00777054	0.0275462
LINC01085	18.9496	-1.16092	0.436475	-2.65977	0.00781934	0.0276844
ITGB8-AS1	5.3175	-1.74674	0.659635	-2.64804	0.00809605	0.0284912
LRP11	18.0003	-1.09917	0.415358	-2.64633	0.00813708	0.0286117
RUNDC3B	36.0823	-0.707214	0.267568	-2.64312	0.00821464	0.0288305
DIRAS3	18.6365	-1.12488	0.426177	-2.63946	0.00830375	0.0290801
RNF32-AS1	37.9878	-0.672974	0.255549	-2.63345	0.00845221	0.0295356
ZNF404	36.82	-0.652175	0.247949	-2.63028	0.00853141	0.0297693
LINC01852	22.6336	-0.878553	0.334703	-2.62488	0.00866805	0.0301962
PPIAP21	5.34715	-1.90108	0.725496	-2.62038	0.00878306	0.0305294
NEB	19.7201	-1.11064	0.424187	-2.61828	0.00883745	0.030679
RAP2C-AS1	12.7552	-1.32939	0.50837	-2.61501	0.0089224	0.0309104
LPP-AS2	45.0683	-0.606562	0.232647	-2.60722	0.00912806	0.0314939
AQP11	21.3037	-0.877537	0.336997	-2.60399	0.00921459	0.0317277
PFN1P6	5.83615	-1.84147	0.709741	-2.59456	0.0094712	0.0324856
LINC02615	41.6574	-0.632049	0.24366	-2.59397	0.00948737	0.0325213
RPL11P3	7.2217	-1.66057	0.640382	-2.59309	0.00951184	0.0325787
MSS51	32.5904	-0.669225	0.258748	-2.5864	0.00969855	0.033109
HRK	3.19986	-2.46449	0.953388	-2.58499	0.00973829	0.0332332
RRN3P3	46.877	-0.633639	0.24534	-2.5827	0.00980298	0.033427
PRRG3	7.03257	-2.02417	0.784271	-2.58096	0.00985255	0.0335757
FAM218A	23.3747	-0.885385	0.343851	-2.57491	0.0100267	0.034073
RPL30P11	6.6738	-1.53169	0.595897	-2.57039	0.0101585	0.0344585
NOTCH2NLC	32.3495	-0.705667	0.274838	-2.56758	0.0102412	0.0346743
NDUFV2-AS1	6.87527	-1.53414	0.597783	-2.56638	0.0102765	0.0347683
RDM1	37.2192	-0.684095	0.267145	-2.56076	0.0104443	0.0352724
LAMB4	8.95328	-1.45107	0.56825	-2.55359	0.010662	0.0358289
TNFAIP8L3	32.9572	-0.656813	0.257617	-2.54957	0.0107855	0.0361432
AK3P5	3.05921	-2.43028	0.953259	-2.54944	0.0107896	0.0361499
HK2-DT	20.5447	-0.790031	0.310332	-2.54576	0.0109039	0.036428
AGA-DT	6.26529	-1.77975	0.699111	-2.54573	0.0109049	0.036428
HMGN2P46	8.57181	-1.33536	0.525348	-2.54186	0.0110264	0.0367756
PHACTR2P1	4.32965	-1.8367	0.722884	-2.54079	0.0110602	0.0368709
SEZ6	10.3074	-1.26216	0.497857	-2.53518	0.011239	0.0373373
RPL7AP11	4.43436	-2.05684	0.812635	-2.53107	0.0113714	0.0377404
MTND5P11	10.2632	-1.27813	0.505035	-2.53077	0.0113812	0.0377581
RPL7AP60	4.66466	-2.2657	0.896469	-2.52736	0.0114922	0.0380741
GPA33	2.20828	-2.79179	1.10505	-2.5264	0.0115239	0.0381492
GCNT4	9.21194	-1.41162	0.56035	-2.51917	0.011763	0.0388192
PCED1B-AS1	3.40178	-2.33564	0.927835	-2.5173	0.0118258	0.0389806
LINC01355	28.0247	-0.822361	0.327074	-2.5143	0.0119269	0.0392604
HS3ST5	14.6399	-1.09389	0.436314	-2.50712	0.0121718	0.039981
ETF1P2	2.96712	-2.33554	0.934748	-2.49858	0.0124692	0.0407836
A1CF	2.88307	-2.45775	0.985535	-2.49383	0.0126374	0.0411744
LINC02725	38.1525	-0.722503	0.289818	-2.49296	0.0126685	0.0412597
ASIP	4.13071	-1.90762	0.766103	-2.49003	0.0127731	0.0415525
SPAG5-AS1	35.9752	-0.657127	0.264529	-2.48414	0.0129866	0.0421095
XNDC1N	13.0998	-1.12572	0.453527	-2.48215	0.0130593	0.0423126
C11orf42	4.15095	-1.88135	0.760633	-2.4734	0.0133835	0.0431483
N4BP2L2-IT2	35.2872	-0.665475	0.269287	-2.47125	0.0134642	0.0434
TRAM1L1	25.4272	-0.805652	0.326538	-2.46725	0.0136155	0.0437543
CD160	14.6203	-1.35086	0.548658	-2.46211	0.0138121	0.0442793
CD44-AS1	3.63266	-2.07366	0.843471	-2.45848	0.0139527	0.0446512
MT-TM	13.2922	-1.02145	0.41578	-2.45672	0.0140213	0.0448284
FAM151B-DT	14.5695	-0.975727	0.397292	-2.45594	0.0140516	0.044908
GPRASP1	49.3874	-0.774882	0.315859	-2.45325	0.0141572	0.0451859
MUSK	20.0774	-0.992568	0.406131	-2.44396	0.014527	0.0461659
SIK1	5.05995	-1.64555	0.675058	-2.43764	0.0147835	0.0468402
MTHFD1P1	4.01618	-2.06454	0.8471	-2.43719	0.0148019	0.0468723
PRELP	2.32217	-3.02082	1.24029	-2.43558	0.0148679	0.047046
PLCZ1	8.22457	-1.33589	0.549073	-2.43299	0.0149747	0.0473397
POLR2J2	3.98401	-1.99333	0.820993	-2.42796	0.0151842	0.0478499
NR4A3	40.0434	-0.735082	0.302811	-2.42753	0.0152022	0.0478976
USP18	39.7262	-0.657322	0.271243	-2.42337	0.0153773	0.0483585
RALGAPA1P1	7.30651	-1.58095	0.653307	-2.41991	0.0155242	0.0487734
POC1B-AS1	25.0929	-0.782112	0.323646	-2.41656	0.0156679	0.049136
ROS1	4.1836	-1.90235	0.787802	-2.41476	0.0157455	0.0493666
RPS4XP6	5.74673	-1.57212	0.652093	-2.41089	0.0159137	0.049699

## Sheet: CAR High vs. Low (UP)
Supplementary Table S4 - DESEQ
Column1	baseMean	log2FoldChange	lfcSE	stat	pvalue	padj
CST1	1204.08	2.83818	0.111262	25.5089	1.57097e-143	2.65699e-139
CST4	668.028	2.06703	0.0836293	24.7165	7.10516e-135	6.00847e-131
PLXND1	1904.17	1.15976	0.0615608	18.8393	3.5984e-79	2.02866e-75
MAGEB2	288.039	2.51161	0.139594	17.9922	2.24127e-72	9.47666e-69
SPANXB1	884.788	1.23527	0.0754723	16.3672	3.27823e-60	1.10889e-56
CST2	214.116	1.95496	0.127212	15.3677	2.6966e-53	7.60126e-50
ITGB4	6311.6	0.996648	0.0696733	14.3046	2.04826e-46	3.84913e-43
PAGE5	186.669	2.25477	0.158212	14.2516	4.38128e-46	7.41005e-43
MTCL1	1358.94	0.711978	0.05255	13.5486	8.07813e-42	1.24205e-38
FADS2	7785.11	0.69083	0.0520843	13.2637	3.75919e-40	4.8907e-37
MARCKSL1	2893.62	0.675245	0.0515237	13.1055	3.06136e-39	3.69834e-36
COL6A1	6100.32	0.981712	0.0749704	13.0947	3.53238e-39	3.98287e-36
ST6GAL1	179.267	2.15429	0.165526	13.0149	1.00728e-38	1.06475e-35
ITGB3	322.248	1.31917	0.101975	12.9362	2.81361e-38	2.79921e-35
ALDOC	332.325	1.5671	0.124171	12.6205	1.62758e-36	1.5293e-33
B4GALNT4	514.658	1.08217	0.087068	12.429	1.81782e-35	1.61815e-32
CD96	244.549	1.64664	0.13406	12.2829	1.11937e-34	9.01521e-32
SPANXC	211.147	1.59922	0.131644	12.148	5.8766e-34	4.51777e-31
NR2F1	408.02	1.42363	0.11961	11.9023	1.15173e-32	7.49202e-30
PGF	289.357	1.65886	0.139718	11.8729	1.63734e-32	1.02564e-29
JUP	2232.28	0.858503	0.0723361	11.8682	1.73058e-32	1.04533e-29
AKR1C3	715.604	0.772689	0.0664781	11.6232	3.14095e-31	1.77077e-28
CHRDL1	438.747	1.23964	0.107085	11.5762	5.44308e-31	2.96964e-28
SMAD6	157.463	1.44224	0.127392	11.3213	1.02958e-29	5.12154e-27
GPRC5C	174.905	1.54944	0.137028	11.3075	1.20487e-29	5.82225e-27
TOX2	1177.32	0.706187	0.0639968	11.0347	2.5982e-28	1.12675e-25
CTSD	11594.1	0.82317	0.0752685	10.9364	7.71719e-28	3.18343e-25
PMEPA1	2286.92	0.650053	0.059468	10.9311	8.18119e-28	3.29449e-25
TRIB2	1634.64	0.756089	0.0692471	10.9187	9.38181e-28	3.69011e-25
MYRF	249.597	1.31275	0.120678	10.8781	1.46515e-27	5.63183e-25
TENM1	149.4	1.6989	0.156978	10.8225	2.69249e-27	1.01196e-24
APBA2	246.68	1.63794	0.152986	10.7065	9.4914e-27	3.41549e-24
INHBB	314.305	1.26245	0.118453	10.6578	1.60322e-26	5.649e-24
DBN1	2376.45	0.638185	0.0599181	10.651	1.72586e-26	5.83789e-24
ALDH3A1	184.828	1.5258	0.143251	10.6512	1.72065e-26	5.83789e-24
NOL4L	544.718	1.05768	0.0996215	10.617	2.48439e-26	8.08046e-24
SLC9A3R1	2461.66	0.627713	0.0595835	10.535	5.95748e-26	1.8659e-23
LBH	76.2154	2.9334	0.280425	10.4605	1.31111e-25	3.89032e-23
TERT	89.259	2.0801	0.199653	10.4186	2.03945e-25	5.94711e-23
AGT	71.3023	3.21831	0.309852	10.3866	2.85299e-25	8.1784e-23
SEL1L3	601.736	1.391	0.134563	10.3371	4.78565e-25	1.32688e-22
SNED1	200.804	1.50744	0.14625	10.3073	6.53045e-25	1.75317e-22
CPSF1	2449.16	0.786325	0.0782075	10.0543	8.79097e-24	2.32315e-21
AR	73.7885	2.76731	0.275958	10.028	1.14806e-23	2.98725e-21
LRRN1	158.288	1.55978	0.156441	9.97041	2.05385e-23	5.1846e-21
IRF2BPL	2316.75	0.731871	0.0741075	9.8758	5.301e-23	1.31847e-20
SOX4	3524.23	0.716814	0.0737906	9.71416	2.62405e-22	6.22034e-20
CLASRP	946.587	0.747839	0.0769918	9.71323	2.64805e-22	6.22034e-20
STON2	178.419	1.61196	0.168741	9.55291	1.26098e-21	2.76974e-19
COLGALT2	827.319	0.6578	0.0689916	9.5345	1.50611e-21	3.26576e-19
ZNF114	433.572	1.02496	0.107848	9.50378	2.02412e-21	4.27924e-19
FASN	12198.3	0.772018	0.0815715	9.46431	2.95505e-21	6.09498e-19
CST3	5354.67	0.785128	0.0837056	9.37963	6.62066e-21	1.33304e-18
BCAM	1470.97	0.806712	0.0860583	9.37401	6.98256e-21	1.38937e-18
PALM	399.328	0.905297	0.0968956	9.34301	9.36321e-21	1.82023e-18
ITGA10	1332.6	0.890963	0.0961095	9.27029	1.85634e-20	3.56776e-18
EVPL	1139.85	0.739059	0.0800384	9.2338	2.61192e-20	4.90839e-18
GRINA	3609.41	0.814409	0.0884695	9.20553	3.39981e-20	6.31879e-18
PLCB1	59.4753	2.65322	0.288394	9.19998	3.58014e-20	6.58162e-18
SRC	1970.64	0.727196	0.0792247	9.17891	4.35478e-20	7.91961e-18
TMEM94	1318.6	0.644882	0.0703491	9.16689	4.86848e-20	8.75963e-18
BAIAP3	436.859	1.24168	0.135652	9.15343	5.51562e-20	9.78894e-18
PECAM1	336.829	1.00229	0.110005	9.11131	8.13896e-20	1.39045e-17
CPE	897.372	0.745326	0.0818912	9.10141	8.91629e-20	1.49308e-17
LRP5	7143.98	0.601115	0.0662944	9.06736	1.21934e-19	2.02183e-17
PNPLA6	1738.18	0.645329	0.0713141	9.0491	1.44151e-19	2.36701e-17
LY6E	449.365	0.896936	0.0995317	9.01156	2.03147e-19	3.30368e-17
CSF1	5631.37	0.794514	0.0888382	8.94338	3.77458e-19	6.02259e-17
SREBF1	2975.84	0.788531	0.0887555	8.88431	6.43201e-19	1.00726e-16
AIF1L	372.782	0.86863	0.0983847	8.82891	1.05697e-18	1.6105e-16
CACNA2D4	857.569	1.14003	0.130156	8.75895	1.9707e-18	2.84875e-16
HLA-B	7102.83	0.750274	0.0858719	8.73712	2.39121e-18	3.37021e-16
COL6A3	123.03	1.42506	0.163484	8.71682	2.8612e-18	3.93426e-16
KLHL29	699.306	0.600612	0.0689994	8.7046	3.18701e-18	4.34693e-16
PLD3	4187.22	0.687317	0.0799048	8.60171	7.8539e-18	1.02179e-15
TFAP2C	245.05	1.02179	0.118779	8.60238	7.80786e-18	1.02179e-15
DYRK1B	662.711	0.839179	0.0978507	8.57612	9.81285e-18	1.22937e-15
IFITM2	742.224	0.731442	0.0853097	8.57396	9.99843e-18	1.24341e-15
DNM1	508.689	0.678559	0.0798476	8.49819	1.92576e-17	2.32646e-15
SETD1A	1554.14	0.699835	0.0826466	8.4678	2.50067e-17	2.97844e-15
GNAO1	231.811	0.941174	0.112154	8.39178	4.78839e-17	5.5723e-15
CUEDC1	1384.61	0.631031	0.0752012	8.39124	4.81024e-17	5.5723e-15
INF2	3767.71	0.739089	0.0881624	8.38327	5.14771e-17	5.92267e-15
ICAM1	1351.39	0.997579	0.119354	8.35816	6.37055e-17	7.23122e-15
SLC6A9	577.703	1.14943	0.137657	8.34996	6.82858e-17	7.64846e-15
HR	88.6261	1.55941	0.187687	8.30855	9.68807e-17	1.06399e-14
AKR1C1	239.242	1.46292	0.176716	8.27835	1.24891e-16	1.35402e-14
ATP2A3	106.878	1.68819	0.204767	8.24445	1.6592e-16	1.77608e-14
RNF44	1392.74	0.659524	0.080028	8.24117	1.70539e-16	1.8027e-14
ITGBL1	52.9894	2.04424	0.248664	8.22089	2.02006e-16	2.08325e-14
AFAP1L1	290.433	0.849142	0.103637	8.19344	2.53868e-16	2.58655e-14
CBX2	648.064	0.753996	0.0924115	8.15911	3.37492e-16	3.33801e-14
TONSL	1163.18	0.692142	0.0851555	8.12798	4.36498e-16	4.21857e-14
TMC6	729.383	0.679675	0.0837707	8.11352	4.91737e-16	4.72543e-14
RECQL4	1720.7	0.655647	0.0811843	8.07603	6.69084e-16	6.35742e-14
LINC02870	48.6245	2.29612	0.284707	8.06485	7.33274e-16	6.85186e-14
RGCC	277.023	0.8368	0.104677	7.99412	1.30502e-15	1.17404e-13
ARHGAP45	874.789	0.699724	0.0879535	7.9556	1.78261e-15	1.56214e-13
BRSK2	50.4811	2.42751	0.306239	7.92686	2.24748e-15	1.94931e-13
FIBCD1	170.435	1.0591	0.133948	7.90678	2.64127e-15	2.25615e-13
DHRS3	156.687	1.85705	0.235033	7.90125	2.76124e-15	2.34677e-13
ECH1	736.085	0.726907	0.0920647	7.89561	2.88905e-15	2.44312e-13
SLC22A23	63.5834	2.06517	0.263762	7.82968	4.891e-15	3.9962e-13
TBC1D17	1045.72	0.67794	0.0868798	7.8032	6.0358e-15	4.86112e-13
PTMS	4504.59	0.612043	0.0786573	7.78114	7.18762e-15	5.68057e-13
CDC42EP1	1440.43	0.816795	0.104982	7.78035	7.23242e-15	5.68939e-13
SELENBP1	187.98	0.983538	0.126581	7.77006	7.84514e-15	6.11451e-13
FRMD8	802.553	0.700993	0.090305	7.7625	8.32684e-15	6.43068e-13
ALPP	53.8577	2.11112	0.27236	7.75121	9.10234e-15	6.96597e-13
POLRMT	531.903	0.871796	0.112573	7.7443	9.61089e-15	7.2892e-13
MAPK8IP3	1909.88	0.743799	0.0961132	7.73878	1.00372e-14	7.54484e-13
TMEM259	2710.43	0.686583	0.0888163	7.73038	1.0723e-14	7.91955e-13
COMT	591.907	0.75791	0.0983912	7.70302	1.32885e-14	9.68746e-13
EEF1A2	1231.72	0.688454	0.0903219	7.62223	2.4933e-14	1.78683e-12
TGFB1	2176.72	0.72965	0.0957625	7.61937	2.5492e-14	1.81918e-12
BCAR1	1874.87	0.647507	0.0850943	7.60929	2.75616e-14	1.95861e-12
PGAP6	826.487	0.640528	0.0843579	7.59298	3.12619e-14	2.19391e-12
RHPN1	292.536	0.980944	0.129306	7.5862	3.29434e-14	2.30237e-12
SEMA6B	2332.53	0.619018	0.0816238	7.58379	3.35602e-14	2.31806e-12
PTPRU	470.286	1.03893	0.13723	7.57067	3.71306e-14	2.53222e-12
AQP3	158.123	1.00569	0.132872	7.56883	3.7661e-14	2.55808e-12
IQGAP2	53.4962	2.14873	0.284032	7.56509	3.8759e-14	2.61168e-12
SIPA1	908.103	0.661475	0.0875017	7.55956	4.04428e-14	2.71432e-12
GPSM1	748.659	0.738092	0.097666	7.5573	4.11514e-14	2.75096e-12
ASAP3	374.61	0.631775	0.0836261	7.55476	4.19629e-14	2.79416e-12
IFITM1	208.769	0.946826	0.125889	7.52109	5.43209e-14	3.54722e-12
LTBP3	1586.29	1.32845	0.177468	7.48557	7.12348e-14	4.54639e-12
SEMA3F	224.92	1.11527	0.149106	7.4797	7.44897e-14	4.73626e-12
SOBP	50.6666	2.23685	0.29947	7.46937	8.0581e-14	5.10437e-12
MAF1	2410.86	0.633282	0.0848934	7.45972	8.67046e-14	5.47177e-12
PCSK6	48.5111	1.88137	0.252524	7.45027	9.31522e-14	5.84324e-12
TCIRG1	2068.88	0.692506	0.0934786	7.40818	1.28047e-13	7.87512e-12
GGT5	636.943	0.83615	0.112944	7.40324	1.32901e-13	8.14405e-12
UBALD2	2073.35	0.634339	0.0861168	7.36603	1.7578e-13	1.05424e-11
RAB11B	1934.17	0.642589	0.0873138	7.35953	1.84556e-13	1.09522e-11
FAM189B	1388.48	0.611755	0.0833794	7.337	2.18433e-13	1.29173e-11
APBA3	364.652	0.832647	0.113904	7.3101	2.66945e-13	1.56223e-11
PKN3	1046.88	0.628978	0.0861695	7.29931	2.89239e-13	1.67531e-11
NCOR2	5953.51	0.606273	0.0830668	7.29862	2.9074e-13	1.67825e-11
FAM43A	500.509	0.759028	0.104231	7.28216	3.28513e-13	1.87993e-11
ABHD8	444.25	0.879493	0.120777	7.28196	3.29012e-13	1.87993e-11
GAS2L1	1066.93	0.691769	0.0951909	7.26717	3.67093e-13	2.08344e-11
YIF1B	564.25	0.783734	0.107896	7.26377	3.76443e-13	2.12936e-11
TINAGL1	1151.45	0.656748	0.0906049	7.24848	4.2148e-13	2.36827e-11
CCDC106	312.418	0.795539	0.109821	7.24396	4.3576e-13	2.43235e-11
MXD4	2082.43	0.602322	0.0835037	7.21312	5.46847e-13	2.96437e-11
TRAF4	739.637	0.677117	0.0942152	7.18691	6.62728e-13	3.52475e-11
BFSP1	313.723	0.671737	0.0935172	7.18303	6.81817e-13	3.61491e-11
PITPNM1	1125.98	0.795728	0.110818	7.18051	6.94515e-13	3.67073e-11
PPP2R2C	94.7153	1.58736	0.221092	7.17962	6.99036e-13	3.68312e-11
B3GNT7	49.7299	2.01444	0.280605	7.17892	7.02639e-13	3.6906e-11
ADGRL1	681.052	0.682056	0.0951323	7.16956	7.524e-13	3.93974e-11
SH3PXD2B	432.619	0.927067	0.129459	7.16109	8.00409e-13	4.12723e-11
CACNG7	410.306	0.815505	0.114019	7.15237	8.52926e-13	4.37137e-11
TMEM132A	1482.99	0.718198	0.100451	7.1497	8.69689e-13	4.44382e-11
HSPA1A	311.693	1.16765	0.163396	7.1461	8.92754e-13	4.53428e-11
FBLIM1	231.696	0.955551	0.133776	7.14293	9.13626e-13	4.61258e-11
WHRN	342.489	0.872934	0.122536	7.1239	1.04913e-12	5.18831e-11
CKB	932.423	0.654733	0.0919715	7.11887	1.08813e-12	5.36546e-11
LAMA5	9895.06	0.71432	0.100502	7.10752	1.18146e-12	5.75851e-11
SPHK2	434.057	0.721902	0.101832	7.08916	1.34926e-12	6.48294e-11
TRABD	521.726	0.740492	0.10446	7.08876	1.35318e-12	6.4834e-11
MBD6	1528.39	0.751693	0.106214	7.07716	1.47135e-12	6.99014e-11
RAB37	185.109	0.876005	0.124107	7.05849	1.68326e-12	7.86435e-11
DEPP1	231.873	1.00752	0.142919	7.0496	1.79427e-12	8.33694e-11
TMEM214	1464.59	0.654895	0.0936484	6.99312	2.68837e-12	1.22888e-10
KCNAB2	340.966	0.756813	0.108277	6.98961	2.75661e-12	1.25329e-10
WDR81	545.912	0.779436	0.111757	6.97435	3.07285e-12	1.38589e-10
LIMD2	161.68	1.28407	0.18506	6.93868	3.95786e-12	1.75234e-10
PANX2	141.639	1.73032	0.250381	6.91076	4.82072e-12	2.11774e-10
LZTS2	1324.08	0.660347	0.095741	6.89722	5.30302e-12	2.32357e-10
SERPINF1	165.788	1.26257	0.183658	6.87459	6.21675e-12	2.64846e-10
RAI1	1480.18	0.635609	0.0926504	6.86029	6.87191e-12	2.88399e-10
ZNF628	230.915	1.1216	0.164413	6.82185	8.98769e-12	3.70753e-10
TNS4	538.094	0.638101	0.0939704	6.79045	1.11785e-11	4.53384e-10
CRTC2	1462.08	0.626315	0.0925034	6.77073	1.28136e-11	5.1599e-10
VPS51	637.552	0.723103	0.106836	6.76835	1.30262e-11	5.23307e-10
PC	1543.26	0.629158	0.0929732	6.76709	1.31403e-11	5.26638e-10
IER5L	132.791	1.47497	0.218013	6.76553	1.32822e-11	5.277e-10
NCKAP5L	1029.46	0.63763	0.0942483	6.76543	1.32916e-11	5.277e-10
A4GALT	274.93	0.788065	0.116467	6.7664	1.32028e-11	5.277e-10
GPANK1	513.001	0.732322	0.108467	6.75158	1.46242e-11	5.79247e-10
NAPRT	189.134	0.981012	0.145506	6.74209	1.56124e-11	6.14077e-10
NRCAM	44.6559	2.07951	0.308568	6.73922	1.59241e-11	6.23379e-10
OSBPL5	278.379	0.668197	0.0991964	6.7361	1.6269e-11	6.34004e-10
APBB1	624.574	0.616982	0.0916433	6.73243	1.66854e-11	6.48216e-10
FBRSL1	946.222	0.647581	0.0961981	6.73174	1.67645e-11	6.48827e-10
SIX3	115.678	1.06007	0.157736	6.72056	1.81029e-11	6.94272e-10
STRN4	2479.92	0.623705	0.0928014	6.72086	1.80657e-11	6.94272e-10
NFATC1	57.9509	1.77066	0.263603	6.71716	1.85298e-11	7.09038e-10
HSF1	1868.54	0.635086	0.0946082	6.71279	1.90935e-11	7.27314e-10
CCDC81	36.1385	2.28215	0.339957	6.71305	1.90603e-11	7.27314e-10
IER3	3270.8	0.813572	0.122316	6.6514	2.90322e-11	1.0768e-09
PDGFRB	295.63	0.656558	0.0987521	6.64855	2.95998e-11	1.09306e-09
SIX2	166.218	1.06725	0.160691	6.64162	3.10245e-11	1.14317e-09
HSPA1B	1113.68	0.636676	0.0960727	6.62703	3.42518e-11	1.25662e-09
MBNL2	2239.98	0.601303	0.0909117	6.61414	3.73723e-11	1.35931e-09
S100P	81.1524	2.23192	0.337772	6.60777	3.9016e-11	1.41605e-09
LLGL2	237.998	0.809018	0.122778	6.58927	4.4199e-11	1.58042e-09
VSIR	339.431	1.05015	0.159627	6.57876	4.74379e-11	1.68265e-09
EGFL7	295.955	0.749702	0.114105	6.57028	5.02212e-11	1.77326e-09
SLC52A2	787.6	0.684054	0.104527	6.54431	5.97718e-11	2.09734e-09
LONP1	3702	0.625895	0.0958584	6.52937	6.60485e-11	2.2938e-09
NINJ1	496.563	0.722916	0.110882	6.51966	7.04656e-11	2.44218e-09
SLC7A5	4232.71	0.681759	0.105204	6.48034	9.15156e-11	3.11429e-09
PLXNB1	488.33	0.737949	0.113904	6.47867	9.25325e-11	3.13628e-09
B4GALNT1	92.2215	1.34935	0.208616	6.4681	9.92419e-11	3.34358e-09
PPP1R16A	359.306	0.81465	0.126251	6.4526	1.09947e-10	3.68224e-09
SLC45A4	295.791	0.713526	0.110866	6.4359	1.22745e-10	4.07856e-09
NEDD9	152.338	0.873071	0.135709	6.43339	1.24786e-10	4.12207e-09
PIK3CG	119.756	1.16127	0.180702	6.42644	1.30631e-10	4.29836e-09
ZNF865	503.804	0.666789	0.103773	6.42546	1.31473e-10	4.31768e-09
SBNO2	2627.31	0.675598	0.105429	6.40806	1.47379e-10	4.79351e-09
VSIG1	86.1623	1.16978	0.182793	6.39951	1.55878e-10	5.03124e-09
MFAP2	160.252	0.948686	0.148489	6.38893	1.67048e-10	5.3408e-09
SH3TC1	283.69	0.766231	0.121456	6.30872	2.81349e-10	8.71513e-09
ULK1	1654.03	0.615114	0.0976683	6.29799	3.01529e-10	9.31246e-09
ABCA3	487.376	0.604849	0.0962563	6.28373	3.3054e-10	1.01276e-08
ZDHHC8	619.87	0.68573	0.10971	6.25041	4.09386e-10	1.22331e-08
CD24	162.024	0.814645	0.130675	6.23411	4.5434e-10	1.3434e-08
MUC5AC	192.55	1.20664	0.193856	6.22443	4.8332e-10	1.42659e-08
SHARPIN	774.56	0.621093	0.0998133	6.22255	4.89152e-10	1.44129e-08
AMPD2	781.451	0.626348	0.100779	6.21508	5.12982e-10	1.49587e-08
SCARA5	30.0352	2.27886	0.367591	6.19944	5.66649e-10	1.63266e-08
PLEKHH3	383.137	0.633167	0.102354	6.18607	6.16838e-10	1.75929e-08
PARP10	674.061	0.629993	0.101963	6.17862	6.46627e-10	1.83189e-08
SBK1	49.1112	1.55778	0.252263	6.17523	6.6069e-10	1.85928e-08
FBLN1	137.61	0.907416	0.14697	6.17414	6.65226e-10	1.86893e-08
PEAR1	430.5	0.761959	0.1236	6.16469	7.06194e-10	1.97093e-08
MAST1	205.715	0.782362	0.126917	6.16436	7.07687e-10	1.97185e-08
COL6A2	1996.24	0.751744	0.122063	6.15865	7.3369e-10	2.03425e-08
TC2N	75.367	1.47801	0.240292	6.15089	7.70476e-10	2.12578e-08
DBNDD1	128.244	0.919478	0.150948	6.09137	1.11951e-09	2.96624e-08
UBALD1	495.242	0.790969	0.130111	6.07918	1.20798e-09	3.18233e-08
PRR36	92.2172	1.07461	0.178204	6.0302	1.63759e-09	4.2156e-08
FZD8	66.0128	1.6355	0.271976	6.0134	1.81677e-09	4.62683e-08
ADAMTS7	191.088	0.884163	0.147299	6.0025	1.943e-09	4.91211e-08
MIB2	577.444	0.79635	0.133028	5.98635	2.14606e-09	5.34556e-08
C8orf82	319.62	0.805161	0.134839	5.97128	2.35402e-09	5.80372e-08
CERS4	46.2721	1.47333	0.247151	5.96126	2.50295e-09	6.13513e-08
PDGFD	62.3461	1.28002	0.215018	5.95309	2.6313e-09	6.42181e-08
ZNF385A	936.558	0.687315	0.115655	5.94282	2.80156e-09	6.78837e-08
ZNF787	564.025	0.614307	0.103488	5.93603	2.92008e-09	7.05532e-08
HSPA2	178.842	0.84067	0.141843	5.92677	3.08957e-09	7.39093e-08
HDAC10	96.8803	0.99455	0.168065	5.91764	3.26591e-09	7.76883e-08
WDR18	481.228	0.721782	0.122087	5.91205	3.37868e-09	8.01454e-08
INHBE	34.4298	2.38382	0.40363	5.90594	3.50638e-09	8.28261e-08
PCDH1	134.851	1.23993	0.209996	5.90457	3.53576e-09	8.34035e-08
ABTB1	514.222	0.667792	0.113756	5.87041	4.3472e-09	1.0058e-07
LGALS9	89.9372	1.09559	0.187383	5.84681	5.01093e-09	1.13454e-07
CXXC1	355.375	0.718519	0.1231	5.83687	5.31916e-09	1.19473e-07
SELENOO	290.597	0.622684	0.106841	5.82816	5.60419e-09	1.2488e-07
ARG2	109.266	0.965869	0.165909	5.82169	5.82565e-09	1.29134e-07
SUSD2	66.1969	1.26136	0.216949	5.8141	6.09593e-09	1.34245e-07
SOD3	704.974	0.724149	0.125635	5.7639	8.21922e-09	1.74857e-07
MAPT	58.3106	1.41838	0.246192	5.7613	8.34701e-09	1.77353e-07
PLLP	190.467	0.840871	0.146129	5.75431	8.69965e-09	1.84614e-07
FTH1	2060.77	1.09407	0.190593	5.74036	9.44744e-09	1.99233e-07
SEPTIN3	106.741	0.970587	0.169129	5.73874	9.53856e-09	2.00904e-07
ELF3	145.564	1.01083	0.176803	5.71727	1.08252e-08	2.25476e-07
LYPLA2	616.775	0.673132	0.11831	5.68956	1.27367e-08	2.63022e-07
SYVN1	2581.15	0.693469	0.12201	5.68371	1.318e-08	2.71514e-07
LMX1B	28.3031	2.2721	0.400289	5.67615	1.37762e-08	2.81738e-07
PCNX3	1541	0.622063	0.109613	5.67507	1.38631e-08	2.83171e-07
DGAT1	428.827	0.671747	0.118532	5.66723	1.45121e-08	2.94296e-07
GAA	1108.19	0.624619	0.110339	5.66093	1.50558e-08	3.03865e-07
SYT12	48.8721	1.4257	0.252255	5.65182	1.5876e-08	3.17389e-07
DXO	355.667	0.6022	0.106744	5.64154	1.68534e-08	3.32993e-07
TMC8	160.228	0.754068	0.133722	5.63906	1.70982e-08	3.3665e-07
RAB20	126.882	0.849488	0.150663	5.63835	1.71691e-08	3.37653e-07
PARD6B	249.56	1.03255	0.183256	5.63448	1.75585e-08	3.44111e-07
NFKBIA	2031.18	0.708653	0.125967	5.62569	1.84771e-08	3.60858e-07
MDFI	29.4877	2.31892	0.413072	5.61384	1.97888e-08	3.825e-07
PGGHG	319.633	0.730703	0.130193	5.61247	1.99464e-08	3.85107e-07
ZNF579	488.481	0.678989	0.121047	5.6093	2.03146e-08	3.91769e-07
PPM1E	131.131	0.852804	0.152292	5.59981	2.14588e-08	4.08248e-07
CDT1	806.507	0.614695	0.109841	5.59621	2.19094e-08	4.15885e-07
LRP3	21.6195	3.6675	0.655398	5.59584	2.19553e-08	4.1629e-07
P3H3	108.709	0.921231	0.164917	5.58604	2.32304e-08	4.37523e-07
P3H4	263.703	0.631815	0.113446	5.5693	2.5576e-08	4.75431e-07
SORBS1	67.6733	1.36271	0.245021	5.56158	2.67349e-08	4.93094e-07
SHISA3	101.099	1.04356	0.187942	5.55256	2.81512e-08	5.18087e-07
PPP1R13L	1114.82	0.628258	0.113213	5.54934	2.86748e-08	5.26148e-07
DMPK	735.258	0.658217	0.119177	5.52303	3.33207e-08	6.01444e-07
SHC2	65.7973	1.3589	0.246143	5.52077	3.37509e-08	6.07265e-07
MROH6	172.451	0.854234	0.15529	5.50089	3.77872e-08	6.77008e-07
HDAC5	906.827	0.60057	0.109348	5.49229	3.9676e-08	7.05615e-07
SOX2	59.3759	1.14953	0.209613	5.48407	4.15645e-08	7.35335e-07
TSKU	482.498	0.603636	0.11038	5.46871	4.53333e-08	7.95356e-07
ATOH8	173.523	1.02602	0.187766	5.46434	4.64624e-08	8.10959e-07
IRF2BP1	646.135	0.6088	0.11174	5.44834	5.08418e-08	8.78332e-07
PLEKHG5	294.22	0.743302	0.136517	5.44475	5.1877e-08	8.94389e-07
PRR7	121.538	0.968996	0.178159	5.43896	5.35939e-08	9.19304e-07
RGS14	162.919	0.767416	0.141134	5.43752	5.40276e-08	9.25474e-07
MAP3K14	605.025	0.701699	0.129199	5.43114	5.59958e-08	9.53732e-07
PRICKLE3	263.532	0.685604	0.126356	5.42599	5.76346e-08	9.77707e-07
DISP2	120.2	0.927146	0.170885	5.42555	5.77772e-08	9.79144e-07
PARM1	331.003	1.09477	0.20383	5.371	7.83024e-08	1.27954e-06
NUAK2	171.179	0.747772	0.139352	5.36606	8.04774e-08	1.31002e-06
KIFC2	384.062	0.656044	0.122302	5.36415	8.13307e-08	1.32137e-06
CHAC1	600.332	0.806702	0.150422	5.36291	8.18902e-08	1.32918e-06
TNXB	244.709	0.920502	0.171961	5.35298	8.65167e-08	1.39624e-06
GNG7	93.0527	1.06277	0.198834	5.345	9.04147e-08	1.44809e-06
IGSF3	112.019	1.16156	0.217429	5.34226	9.1796e-08	1.46882e-06
NXPH4	106.403	0.861875	0.161751	5.3284	9.90838e-08	1.57205e-06
ZNF467	145.707	0.850898	0.160031	5.31706	1.05455e-07	1.65451e-06
LRIG1	71.5513	1.13253	0.21351	5.30433	1.13088e-07	1.75796e-06
DTX3	375.682	0.622803	0.118035	5.27641	1.31739e-07	2.011e-06
RCAN2	67.1193	1.12635	0.21355	5.2744	1.33194e-07	2.02947e-06
AKR1C2	45.0581	1.42713	0.271527	5.25597	1.47248e-07	2.21763e-06
CLDN15	315.68	0.604964	0.115351	5.24452	1.56686e-07	2.34932e-06
SYNGR1	106.299	0.899791	0.171772	5.23829	1.62067e-07	2.42785e-06
ZNF358	374.225	0.760022	0.145609	5.2196	1.79308e-07	2.66005e-06
ROBO3	526.027	0.608529	0.116596	5.21913	1.79769e-07	2.66237e-06
SCIN	48.1806	1.29768	0.248928	5.21307	1.85745e-07	2.74128e-06
NOC4L	290.838	0.74863	0.14421	5.19125	2.08888e-07	3.06677e-06
ADAT3	46.7098	1.47352	0.283886	5.19052	2.0971e-07	3.07617e-06
ANGPTL4	171.047	0.652876	0.125911	5.18523	2.15753e-07	3.15387e-06
TFF3	16.6081	2.46003	0.475833	5.16995	2.34155e-07	3.39064e-06
BTBD19	138.707	0.838029	0.162316	5.16295	2.43086e-07	3.50496e-06
B4GALNT3	326.743	0.60164	0.116661	5.15715	2.50742e-07	3.60001e-06
THEM6	300.47	0.712653	0.138555	5.14346	2.69724e-07	3.86269e-06
MEGF6	130.781	0.740558	0.144729	5.11688	3.10636e-07	4.38546e-06
ZNF219	365.785	0.637232	0.124787	5.10654	3.28109e-07	4.5976e-06
ADM2	176.306	1.90619	0.37586	5.07155	3.94595e-07	5.44355e-06
TFF2	16.3522	2.89733	0.573271	5.05403	4.32579e-07	5.91448e-06
HID1	1211.66	1.06412	0.210953	5.04431	4.55154e-07	6.16828e-06
RAB17	25.0485	1.73126	0.343554	5.03925	4.67363e-07	6.31351e-06
ZNF598	1056.28	0.606221	0.120495	5.03107	4.87759e-07	6.53682e-06
MFSD3	87.2381	0.873098	0.173948	5.0193	5.18591e-07	6.92807e-06
ARHGEF19	124.208	0.774057	0.154568	5.00788	5.50335e-07	7.29453e-06
ZDHHC1	135.671	0.900827	0.180489	4.99102	6.00609e-07	7.85623e-06
NPIPA1	54.5359	1.38658	0.278494	4.97884	6.39658e-07	8.28372e-06
MUC5B	14.1797	2.92116	0.588191	4.96636	6.82222e-07	8.77472e-06
CTXN1	201.492	0.935792	0.188565	4.96269	6.95231e-07	8.92821e-06
CHRD	16.5478	2.39782	0.483685	4.95741	7.14408e-07	9.13287e-06
ENKD1	42.2472	1.305	0.263513	4.95232	7.33331e-07	9.35357e-06
FKBP10	83.2381	1.02537	0.207083	4.95147	7.36562e-07	9.38062e-06
SRRM3	86.7051	0.948097	0.191932	4.93975	7.82223e-07	9.89509e-06
DBH-AS1	145.957	0.757113	0.153435	4.93442	8.03885e-07	1.01388e-05
KCNQ4	40.7832	1.43969	0.291872	4.93261	8.11379e-07	1.02257e-05
FBXO44	143.885	0.684558	0.139278	4.91505	8.87616e-07	1.10628e-05
FAM89B	100.848	0.86956	0.177081	4.91052	9.08337e-07	1.1263e-05
DAAM2	27.6513	1.57731	0.321273	4.90957	9.12772e-07	1.13014e-05
JDP2	252.085	0.901785	0.183904	4.90357	9.41102e-07	1.16097e-05
WDR72	87.0825	1.09593	0.224326	4.88545	1.03191e-06	1.26377e-05
THEMIS2	183.018	0.674348	0.138555	4.86702	1.13291e-06	1.36766e-05
SPHK1	344.484	0.715283	0.147442	4.85127	1.22675e-06	1.46941e-05
SLC17A9	1562.16	0.601607	0.124019	4.85092	1.22889e-06	1.47093e-05
PCDHB10	80.3835	0.972775	0.200899	4.84212	1.28463e-06	1.53222e-05
FAM171A2	186.593	0.834369	0.172767	4.82944	1.36921e-06	1.61263e-05
DEF6	201.514	0.642694	0.133192	4.82531	1.39786e-06	1.64409e-05
NAT8L	159.155	0.834511	0.173187	4.81855	1.44606e-06	1.69606e-05
ASS1	112.949	1.10068	0.228565	4.8156	1.46755e-06	1.71888e-05
GDF15	876.223	1.60731	0.333942	4.81314	1.48574e-06	1.73778e-05
KBTBD11	79.6165	0.912408	0.18982	4.80671	1.53431e-06	1.78472e-05
PDE2A	248.978	0.714647	0.148802	4.80267	1.56566e-06	1.8137e-05
JAG2	161.447	0.670179	0.140498	4.77002	1.84211e-06	2.10085e-05
NKX2-5	18.0076	2.41341	0.50641	4.76573	1.88174e-06	2.14315e-05
TPPP3	16.816	2.97205	0.624111	4.76205	1.91635e-06	2.17671e-05
IGFN1	55.532	1.49159	0.313287	4.76109	1.92548e-06	2.18561e-05
PACSIN1	42.2913	1.29487	0.274106	4.72399	2.31261e-06	2.56987e-05
ATP8A1	112.923	1.08963	0.230708	4.723	2.3239e-06	2.57665e-05
UCN2	156.311	0.726831	0.15466	4.69954	2.60744e-06	2.85805e-05
SMOX	472.077	0.70585	0.150389	4.69349	2.68581e-06	2.93255e-05
HLA-H	265.707	0.64286	0.137049	4.69072	2.72244e-06	2.96679e-05
HCN2	52.086	1.38142	0.294933	4.68384	2.81554e-06	3.05643e-05
P2RY11	152.584	0.71397	0.152698	4.6757	2.92947e-06	3.17399e-05
APCDD1L	219.358	0.601343	0.128622	4.67529	2.93545e-06	3.17844e-05
HKDC1	108.046	0.770521	0.165372	4.65932	3.17253e-06	3.38958e-05
CTSV	141.248	0.665374	0.143034	4.65187	3.28934e-06	3.49671e-05
SPTB	134.129	0.711162	0.152955	4.64948	3.32772e-06	3.53085e-05
MYADM	3569.68	0.734509	0.158017	4.64831	3.34672e-06	3.54878e-05
ENG	64.9368	1.23691	0.266647	4.63875	3.50519e-06	3.70057e-05
NEBL	105.815	0.873037	0.188236	4.63798	3.51832e-06	3.71213e-05
SLC43A2	174.476	0.749119	0.162172	4.61929	3.85061e-06	4.01018e-05
ZNF653	134.163	0.721224	0.156298	4.61441	3.94215e-06	4.0904e-05
SH3BP1	92.7109	0.813746	0.176469	4.61126	4.00237e-06	4.14526e-05
PAQR6	159.58	0.861091	0.187034	4.60394	4.14578e-06	4.27286e-05
NNMT	121.06	0.674942	0.146647	4.6025	4.17448e-06	4.29459e-05
RGS16	16.63	3.01181	0.654537	4.60143	4.19592e-06	4.31402e-05
IFITM10	48.5746	1.22057	0.26547	4.59777	4.2703e-06	4.38297e-05
SUSD3	20.2355	1.80102	0.39193	4.59525	4.32224e-06	4.43312e-05
MLXIPL	220.494	0.727199	0.158259	4.59498	4.32795e-06	4.43628e-05
PIM3	573.531	0.614034	0.134388	4.56911	4.89804e-06	4.96646e-05
MAPRE3	235.836	0.658896	0.144373	4.56385	5.02235e-06	5.07729e-05
ARMC5	189.181	0.720612	0.157918	4.56321	5.03766e-06	5.08973e-05
ZG16B	96.3976	0.758094	0.166145	4.56284	5.04656e-06	5.09567e-05
CDK2AP2	1014.22	0.644887	0.142613	4.52194	6.12744e-06	6.05335e-05
SEMA4G	63.0564	1.00285	0.2225	4.50719	6.56913e-06	6.41476e-05
GABRR2	58.5046	1.08977	0.241927	4.50454	6.65169e-06	6.48899e-05
CTU2	157.063	0.682246	0.151529	4.50242	6.71827e-06	6.53646e-05
ACSS1	193.787	0.710909	0.157898	4.50234	6.72081e-06	6.53646e-05
DACH1	127.624	0.859844	0.190991	4.50201	6.7313e-06	6.54291e-05
CDK18	38.4691	1.273	0.2845	4.4745	7.65901e-06	7.35169e-05
GABRA3	6.36255	5.94065	1.32845	4.47186	7.75418e-06	7.43039e-05
TBX1	186.813	0.654328	0.146363	4.47058	7.80072e-06	7.46653e-05
TIGD5	277.636	0.661993	0.148365	4.46193	8.12249e-06	7.73511e-05
SLC43A1	306.855	0.610006	0.137079	4.45004	8.58525e-06	8.13914e-05
NUPR1	40.9923	2.08052	0.47083	4.41884	9.92307e-06	9.23151e-05
CREB3L3	41.4317	1.11614	0.25282	4.41478	1.01114e-05	9.39126e-05
APOE	35.243	1.57424	0.356762	4.41258	1.02146e-05	9.47148e-05
EXOSC4	223.705	0.687554	0.155972	4.40818	1.04241e-05	9.64679e-05
RNF166	259.671	0.618905	0.140694	4.39894	1.08781e-05	9.98081e-05
ADRA1B	129.213	0.675278	0.154422	4.37294	1.22583e-05	0.000111624
FBXO2	18.251	2.09021	0.479051	4.36323	1.28156e-05	0.000115928
SLC29A3	153.392	0.717634	0.164474	4.36319	1.28177e-05	0.000115928
YJEFN3	350.012	0.606073	0.139972	4.32997	1.4913e-05	0.000131997
SLC1A7	10.4104	3.04046	0.702578	4.32757	1.50761e-05	0.000133036
GYG2	109.087	0.664239	0.153491	4.32753	1.5079e-05	0.000133036
MEIS3	106.997	0.883842	0.204402	4.32404	1.532e-05	0.000134741
PTP4A3	41.1637	1.126	0.261779	4.30134	1.69769e-05	0.000147701
GALNT9	29.9015	1.3382	0.311204	4.30008	1.70739e-05	0.000148339
KIF7	180.172	0.660208	0.154143	4.28309	1.84313e-05	0.000158964
ARHGEF16	39.3938	1.3275	0.310055	4.28151	1.85631e-05	0.000159857
STRA6	6.18444	5.8342	1.36837	4.26362	2.01139e-05	0.000171293
PPFIA3	139.961	0.638621	0.150623	4.23988	2.23639e-05	0.000188273
TNFRSF11B	58.7118	0.933219	0.220374	4.23471	2.28844e-05	0.000192272
GFER	150.665	0.783876	0.185396	4.22812	2.35654e-05	0.000196918
TMTC1	12.5051	3.16572	0.751961	4.20995	2.55426e-05	0.000210322
TNFSF9	192.877	0.642155	0.152767	4.20349	2.62836e-05	0.000215898
LINC00632	33.5486	1.22454	0.291729	4.19752	2.69856e-05	0.000221128
MAML3	204.681	0.606647	0.144942	4.18545	2.84603e-05	0.000231855
MSTO1	262.239	0.686642	0.164355	4.17781	2.94334e-05	0.000238299
PHGDH	86.3684	1.44225	0.346071	4.1675	3.07956e-05	0.000247551
PRR22	64.8184	1.00067	0.240252	4.16508	3.11244e-05	0.000249956
LINC01503	43.319	1.11706	0.268398	4.16195	3.15547e-05	0.000252692
SNAI1	88.4234	0.812891	0.195323	4.16178	3.15775e-05	0.000252754
TFF1	9.38745	3.59055	0.864014	4.15566	3.24344e-05	0.0002588
STXBP6	16.7713	2.25301	0.542268	4.15479	3.25585e-05	0.000259501
CORO7	139.911	0.689095	0.166302	4.14364	3.41834e-05	0.000270667
POU6F1	110.301	0.675582	0.163679	4.12748	3.66766e-05	0.000287447
BHLHA15	191.713	1.94628	0.472407	4.11992	3.79006e-05	0.000295943
MAGEA6	12.0677	2.25308	0.547595	4.11451	3.88003e-05	0.000301438
ZSCAN2	119.255	0.602559	0.146594	4.1104	3.94982e-05	0.000306437
CHRNA1	15.3857	1.86298	0.454534	4.09866	4.15553e-05	0.000320048
TSNARE1	187.508	0.713416	0.174613	4.0857	4.39448e-05	0.000335621
CNTNAP3	133.449	0.799493	0.195688	4.08554	4.39742e-05	0.000335621
OPLAH	153.684	0.701154	0.171639	4.08504	4.40683e-05	0.000336187
KRT86	62.4563	0.887057	0.217283	4.0825	4.45547e-05	0.000339591
ZNF341	136.806	0.600966	0.147261	4.08097	4.48473e-05	0.000341668
ASIC3	167.175	0.661856	0.162582	4.0709	4.68318e-05	0.000355186
EPHB3	141.084	0.717365	0.176314	4.06868	4.72799e-05	0.000358109
LIME1	84.0064	0.91571	0.22523	4.06568	4.78935e-05	0.000362264
YIPF2	371.248	0.600914	0.147807	4.06555	4.792e-05	0.000362303
TOGARAM2	104.219	0.671062	0.165205	4.06199	4.86565e-05	0.000366887
SCARF2	42.4939	1.18821	0.292988	4.05548	5.00323e-05	0.000376087
DOC2A	108.852	0.639671	0.157963	4.0495	5.13273e-05	0.00038339
PTPN6	80.4286	0.733002	0.181028	4.04912	5.14113e-05	0.000383724
CCDC78	98.196	0.806264	0.200256	4.02618	5.66915e-05	0.000418883
MAMDC4	153.266	0.658492	0.163858	4.01867	5.85271e-05	0.000431316
RHBDL1	78.1525	0.755552	0.188514	4.00793	6.1253e-05	0.000448861
PRSS16	21.6326	1.64303	0.412347	3.98459	6.75964e-05	0.000490316
LRRC61	128.491	0.693748	0.17425	3.98133	6.85294e-05	0.000495739
CACNA1H	12.5037	2.14058	0.538003	3.97876	6.92765e-05	0.000500501
SHMT2	6276.34	0.655248	0.164832	3.97525	7.03049e-05	0.00050577
COG8	145.548	0.646222	0.162598	3.97435	7.05716e-05	0.000507258
NPEPL1	108.154	0.655485	0.166052	3.94748	7.89776e-05	0.000560768
SLITRK6	68.6889	1.13176	0.286863	3.94529	7.97026e-05	0.000564966
DAPK2	135.942	0.647342	0.164185	3.94275	8.05516e-05	0.000570029
WNT5A	15.8864	1.7076	0.433152	3.94227	8.07138e-05	0.000570699
CPLX1	33.1259	1.3655	0.346671	3.9389	8.18557e-05	0.000578048
PODXL2	119.086	0.634528	0.161403	3.93134	8.44754e-05	0.000592835
RNF157	14.8387	1.94479	0.496189	3.91946	8.87491e-05	0.00061923
ODAD1	46.3699	1.0341	0.264053	3.91625	8.99377e-05	0.000625202
RASSF9	89.1058	0.78027	0.199355	3.91397	9.07916e-05	0.000629585
TMEM171	35.496	1.03957	0.265794	3.91118	9.18461e-05	0.000636115
BBC3	168.708	0.744072	0.190395	3.90804	9.3047e-05	0.00064259
PLXDC2	10.4277	2.44403	0.625537	3.90709	9.34131e-05	0.000644592
ZCCHC18	60.3088	0.866723	0.221833	3.9071	9.34101e-05	0.000644592
FBXL6	348.962	0.653442	0.1681	3.88723	0.000101394	0.000693719
ADAM11	40.0974	0.979014	0.252293	3.88046	0.000104261	0.00071046
SLCO4C1	126.743	0.668589	0.172515	3.87554	0.000106389	0.000723318
RTL9	48.4611	0.922992	0.238423	3.87123	0.000108287	0.000734343
RNF112	33.2562	1.26021	0.325714	3.86906	0.000109257	0.000739443
CIB2	7.80788	2.86656	0.742988	3.85815	0.000114246	0.00076768
TLE2	21.7886	1.65525	0.429515	3.85377	0.000116311	0.00078062
FGFR4	41.6757	1.05037	0.272767	3.85079	0.000117739	0.000788644
AGAP2-AS1	94.8169	0.655799	0.170434	3.84782	0.000119172	0.000796346
CHKB-CPT1B	25.1413	1.66147	0.43191	3.8468	0.000119669	0.00079872
CAND2	30.972	1.1318	0.295179	3.83429	0.000125927	0.000834889
ARHGEF25	13.0217	2.04976	0.537679	3.81224	0.000137715	0.000902079
GLI4	103.698	0.691784	0.181496	3.81156	0.000138092	0.000904203
MAFA	36.9498	1.33034	0.349825	3.80287	0.000143028	0.000932549
SRCAP	160.839	0.63737	0.168042	3.79291	0.000148892	0.000965204
TNFRSF25	103.817	0.729656	0.192612	3.78821	0.000151737	0.000980632
DLX4	43.364	0.940153	0.248727	3.77986	0.000156917	0.00100987
MCF2L	14.3532	2.10497	0.557328	3.77689	0.000158796	0.00102002
RAPGEF4	17.9765	1.61087	0.427348	3.76945	0.00016361	0.00104895
LGR6	7.97851	3.6062	0.956804	3.769	0.000163902	0.00105042
ZBTB46	78.4226	0.665647	0.17747	3.75077	0.000176292	0.00112176
ST6GALNAC4	460.18	0.664923	0.177493	3.7462	0.000179536	0.00113897
DDX19B	118.407	0.660921	0.177685	3.71963	0.000199514	0.00125348
ZNF205	147.869	0.637092	0.17161	3.71243	0.000205275	0.0012797
SLC22A18	157.772	0.742998	0.200624	3.70343	0.000212702	0.00131485
SOX5	14.1804	1.86041	0.503532	3.69471	0.000220135	0.00135831
ESRP1	48.0509	1.00573	0.273333	3.67949	0.000233696	0.00143051
SH2D2A	24.4223	1.45087	0.395017	3.67292	0.000239794	0.00146149
CMTM1	37.9881	1.19	0.324492	3.66727	0.000245153	0.00148825
ZNF414	178.653	0.663771	0.181627	3.65457	0.00025761	0.00155273
SLC9A2	9.57485	2.17108	0.595267	3.64723	0.000265079	0.00159151
LINC00989	5.42943	4.75399	1.30373	3.64644	0.000265901	0.00159531
PKD1P3	36.7213	1.12922	0.309693	3.64625	0.000266092	0.00159589
ADGRA2	17.2991	1.70447	0.468527	3.63793	0.000274841	0.00164022
DES	10.4733	2.20328	0.606548	3.63249	0.000280704	0.00167108
ABHD14A	109.606	0.647776	0.179416	3.61047	0.000305645	0.00180558
NINJ2	143.028	0.631564	0.175037	3.60818	0.000308353	0.00181967
UNKL	200.429	0.680736	0.189042	3.60097	0.000317035	0.00186505
LEFTY1	2.77558	4.82027	1.33943	3.59875	0.000319754	0.00187843
CXCL1	140.177	0.708306	0.197524	3.58593	0.000335885	0.00194956
SALL2	85.2968	0.68146	0.190447	3.57822	0.000345945	0.0020017
SLC19A1	59.5169	0.75494	0.211355	3.57191	0.000354386	0.00204169
SELENOH	87.3022	0.632974	0.177429	3.56748	0.000360425	0.0020685
TLCD3B	11.3883	2.09761	0.596027	3.51933	0.000432637	0.00241811
CLDN3	27.1171	1.3674	0.388619	3.5186	0.000433822	0.00242393
ANKFN1	74.6726	0.965666	0.274514	3.51773	0.000435254	0.00243113
FGF13	20.9028	1.38066	0.39302	3.51295	0.000443162	0.00246887
NTRK1	10.1054	1.89881	0.540702	3.51174	0.000445186	0.00247841
RAB3IL1	94.5841	0.840051	0.23934	3.50987	0.000448329	0.00249263
U2AF1L4	74.4115	0.723112	0.20601	3.51008	0.000447969	0.00249263
SYT17	78.0116	0.712019	0.202887	3.50944	0.000449046	0.00249498
HTRA3	47.706	0.818588	0.233755	3.50191	0.000461935	0.0025515
AMH	159.878	0.667655	0.190897	3.49747	0.000469697	0.00258425
ZSWIM4	159.443	0.661334	0.189256	3.4944	0.000475135	0.00261162
KIF21B	10.1407	2.83675	0.811983	3.49361	0.000476543	0.00261851
GALNT16	18.8164	1.58905	0.455764	3.48655	0.000489295	0.00267122
NRK	9.18899	2.67811	0.768124	3.48657	0.000489263	0.00267122
TRIM16L	404.989	0.645681	0.186355	3.46479	0.00053065	0.00286829
ADORA1	23.729	1.21105	0.349695	3.46317	0.000533846	0.00288188
CFAP410	87.9144	0.609471	0.176539	3.45234	0.000555754	0.00298206
DLX3	21.7207	1.24	0.362933	3.41659	0.000634095	0.00333299
GPX7	6.49039	3.31366	0.970108	3.41577	0.000636024	0.00333864
TMEM198	41.2616	1.00651	0.295341	3.40797	0.000654475	0.00342698
VWA1	106.028	0.628114	0.184413	3.40601	0.000659191	0.00344634
F2RL3	44.583	0.852709	0.250415	3.40519	0.000661186	0.00345463
SMARCA5-AS1	18.6038	1.8347	0.540163	3.39657	0.000682372	0.00354779
KDM6B	1021.35	0.643695	0.189758	3.39219	0.000693371	0.00359282
CHKB	49.51	0.703798	0.207789	3.38708	0.00070641	0.00365591
SPARC	87.3007	0.695633	0.20542	3.3864	0.000708173	0.00366167
PINLYP	108.198	0.740497	0.219049	3.38051	0.000723526	0.00372625
F12	32.467	0.94971	0.283906	3.34516	0.00082235	0.00416184
MACROH2A2	30.3067	1.17225	0.350906	3.34063	0.000835871	0.00421877
PLXDC1	19.9569	1.268	0.380573	3.33182	0.000862795	0.00433654
PROB1	78.655	0.711014	0.213611	3.32855	0.000872989	0.00438127
FBLN5	43.4436	0.866507	0.260752	3.32311	0.000890206	0.00445709
MT-TF	22.6972	1.52759	0.460217	3.31929	0.000902478	0.00450959
LMF1	55.6626	0.751722	0.226919	3.31273	0.000923887	0.00460799
ADGRL3	4.51375	4.36885	1.32156	3.30583	0.000946941	0.00470771
INAVA	31.788	1.04611	0.317155	3.29843	0.000972287	0.00480687
ADAMTS17	52.6252	0.748574	0.228003	3.28317	0.00102647	0.00504669
ZSWIM5	50.1016	0.878788	0.268131	3.27745	0.00104748	0.00513954
ALDH1A3	75.3114	0.723912	0.221128	3.27372	0.0010614	0.00519732
C2CD4C	57.6711	0.64527	0.197584	3.2658	0.00109156	0.0053265
VNN2	6.33698	2.75938	0.848871	3.25065	0.00115142	0.00558369
GGT7	170.371	0.637402	0.196086	3.25062	0.00115153	0.00558369
SRCIN1	41.075	1.08484	0.335006	3.23827	0.00120258	0.00579631
S1PR3	72.4127	0.611907	0.190637	3.2098	0.00132826	0.00631212
TCF7L1	62.6778	0.620467	0.193554	3.20565	0.00134756	0.00638394
SDF2L1	308.859	0.634924	0.198306	3.20174	0.00136602	0.00645711
CDH3	4.24204	4.58803	1.43458	3.19817	0.00138303	0.00653022
ATP6V1C2	54.1469	0.881955	0.275812	3.19766	0.00138545	0.00653617
CDRT1	33.2698	1.05206	0.331122	3.17725	0.00148676	0.00694631
WFDC2	20.4684	1.28954	0.406089	3.17552	0.0014957	0.00698227
NCALD	8.12827	2.32848	0.733393	3.17494	0.0014987	0.00698664
HGFAC	9.95838	1.8565	0.587403	3.16053	0.00157485	0.00729936
KCNJ10	2.77122	4.49892	1.43187	3.14199	0.00167806	0.00769967
FOXO3B	34.9469	0.9732	0.310155	3.13778	0.00170231	0.0078067
RNF208	70.7976	0.652303	0.207901	3.13756	0.00170361	0.00781057
LINC01139	22.8948	1.1116	0.354376	3.13678	0.00170812	0.0078291
CRIP2	154.437	0.634002	0.202601	3.12932	0.00175214	0.00799593
LINC01322	8.16293	2.36744	0.757493	3.12536	0.00177585	0.00809133
IGSF11	4.25068	4.25023	1.3662	3.111	0.00186457	0.00841396
PYCR1	598.922	0.663723	0.213448	3.10952	0.00187389	0.00844701
RTN4RL2	43.6208	0.722897	0.232853	3.10451	0.00190592	0.00856242
SBK3	70.7055	0.658777	0.212297	3.10309	0.00191512	0.00859356
RPS6KL1	99.898	0.640816	0.206716	3.09999	0.0019353	0.00867296
WARS1	5276.8	0.634846	0.205121	3.09499	0.00196821	0.00879714
ZNHIT2	92.0917	0.680805	0.2201	3.09316	0.00198035	0.00883736
TMEM37	13.2004	1.53388	0.4978	3.08132	0.00206087	0.00914603
GATA2-AS1	39.7479	0.80602	0.263584	3.05792	0.0022288	0.00978091
SLPI	14.0134	1.92662	0.632136	3.04779	0.0023053	0.0100618
PI16	59.3809	0.89655	0.295039	3.03875	0.0023756	0.0103181
SLC3A2	8051.75	0.79257	0.260879	3.03808	0.00238092	0.0103359
HPCAL4	6.65727	2.95948	0.977966	3.02616	0.00247678	0.0106807
NPIPA5	2.83226	4.20115	1.39076	3.02076	0.00252141	0.0108452
SPN	68.1479	0.61253	0.202889	3.01904	0.00253577	0.010899
MFSD14A	45.0688	0.772919	0.256724	3.0107	0.00260649	0.0111746
RPS15P5	9.19824	2.13784	0.713169	2.99767	0.00272056	0.011596
SPATA2L	61.3663	0.734743	0.24528	2.99552	0.00273974	0.0116689
FRMD3	5.27408	3.47154	1.16184	2.98796	0.00280845	0.0119136
NYAP1	30.4198	0.847285	0.28417	2.98161	0.0028674	0.012121
CLDN2	79.5684	0.660016	0.221493	2.97984	0.00288396	0.0121789
NGFR	34.8166	1.0007	0.336061	2.97772	0.00290397	0.0122512
GZMA	5.1502	2.65313	0.893759	2.96851	0.00299251	0.012562
TRIM29	45.1436	0.691416	0.23336	2.96287	0.00304786	0.0127532
RELL2	65.8013	0.610476	0.206279	2.95946	0.00308176	0.0128791
MIR34AHG	60.3725	0.707219	0.239204	2.95655	0.00311103	0.012979
KRT16	19.8819	1.25803	0.425605	2.95586	0.00311799	0.0130016
ALDOA	97.9956	0.702016	0.238062	2.94888	0.00318925	0.0132307
ABLIM2	8.00779	2.17753	0.740056	2.94239	0.00325694	0.013478
UNC13A	111.611	0.624898	0.212841	2.93598	0.00332495	0.0137101
PHOSPHO1	10.4465	1.75634	0.598379	2.93516	0.00333374	0.0137353
CEACAM16-AS1	27.9159	0.818338	0.278843	2.93476	0.00333807	0.0137481
DOC2B	10.6685	1.82295	0.621772	2.93187	0.00336928	0.0138514
SGSM1	5.47013	2.5227	0.861667	2.9277	0.00341479	0.0140041
TRIB3	1379.44	0.641998	0.21978	2.92109	0.00348808	0.0142532
LINC01842	4.68154	3.91925	1.34688	2.90988	0.00361565	0.0146646
DENND6B	52.2962	0.701094	0.241203	2.90665	0.00365317	0.0148015
WDR97	47.1826	0.691863	0.238517	2.90069	0.00372342	0.0150506
PCSK5	12.3801	1.62992	0.562355	2.89839	0.00375089	0.0151261
TRIM54	40.4903	0.82635	0.285176	2.89769	0.00375926	0.0151526
HEYL	27.2415	0.923671	0.319075	2.89484	0.00379355	0.0152586
DLK2	75.4145	0.695285	0.241303	2.88137	0.00395948	0.0158018
ELL3	2.53822	4.08761	1.424	2.87051	0.00409812	0.0162856
HOXC13	2.52043	4.10245	1.4359	2.85706	0.00427586	0.0168494
UNC5B	7.63081	2.08113	0.728505	2.85672	0.00428049	0.0168637
SLITRK3	2.35788	4.10626	1.43926	2.85303	0.00433043	0.017005
HEY1	50.1933	0.677121	0.237501	2.85103	0.00435783	0.0170928
SYN1	12.193	1.57209	0.552551	2.84515	0.00443912	0.0173673
PLTP	30.7962	0.930633	0.32769	2.83998	0.0045117	0.0176024
CCN5	14.0882	1.38179	0.488013	2.83147	0.00463351	0.018007
TJP3	31.3175	0.826239	0.292506	2.82469	0.00473262	0.0183248
CACNG6	37.959	0.832427	0.294994	2.82184	0.0047749	0.0184569
PCBP3	72.3412	0.608749	0.216987	2.80547	0.00502439	0.0193174
IL18R1	4.01987	2.68864	0.959508	2.8021	0.00507704	0.0194845
DMBX1	2.35342	3.974	1.42217	2.79431	0.00520108	0.0198703
CAPN6	4.28128	3.63766	1.30249	2.79286	0.00522447	0.0199326
MIR6894	4.29317	3.57043	1.28178	2.78551	0.00534432	0.0202732
SHISAL1	10.9124	1.63954	0.591456	2.77204	0.00557055	0.0209746
AMN	24.3299	1.06153	0.383495	2.76804	0.00563937	0.021195
LINC00659	23.7662	0.928831	0.336408	2.76102	0.00576208	0.0215558
POLRMTP1	18.8385	1.03702	0.37617	2.75679	0.00583725	0.0217937
KCNH3	37.6988	0.791357	0.287418	2.75333	0.0058992	0.021991
CFAP45	33.7736	0.77125	0.280202	2.75248	0.00591459	0.0220358
ITGA7	47.9175	0.603408	0.219491	2.74913	0.00597539	0.022226
PAPPA2	11.7679	1.78076	0.647867	2.74865	0.00598419	0.0222445
LVRN	13.3867	1.5253	0.555099	2.7478	0.00599966	0.022282
TRPV4	18.1026	0.988541	0.360541	2.74183	0.00610986	0.0226465
SEMA3G	48.6879	0.635926	0.23269	2.73294	0.00627721	0.0231199
TPPP	43.2153	0.815456	0.299262	2.72489	0.00643238	0.0235835
LAG3	25.97	0.97046	0.356875	2.71933	0.00654148	0.0239161
CYP27C1	9.0049	1.98628	0.731186	2.71651	0.00659738	0.0240789
IKZF3	41.9452	0.729405	0.268503	2.71656	0.0065965	0.0240789
RCOR2	17.0011	1.25438	0.46257	2.71177	0.00669242	0.0243784
TNFSF15	771.317	0.667162	0.247268	2.69813	0.00697301	0.0251621
TESC	20.3129	0.916251	0.339649	2.69764	0.00698322	0.0251866
MNX1-AS1	4.40485	3.1481	1.16748	2.69649	0.00700746	0.0252594
BRICD5	20.0523	1.08572	0.404151	2.68641	0.00722246	0.0259129
ADA	53.5748	0.61801	0.23011	2.68572	0.00723731	0.0259552
ZNF474	7.40792	1.89641	0.708934	2.67501	0.00747268	0.0266748
AKAP6	48.5187	0.719182	0.26888	2.67473	0.00747884	0.0266856
CTHRC1	47.2156	0.645766	0.241484	2.67416	0.00749164	0.02672
KCNJ12	4.63046	3.2482	1.21574	2.67179	0.00754469	0.0268614
FCGBP	46.8954	0.706797	0.265419	2.66295	0.00774594	0.0274859
PCDHB7	27.6856	0.879712	0.330544	2.66141	0.00778145	0.0275676
LINC00942	26.5874	1.15651	0.434873	2.65943	0.00782729	0.027701
NR1D1	639.799	0.646599	0.244123	2.64866	0.00808121	0.0284508
ISLR2	4.67792	2.28226	0.861985	2.64767	0.00810474	0.0285158
MMP11	75.1729	0.657278	0.24845	2.64552	0.00815664	0.0286507
ZNF497	25.6269	1.03292	0.390831	2.64289	0.00822023	0.0288441
ZFPL1	62.992	0.631847	0.239527	2.6379	0.00834213	0.0291992
SPX	64.2023	0.684425	0.260248	2.62989	0.00854118	0.0297972
RHOF	109.008	0.634292	0.242343	2.61733	0.00886211	0.0307456
GMFG	41.9137	0.616579	0.235705	2.61589	0.00889946	0.0308435
BMP3	8.4407	1.4876	0.568754	2.61554	0.00890868	0.0308692
MAGEC2	35.7724	0.780452	0.299174	2.60869	0.00908908	0.0313721
C11orf94	6.37509	2.32098	0.891314	2.604	0.00921429	0.0317277
CHD5	11.6812	1.31131	0.506921	2.58682	0.0096866	0.0330902
MNX1	23.7251	0.860489	0.333833	2.5776	0.00994881	0.0338492
TMPRSS9	55.2314	0.656152	0.254699	2.57618	0.00998973	0.0339747
RAB40A	44.5666	0.681604	0.264993	2.57215	0.0101068	0.034304
FAAH	11.2703	1.40132	0.54538	2.56944	0.0101863	0.0345391
CASKIN1	5.23009	2.10708	0.820662	2.56753	0.0102426	0.0346743
MYLK2	12.0588	1.28124	0.49963	2.56439	0.0103358	0.0349339
GDPD1	54.6045	0.757384	0.295824	2.56025	0.0104598	0.0353176
TBX6	21.0693	0.949987	0.371252	2.55887	0.0105012	0.0354151
GPS2	46.932	0.692652	0.27088	2.55704	0.0105566	0.0355523
HMGA1P3	7.68465	1.77965	0.696651	2.55458	0.0106317	0.0357556
TOP3B	6.12897	2.67274	1.04769	2.55107	0.0107394	0.0360387
PROX1-AS1	17.0575	1.203	0.471814	2.54973	0.0107805	0.0361432
CRLF1	14.3676	1.1649	0.457562	2.54589	0.0108999	0.036428
PAK6	23.2309	1.03868	0.408034	2.54558	0.0109097	0.0364367
NHLRC4	22.6929	0.959893	0.37938	2.53016	0.011401	0.0378089
ADAMTS13	23.6266	0.848569	0.335403	2.53	0.0114063	0.0378189
TSPAN19	5.46025	2.49363	0.987846	2.52431	0.0115927	0.0383318
OTX1	37.8435	0.716647	0.284536	2.51865	0.0117805	0.0388617
LARGE2	4.91355	2.27192	0.902294	2.51793	0.0118046	0.0389259
TMEM86B	51.6155	0.685599	0.272748	2.51368	0.011948	0.0393222
MIR3142HG	54.3544	0.621238	0.247441	2.51065	0.012051	0.0396071
HSD17B2	3.75997	3.18316	1.27129	2.50389	0.0122836	0.0402856
PRSS53	32.623	0.69329	0.276982	2.50301	0.012314	0.0403619
DHRS13	47.0509	0.61112	0.24419	2.50264	0.0123271	0.0403968
OR2T4	7.94295	1.73484	0.69411	2.49938	0.0124412	0.0406999
SYT8	11.9757	1.31146	0.52508	2.49763	0.0125027	0.0408693
SAMD14	30.933	0.747708	0.299717	2.49471	0.012606	0.04108
LINC02913	18.3411	1.06931	0.430506	2.48386	0.0129968	0.0421344
SNAI3	12.9887	1.26142	0.507912	2.48354	0.0130083	0.0421634
GAS7	19.758	0.947259	0.382062	2.47933	0.0131628	0.0425664
LINC00589	17.9368	1.0135	0.408806	2.47917	0.013169	0.0425784
FNDC10	44.9622	0.629359	0.254308	2.47479	0.0133315	0.0430298
FOXA3	9.74968	1.62078	0.657598	2.46469	0.0137132	0.0440181
WFIKKN1	11.4081	1.43653	0.58361	2.46146	0.0138372	0.0443403
KBTBD8	2.58042	3.38476	1.37743	2.4573	0.0139985	0.0447641
TEN1-CDK3	14.5872	1.02851	0.420089	2.44832	0.0143525	0.0457317
COL9A3	30.022	0.724432	0.295917	2.44809	0.0143617	0.0457522
SLC13A4	17.2746	1.23833	0.506183	2.44641	0.0144288	0.0459056
TCAP	24.7881	0.808883	0.330933	2.44425	0.0145154	0.0461465
NDUFA4L2	6.5949	1.95483	0.80097	2.44057	0.0146639	0.0464875
CALHM3	44.3862	0.615265	0.252427	2.43739	0.0147935	0.0468633
IGFBP5	5.19807	1.92529	0.790274	2.43623	0.0148412	0.0469792
DGKG	8.27901	1.47851	0.608034	2.43163	0.015031	0.0474912
RPL18AP3	42.2396	0.606151	0.249408	2.43036	0.0150837	0.0476397
GABRG1	3.72367	3.32907	1.37277	2.42508	0.0153052	0.0481774
SPTSSB	17.4021	1.31444	0.542337	2.42365	0.0153652	0.0483393
SLC16A1	55.5085	0.699624	0.289132	2.41974	0.0155317	0.0487734
CYP11A1	38.4871	0.798734	0.330207	2.41889	0.0155681	0.0488684
AQP1	41.018	0.659498	0.273265	2.4134	0.0158045	0.049491

## Sheet: CAR High vs. Low (Count List)
Supplementary Table S4 - DESEQ
Column1	Number of genes expressed in CARBPN cohort
Diffupgenecount	717
Diffdowngenecount	473

## Sheet: DOC High vs. Low - Diff Exp Tot
Supplementary Table S4 - DESEQ
Column1	baseMean	log2FoldChange	lfcSE	stat	pvalue	padj
DDX11L1	0.336271	0.717348818817421	3.37270337116134	0.212692531739135	0.831566792299569	NA
WASH7P	0.14466	-1.17341538795188	4.40267703814439	-0.266523158020794	0.789836326672578	NA
MIR6859-1	0	NA	NA	NA	NA	NA
MIR1302-2HG	0	NA	NA	NA	NA	NA
MIR1302-2	0	NA	NA	NA	NA	NA
FAM138A	0	NA	NA	NA	NA	NA
OR4G4P	0	NA	NA	NA	NA	NA
OR4G11P	0.0791949	-0.173311607430676	4.40735632396016	-0.0393232574567398	0.968632664185394	NA
OR4F5	0	NA	NA	NA	NA	NA
CICP27	2.28821	0.608969554641824	1.24134765071504	0.490571319236031	0.623729675813385	0.746333492667038
RNU6-1100P	0	NA	NA	NA	NA	NA
DDX11L17	0.116783	-0.173317680777866	4.40735632396021	-0.0393246354590483	0.968631565548407	NA
WASH9P	26.0813	0.746387904845912	0.349304970238745	2.13678008742838	0.0326158824661607	0.0722980809552345
MIR6859-2	0	NA	NA	NA	NA	NA
RPL23AP24	0	NA	NA	NA	NA	NA
WBP1LP7	0	NA	NA	NA	NA	NA
OR4F29	0	NA	NA	NA	NA	NA
CICP7	0.0583914	-0.173311184553118	4.40735632396697	-0.039323161508558	0.9686327406818	NA
U6	2.82697	-0.823237365503557	1.11017123451136	-0.741540890190604	0.458365548413229	0.605710267122316
MTND1P23	13.4258	0.148783629486694	0.533390186687521	0.278939570318449	0.780291200527777	0.861901497326781
MTND2P28	1115.07	-0.384944680150072	0.128588452544497	-2.99361779796568	0.00275691061135951	0.00788572049584218
MTCO1P12	2754.39	-0.61576637484719	0.174173106997128	-3.53536998600675	0.000407204573130319	0.00137046017696768
MTCO2P12	7.48566	-0.0740068283185498	0.748581478086424	-0.0988627564065989	0.921247240075047	0.953209739474288
MTATP8P1	2.90046	-0.967177869364158	1.20745210452846	-0.801007233112462	0.423127458471547	0.573607422700264
MTATP6P1	3436.97	-0.0604247876246904	0.120802561907	-0.500194587522147	0.616938069078838	0.740979072503552
MTCO3P12	6.72645	-0.655771068316284	0.778653708434136	-0.842185763983623	0.399683981060494	0.551089064264758
WBP1LP6	0	NA	NA	NA	NA	NA
OR4F16	0	NA	NA	NA	NA	NA
CICP3	0.0563328	0.788476167479174	4.40735632396697	0.178900027481664	0.858016201206789	NA
RNU6-1199P	0	NA	NA	NA	NA	NA
LINC01409	5.13206	-1.37892003709846	0.860937412019948	-1.6016495715562	0.109233122352679	0.201813047986329
FAM87B	3.3201	-0.957687580841092	1.16596126499613	-0.821371695263197	0.411434580980082	0.561972281840888
LINC01128	240.112	-0.516642627406658	0.146174714241461	-3.5344185900253	0.000408673306869041	0.00137515166511119
LINC00115	9.07648	-0.554914961798667	0.604444116541111	-0.918058339245866	0.358588324100242	0.509428589863931
FAM41C	0.617536	1.18902773559747	2.7666219394802	0.42977600901295	0.667358586173244	NA
TUBB8P11	0.666332	-1.12614563042867	2.37361550093997	-0.474443156434859	0.63518392422278	NA
LINC02593	21.3948	1.43991795319932	0.484248511296065	2.97351033531411	0.00294414491359268	0.00837360696203633
SAMD11	13.1481	1.04043630719539	0.570797137242685	1.82277772488726	0.068337062756677	0.13615602799435
NOC2L	1457.97	0.195743554733048	0.0896529453253422	2.18334773077128	0.0290102120418659	0.065328909379626
KLHL17	369.789	0.346277723955041	0.122527346196863	2.82612604208927	0.00471147210264747	0.0128175452233515
PLEKHN1	136.204	0.247900729153248	0.177030270615984	1.40032960629088	0.161414639009658	0.27632455790263
PERM1	8.28817	-0.737743978634338	0.6458416501721	-1.14229854707845	0.253329944981903	0.392773507617959
HES4	98.6914	0.166828020747183	0.207100161916035	0.805542686223591	0.420506584063263	0.571444125022367
ISG15	1958.94	0.894145309884787	0.116929725077161	7.64686061901496	2.05945344532423e-14	3.71792989010643e-13
AGRN	4239.69	0.134400790317069	0.0782572226539003	1.71742346277057	0.0859018277420848	0.16543129661393
RNF223	8.58975	-0.0293474416559843	0.588870747237906	-0.0498368135853891	0.960252430120733	0.976907894367364
C1orf159	244.021	0.662835137183381	0.156367000818481	4.23897071449771	2.24546945495553e-05	9.53106970312918e-05
LINC01342	0.744485	-0.173301115448586	2.89581604473819	-0.0598453467938619	0.952278808756279	NA
MIR200B	0	NA	NA	NA	NA	NA
MIR200A	0	NA	NA	NA	NA	NA
MIR429	0.188139	-0.173323132653596	4.40735632394935	-0.0393258724536899	0.968630579332355	NA
TTLL10-AS1	1.24531	2.9359208448699	2.08346339265325	1.40915403420219	0.15878962616473	NA
TTLL10	0.877325	2.5148749975488	2.4694180360966	1.01840796527268	0.308484118412434	NA
TNFRSF18	4.19651	0.94270065455845	0.888465439852292	1.06104369655073	0.288670043425766	0.433292706168694
TNFRSF4	2.60656	0.943741893853318	1.13920668467344	0.828420256438232	0.407432538672467	0.558254802727447
SDF4	2263.97	0.251529170707082	0.0719350209453441	3.49661635461527	0.000471198952580452	0.00156975297567367
B3GALT6	408.434	0.74130825754924	0.105052716029763	7.056535857095	1.70704606970591e-12	2.2575714952056e-11
C1QTNF12	15.0114	1.09959416077916	0.59270457749663	1.85521455802392	0.0635655935927096	0.128007953993594
UBE2J2	1210.38	0.270912724099421	0.0791331405258574	3.4235052760341	0.000618190517419951	0.00200816400467198
LINC01786	21.3133	-0.485400171785572	0.441126338268046	-1.10036542749035	0.271172935543898	0.413228737762223
SCNN1D	176.396	0.0759748751998671	0.16523964599828	0.459785995914431	0.645669836037604	0.764038486025201
ACAP3	952.932	0.561004837164511	0.0966064960099688	5.80711298240878	6.35592489193849e-09	4.81365147435572e-08
MIR6726	0.206777	2.33971553212839	4.32449153944105	0.541038295667658	0.588481187184673	NA
PUSL1	255.263	0.502709020582319	0.152643067307018	3.29336293780836	0.000989965951282386	0.00309717919044061
INTS11	1297.03	0.292785227548061	0.0849175167244266	3.44787788011046	0.000565009435993997	0.00185076808841623
MIR6727	0	NA	NA	NA	NA	NA
CPTP	567.616	0.604980499496669	0.0978392064523356	6.18341584558332	6.27291809029659e-10	5.56933403422278e-09
TAS1R3	47.735	-0.580337712813135	0.302995050531709	-1.91533726968388	0.055449505504569	0.11401018254857
DVL1	1774.85	0.589997034716729	0.07672970138669	7.68929142240965	1.4795211761139e-14	2.72991690629803e-13
MIR6808	0	NA	NA	NA	NA	NA
MXRA8	934.64	0.798156263402624	0.0936974254189794	8.51844391490557	1.61711315538703e-17	4.82928792313309e-16
AURKAIP1	1080.42	0.860236842986927	0.11810910908063	7.28340811037415	3.2549065526661e-13	4.84836120994702e-12
NDUFB4P8	1.60521	-0.893528489885939	1.56032032160295	-0.57265708682689	0.566876898756921	NA
CCNL2	1446.21	0.141220674057746	0.0844255154184036	1.67272504476724	0.0943814365339526	0.178628232885996
MRPL20-AS1	210.547	0.0716879763317029	0.160694846303062	0.446112479528455	0.655515998690548	0.772064300653775
MRPL20	671.295	0.492389909539766	0.119409224673438	4.12355000952699	3.73077412741336e-05	0.000152649734981975
RN7SL657P	0	NA	NA	NA	NA	NA
MRPL20-DT	42.3326	-0.53564535782152	0.331612343587511	-1.61527569217328	0.106251005233063	0.197433686087619
ANKRD65	2.64839	-3.81249078987091	1.40038627683911	-2.72245654854337	0.00647985541013825	0.0171441708794626
ANKRD65-AS1	0	NA	NA	NA	NA	NA
TMEM88B	2.38512	-0.629493844014931	1.21809266060462	-0.516786501038822	0.605305204274325	0.731668579460133
LINC01770	1.00659	-1.8196644576241	1.85800244981091	-0.979366016341521	0.327399162239514	NA
VWA1	113.981	0.157594981607673	0.203595310640164	0.774059977669171	0.438895323651753	0.588177924812242
ATAD3C	13.5034	-0.362082729994904	0.555730504028963	-0.651543738142604	0.514695552633741	0.654840541271893
ATAD3B	605.423	0.433329557991279	0.110324302785724	3.92777970990587	8.57336836631954e-05	0.000327414748737418
ATAD3A	605.116	0.658018208423235	0.0979762511658894	6.71609906067038	1.86653926683862e-11	2.09243487829149e-10
TMEM240	20.166	0.676206572827446	0.443380214070226	1.52511670879464	0.127229990356561	0.228010024607822
SSU72	1749.35	0.498577978188121	0.0737995576893502	6.75583965268221	1.42010406939763e-11	1.62767815954136e-10
FNDC10	45.1764	1.19462429616282	0.280010751146952	4.26635152853781	1.98695619686191e-05	8.4886312581216e-05
MIB2	533.139	0.700389025178325	0.114872617734909	6.09709292770371	1.08014734130926e-09	9.23345283026264e-09
MMP23B	1.33107	1.4383015195595	1.51742072996154	0.947859411144295	0.343201030427814	NA
CDK11B	738.735	0.773239826320069	0.117306645777232	6.59161142317947	4.35078108490655e-11	4.59454470941107e-10
SLC35E2B	855.727	-0.269073439574629	0.0979073226633665	-2.74824632371759	0.00599149781419856	0.0159576652367159
MMP23A	0	NA	NA	NA	NA	NA
CDK11A	69.0897	0.364630720374663	0.24595918566918	1.48248466257771	0.138211381619967	0.2436984881582
SLC35E2A	26.3846	0.194371499333851	0.417275745442567	0.465810681442072	0.641351018739438	0.760346287344893
NADK	761.963	0.336864302546883	0.0903318928511277	3.72918458713198	0.000192100397078579	0.000690885416355337
GNB1	6081.07	0.00487244546031512	0.056523885234141	0.0862015312665046	0.931306213466013	0.95947071588938
GNB1-DT	6.249	0.164330022840459	0.777565768808952	0.211339065365717	0.832622701514243	0.897721674894855
CALML6	5.0809	1.66623440386471	1.12959465601449	1.475072845815	0.140192959919854	0.246469171342608
TMEM52	16.3046	0.719620027040771	0.528904297166158	1.36058646317766	0.17364441186921	0.293087677837048
CFAP74	1.07581	0.446464095018483	1.80048414014526	0.247968912951637	0.804158459611313	NA
GABRD	0.15839	-0.173317938691653	4.40735632395151	-0.0393246939780584	0.968631518893081	NA
PRKCZ-DT	0.0494752	-1.1145667971279	4.40469646792718	-0.253040545527625	0.800236881680946	NA
PRKCZ	261.668	0.554157872786353	0.124164848385416	4.46308178194049	8.07891998529564e-06	3.68600724329113e-05
PRKCZ-AS1	55.3935	0.378167877526781	0.273769325458596	1.38133765312569	0.167175166042637	0.284162299280807
FAAP20	527.958	0.748649124771425	0.115058742301678	6.50666876584229	7.683557369365e-11	7.77912610714576e-10
SKI	1812.14	-0.155097467179149	0.0699326404330971	-2.21781225789018	0.0265676359880081	0.0604799197667859
MORN1	86.6399	-0.0135408326833333	0.210584686783809	-0.0643011269724216	0.948730456119626	0.970195423357421
RER1	1308.84	0.046517860888159	0.0857650920630392	0.542386882229047	0.58755201444719	0.716566401938336
PEX10	132.394	0.122706392311695	0.161129888582407	0.761537126297577	0.446336312442538	0.59472713339801
PLCH2	127.833	0.909773441240354	0.195322817617127	4.65779396559648	3.1961584600798e-06	1.55752400083783e-05
PANK4	303.376	0.350938510020575	0.134532874451405	2.60857066684722	0.00909212364331594	0.0233275741342315
HES5	0.572496	0.860135146110192	2.45595871335879	0.350223780811797	0.726170761048019	NA
TNFRSF14-AS1	10.5775	-0.184836441229554	0.556766371087406	-0.331982049972872	0.739902813136131	0.834125024540524
TNFRSF14	158.141	0.828231297542738	0.1728936767149	4.79040826292614	1.66442307170504e-06	8.48164178035621e-06
PRXL2B	362.991	0.62868685460474	0.120310906682966	5.22551838347796	1.73667864161866e-07	1.04064952088654e-06
MMEL1	0.600717	1.82890321101756	2.57337303742407	0.710702717569576	0.477268475287341	NA
MMEL1-AS1	0	NA	NA	NA	NA	NA
TTC34	9.33752	0.343793635212998	0.774393263903013	0.443952254285176	0.657077103970512	0.773205755456615
ACTRT2	0	NA	NA	NA	NA	NA
PRDM16-DT	0.324384	1.66025393401973	3.40598246634962	0.487452284450282	0.625937849213924	NA
PRDM16	4.96684	0.484643735011599	0.876606179611566	0.55286369898322	0.580356746330901	0.711085833588867
MIR4251	0	NA	NA	NA	NA	NA
ARHGEF16	49.7899	1.49399988996106	0.273113405487775	5.47025469984825	4.49389292047515e-08	2.98554186222683e-07
MEGF6	129.983	1.77951175125843	0.177868942954544	10.0046231888453	1.45444326387599e-23	1.15826572650488e-21
MIR551A	0	NA	NA	NA	NA	NA
TPRG1L	773.882	0.319551229111342	0.0798989569010023	3.99944181383091	6.34920549356261e-05	0.00024888127905301
WRAP73	309.402	0.543135191397676	0.121817421608316	4.45860029072063	8.24965956968013e-06	3.76110873466755e-05
TP73	63.9889	0.162472993702449	0.248363439053793	0.654174359645823	0.512999478674716	0.653450935445234
TP73-AS3	1.63614	1.73746655098177	1.9188753056665	0.905460894645405	0.365221267890371	NA
TP73-AS2	0	NA	NA	NA	NA	NA
TP73-AS1	61.5784	-0.167441583161871	0.247029312681989	-0.677820706150067	0.497885380721389	0.641034396959034
CCDC27	0.119728	-1.87776072244553	4.37256956245474	-0.429441017604157	0.667602309041092	NA
SMIM1	5.6427	1.7728213964313	0.859510856603812	2.06259337250987	0.0391512779594533	0.0847425472811039
LRRC47	780.463	0.398813288618751	0.0867341747546231	4.59811014224809	4.26340600760473e-06	2.02975199057704e-05
RN7SL574P	0.671825	-0.218066379253956	2.40004781017943	-0.0908591813584134	0.927604484541639	NA
CEP104	450.424	-0.45653208999976	0.114877980656175	-3.9740608895811	7.06574870490818e-05	0.000274976757299537
DFFB	81.8095	-0.232653541850599	0.222623477649642	-1.04505393728842	0.295998041564081	0.441656255382661
C1orf174	307.666	-0.0430741559333713	0.118784973467952	-0.362622936856509	0.716886573778932	0.818003064832976
LINC01134	40.2074	-0.226875080924779	0.285889869359158	-0.793575097408436	0.427442834514192	0.577245513413822
LINC01346	1.18937	-1.51660041255065	1.96089039089233	-0.77342436864128	0.439271272767447	NA
LINC01345	0.246531	-0.173327113376427	4.4073563239427	-0.0393267756534314	0.968629859240274	NA
LINC02780	0.361613	-1.632009477758	3.59311488691718	-0.454204646698129	0.64968153888261	NA
EEF1DP6	0	NA	NA	NA	NA	NA
LINC01777	0	NA	NA	NA	NA	NA
LINC01646	0	NA	NA	NA	NA	NA
AJAP1	0	NA	NA	NA	NA	NA
LINC02781	0.0744066	-0.173311138652575	4.40735632396096	-0.0393231510940821	0.968632748984928	NA
LINC02782	0	NA	NA	NA	NA	NA
MIR4689	0.187036	-1.1734250007776	4.4026767137034	-0.266525361066211	0.789834630232912	NA
NPHP4	192.809	0.160143339334183	0.151001246984494	1.06054315796894	0.288897566573906	0.433487735293114
KCNAB2	437.359	1.06223544919377	0.102192590877037	10.3944467996892	2.62807507553508e-25	2.64810963963954e-23
CHD5	44.6452	0.468420944938949	0.293816518463892	1.59426347908522	0.110877033890753	0.204234896911415
RPL22	665.202	0.446908543242248	0.095469790335746	4.6811514058067	2.8526814930113e-06	1.40345445945793e-05
RNF207-AS1	6.8977	0.762728326234142	0.785140451589437	0.971454629155937	0.331321936054132	0.479971257076488
RNF207	241.021	0.59765051306811	0.143849914619999	4.15468104132626	3.25741616546752e-05	0.000134600585808841
ICMT	2259.41	-0.122983509138775	0.0816065658368769	-1.50702958613166	0.131803073757505	0.234582947449987
ICMT-DT	31.8748	-0.108760356135402	0.325859878912705	-0.333764182624453	0.738557513131562	0.833323356941131
HES3	1.04769	0.436233228888203	1.783844363423	0.244546686825929	0.806807448432403	NA
GPR153	1174.98	0.390388939173698	0.0751336843842969	5.19592433637249	2.03705105492795e-07	1.2090937515149e-06
ACOT7	1240.81	0.387734889129307	0.080347060224987	4.82575078719216	1.39476829810692e-06	7.21545489650587e-06
HES2	172.051	0.136216115720608	0.15368151758612	0.886353270452806	0.375427191753217	0.526078505445778
ESPN	28.5894	0.977648681040901	0.360270939112785	2.71364846537023	0.00665467415654781	0.0175687981894164
MIR4252	0	NA	NA	NA	NA	NA
TNFRSF25	70.9491	0.856999975925421	0.230834981388058	3.71260876827293	0.000205133856706944	0.000734171678595513
PLEKHG5	180.396	0.756646490369196	0.161794084287089	4.67660170458763	2.91667975199295e-06	1.43156992309665e-05
NOL9	525.19	-0.260276801021935	0.100133063537271	-2.59930927735031	0.00934115703408536	0.023896526880689
RNU6-731P	0.669548	0.674689527073678	2.68312617735847	0.251456503524522	0.801461187127193	NA
TAS1R1	3.57479	-1.32110101208044	1.54195308141592	-0.856771213082127	0.39157133794575	0.542870324278394
ZBTB48	276.832	0.204411454551231	0.123443856767074	1.65590625491339	0.0977408047387053	0.18390506740035
KLHL21	1859.54	-0.155267617679951	0.0705742586770194	-2.20006020028531	0.0278026241486035	0.0629640617798486
PHF13	522.521	-0.0021586677974702	0.0961352156120333	-0.0224544958236927	0.982085409910119	0.989878660925619
THAP3	266.228	0.404614970753493	0.132772947535802	3.04742026341162	0.00230814753875875	0.0067099687299314
DNAJC11	767.927	-0.220772601467814	0.0915484200058043	-2.41153917734263	0.015885345096747	0.038365079217508
LINC01672	0	NA	NA	NA	NA	NA
CAMTA1-DT	3.91326	0.017441826688417	1.18005172379527	0.0147805611709297	0.988207247827187	0.99360846802738
CAMTA1	312.632	0.412673198220415	0.124843080181338	3.3055352176588	0.000947951901811026	0.00297484189452672
RNU1-8P	0	NA	NA	NA	NA	NA
CAMTA1-IT1	0.82724	-0.173303142552303	2.82229297546151	-0.061405085885516	0.951036602054438	NA
CAMTA1-AS2	0.201936	-1.11458202667458	4.40469593663292	-0.253044033619855	0.800234186276152	NA
CAMTA1-AS1	0	NA	NA	NA	NA	NA
VAMP3	1553.57	0.0518416060076527	0.0745631186844033	0.695271428051153	0.486885216457203	0.631156397854042
PER3	207.224	-0.704065553662802	0.149160212151194	-4.72019678377191	2.35616590942863e-06	1.17304541461026e-05
UTS2	1.6527	-0.452299054157364	1.57534321892882	-0.287111436239852	0.774026995810175	NA
TNFRSF9	124.092	-0.286743193284573	0.1662445573987	-1.72482755388427	0.0845585545414683	0.163311198881349
PARK7	1981.25	0.452146454166884	0.0872453729146661	5.1824691563772	2.18967585126188e-07	1.29148050528418e-06
Y_RNA	137.905	-0.0543974827930581	0.195975806842935	-0.2775724395239	0.781340591119169	0.862446988733243
ERRFI1	9019.65	-0.211890364255414	0.0627508004996809	-3.37669579619931	0.000733621373671677	0.00235068314710214
ERRFI1-DT	24.4793	0.448112200473584	0.41906443449494	1.06931575096239	0.284927415551993	0.428965114697968
LINC01714	12.0457	0.285222114041464	0.489763252444946	0.582367322614767	0.560319287357787	0.69413398564312
RNU1-7P	0	NA	NA	NA	NA	NA
RNU6-991P	0.295293	0.788460938554456	4.26723806503206	0.184770787694155	0.853408821350303	NA
SLC45A1	27.9302	0.702543226592485	0.338182516768473	2.07740847547557	0.0377638746092927	0.0821142355893253
RERE	1443.62	-0.192329065514385	0.0838500102223039	-2.29372739495774	0.0218061621495852	0.0508487969202394
RERE-AS1	1.01788	0.39766589440925	1.925167525693	0.20656170909911	0.83635216698122	NA
RPL7P11	0.128651	-0.173318599663937	4.40735632395871	-0.0393248439482336	0.96863139932668	NA
RPL7P7	0.50643	-1.10606643634742	2.82714341570694	-0.391231102816497	0.695626420078601	NA
RPL23AP19	0.0744066	-0.173311138652575	4.40735632396096	-0.0393231510940821	0.968632748984928	NA
ENO1	37194.7	0.558350668657585	0.0725399891530012	7.69714298522864	1.39142170532141e-14	2.57770329215434e-13
MIR6728	0.410315	2.80949331558479	3.39717073944756	0.827009747541173	0.408231536636124	NA
ENO1-AS1	1.69209	-1.58086937862252	1.38313531818173	-1.14296074855549	0.253054888283475	NA
RNU6-304P	0.387683	0.101561248381679	3.44152953228779	0.0295104974194905	0.97645744685871	NA
HMGN2P17	1.1968	-1.05135046711859	1.62953433900767	-0.645184603939571	0.518807562214351	NA
CA6	1.99684	-0.924660828788554	1.5657064522889	-0.590571002269803	0.554807899008464	0.689348892794909
RN7SL451P	0	NA	NA	NA	NA	NA
SLC2A7	0.580921	3.41449341001319	2.9368312643489	1.16264541700532	0.244973395824137	NA
SLC2A5	5.42086	2.33445413972539	0.912145499353014	2.55930017895305	0.0104883132907243	0.0265068019365523
GPR157	221.909	-0.202737977039006	0.13436266527374	-1.50888624176935	0.131327856350043	0.233850280264775
MIR34AHG	50.0732	0.882872996528968	0.276517982996055	3.19282307415631	0.00140889241180991	0.00426703734074006
MIR34A	0	NA	NA	NA	NA	NA
LNCTAM34A	2.22435	0.189620612368485	1.42210560138547	0.133337926651684	0.893926134248955	0.936697719619718
H6PD	1321.35	0.0780349806522453	0.106406336202072	0.733367799677381	0.463334133135487	0.610075509845114
SPSB1	1095.87	0.0895907833474767	0.0793469781372186	1.1291013905097	0.258855064811705	0.399454556855643
LINC02606	10.492	0.819232555242043	0.558697656435129	1.46632538333757	0.142559663442139	0.249669418191316
RNA5SP40	0	NA	NA	NA	NA	NA
SLC25A33	130.489	-0.148032327904569	0.190759304430896	-0.776016291033368	0.437739366973192	0.587137769305791
TMEM201	381.536	0.0602084762671421	0.102340573363131	0.588314822641325	0.556320998194372	0.690765236484217
PIK3CD	310.156	0.141991755553334	0.119456521359396	1.18864800295112	0.234578209853144	0.370316720883758
PIK3CD-AS1	0.0702597	-0.173311184553118	4.40735632396697	-0.039323161508558	0.9686327406818	NA
PIK3CD-AS2	2.58641	0.986219200909727	1.17556734985398	0.838930411798375	0.401508360755766	0.55281557731536
CLSTN1	3417.96	-0.0219243721782373	0.0621000065964517	-0.353049433967211	0.724051380721142	0.82240363051038
MZT1P1	0	NA	NA	NA	NA	NA
CTNNBIP1	478.543	0.363181998055286	0.0996996199801497	3.64276211010228	0.000269728094243894	0.000940826321901909
LZIC	588.417	0.0411685775391225	0.100265234088378	0.410596732889836	0.681368259752529	0.791516197676656
NMNAT1	129.269	-0.139124989500142	0.194864065464738	-0.713959185693569	0.475252417633556	0.620471804051868
RN7SKP269	2.8778	-1.50287846071094	1.12966571143139	-1.33037450415899	0.183394910611275	0.30617413337009
TMEM274P	0.619425	-3.95080269233483	2.82872767993965	-1.39667127392734	0.162512446329732	NA
MIR5697	0.462306	-1.11566082333081	3.68815739016514	-0.302498159733052	0.762272336107881	NA
RBP7	2.72809	0.0446239120217311	1.06524479334534	0.0418907581623491	0.966585783850412	0.980853686121376
UBE4B	997.168	-0.207907577505801	0.0838943274590714	-2.47820780978583	0.0132044213605886	0.0326583364691425
PGAM1P11	0.191808	-0.152794769581672	4.40469593333279	-0.0346890618318029	0.972327683073121	NA
RNU6-828P	0.16921	-1.69646493643725	4.38234585228368	-0.387113430482261	0.698672235201567	NA
KIF1B	870.604	-1.1852085505775	0.129280636690238	-9.16771900974862	4.83133446374126e-20	2.15721429114039e-18
RNU6-37P	0.311563	-0.362033067457297	3.76201741478089	-0.0962337563975321	0.923334921491691	NA
RN7SL731P	0	NA	NA	NA	NA	NA
PGD	3122.24	0.468360589526179	0.0778200854817198	6.01850520501161	1.76035054573815e-09	1.45871210087383e-08
CENPS-CORT	1.51448	1.23083730925649	1.57436183129028	0.781800780985494	0.434331662005391	NA
CENPS	41.6877	0.0200935093120176	0.314165164393884	0.06395842566054	0.94900333051124	0.970366587076025
CORT	5.86197	0.291490990869812	0.879252149525574	0.331521499295845	0.740250604203023	0.834363710245623
DFFA	1153.55	0.39652264621638	0.0848781151328357	4.6716712028279	2.9875893137949e-06	1.46364029338405e-05
PEX14	408.094	0.593453704881611	0.11557883561932	5.13462262966778	2.82710708612961e-07	1.6458057581152e-06
RN7SL614P	0.202538	1.81000074511839	4.35837809453187	0.41529227291897	0.677927957153587	NA
CASZ1	51.2536	-0.775858993621867	0.275595539173513	-2.81520882358474	0.0048745547823279	0.0132455405872532
HSPE1P24	0	NA	NA	NA	NA	NA
C1orf127	1.75816	-0.0485080168263552	1.2876371042841	-0.0376721179165808	0.969949106889839	NA
CFL1P6	0	NA	NA	NA	NA	NA
TARDBP	2106.41	-0.0795322637989225	0.0633102588560473	-1.25623027351318	0.209032493696665	0.339127061825897
MASP2	47.6609	-0.854411435964123	0.273129589888127	-3.1282272869596	0.001758641282728	0.00523240579606411
SRM	1599.38	0.456278183505713	0.100581355050573	4.53640919110994	5.72201104000087e-06	2.67094938066115e-05
EXOSC10	1533.83	-0.0558575849485145	0.0810807605208792	-0.688912938034548	0.490878057048086	0.634766816916672
EXOSC10-AS1	8.6871	0.640617822622968	0.670066253368264	0.956051464169006	0.339046234349431	0.487882863508458
MTOR	1035.22	-0.670183026277684	0.0847137505573332	-7.91114809424136	2.55025932967542e-15	5.36009072880802e-14
MTOR-AS1	1.29688	-0.173349987140557	4.4073563239328	-0.0393319655593157	0.968625721495865	NA
RNU6-537P	0	NA	NA	NA	NA	NA
ANGPTL7	0.119735	-1.11457419311766	4.40469620991765	-0.253042239464342	0.800235572700024	NA
RNU6-291P	0	NA	NA	NA	NA	NA
RPL39P6	0.128651	-0.173318599663937	4.40735632395871	-0.0393248439482336	0.96863139932668	NA
UBIAD1	391.043	-0.218142932512212	0.110401890152226	-1.97589853046382	0.048166270678062	0.101172267115052
UBE2V2P3	0.76207	-1.15817104960594	2.5714771071603	-0.450391351484718	0.652428279905091	NA
MTCYBP45	0	NA	NA	NA	NA	NA
DISP3	4.79741	-0.0377603870791809	0.882022803686059	-0.0428111233874868	0.965852096939193	0.980455533345844
LINC01647	7.6391	-2.53242771897195	0.828318224611844	-3.05731256867935	0.00223331261450494	0.00651019418421127
FBXO2	34.1089	1.46889436656663	0.322925307360016	4.5487124517281	5.39751350163896e-06	2.52717379425173e-05
FBXO44	175.93	0.648698721713169	0.144117267172815	4.50118666859882	6.75751255705257e-06	3.11713141924622e-05
FBXO6	45.0347	0.722568199190163	0.321606491094265	2.2467463163807	0.0246562443859971	0.0566686996157924
MAD2L2	571.966	0.60108163051667	0.112166804954824	5.3588192224853	8.37676214298885e-08	5.31375573732492e-07
DRAXIN	5.02924	0.100845920419357	0.89265396182907	0.112973139348109	0.910051850551393	0.947281946627252
AGTRAP	305.949	0.835076376103759	0.14123865695748	5.91251994385049	3.36913036884518e-09	2.67957294705041e-08
C1orf167	1.48749	-0.345674527176162	1.83565471934825	-0.188311300340237	0.850632627434458	NA
C1orf167-AS1	0.0989504	-1.69645691013029	4.38234631020592	-0.387111558522762	0.698673620985988	NA
MTHFR	553.108	-0.113500025025043	0.0891417877337869	-1.27325273489017	0.20292837292597	0.331327802285093
CLCN6	622.038	0.3134432865478	0.101240891172286	3.0960146924665	0.00196140642456801	0.00577682238013977
NPPA	4.93573	0.6697309120799	0.949534959739501	0.705325175456032	0.480607896778613	0.625398802372452
NPPB	0.898217	1.41887652648606	2.23583936618912	0.634605753858097	0.525685574555326	NA
SBF1P2	0.366501	1.74851946002647	3.58839350337505	0.487270824223126	0.626066420627746	NA
RNU5E-1	0	NA	NA	NA	NA	NA
RNU5E-4P	2.83257	0.00619430947818806	1.19843740260214	0.00516865500420672	0.995876028334015	0.997873225188328
KIAA2013	502.325	0.566480695215484	0.110232970881243	5.13894065166554	2.7629163672008e-07	1.61098603775042e-06
PLOD1	1633.29	0.418906055693629	0.0768194944304609	5.45312174727776	4.94931585269558e-08	3.26218611344278e-07
MFN2	2264.74	-0.0175667801430363	0.0741932075486975	-0.236770733109311	0.812834657615696	0.883741510726852
MIIP	244.143	1.02883682754418	0.146640428792706	7.01605168516363	2.28225658502079e-12	2.94627313249421e-11
MIR6729	0	NA	NA	NA	NA	NA
RN7SL649P	0.324156	-0.232776121596735	3.37466529124731	-0.0689775434027411	0.945007494684455	NA
TNFRSF8	14.2618	0.161807323678173	0.512753910936685	0.315565264792594	0.752332506079989	0.842621045466594
RNU6-777P	0	NA	NA	NA	NA	NA
RPL23AP89	0.520698	-1.11664812745182	3.28095304956529	-0.340342610998279	0.733598531414189	NA
MIR7846	0	NA	NA	NA	NA	NA
TNFRSF1B	225.909	0.520873358570247	0.135863382320943	3.83380238054001	0.00012617752415304	0.000469205929718886
MIR4632	0	NA	NA	NA	NA	NA
RPL10P17	0	NA	NA	NA	NA	NA
SNORA70	7.51444	0.402556316701186	0.70651623589494	0.569776455584592	0.568829326444138	0.701446862130739
VPS13D	629.634	-0.977514272460219	0.134736433262437	-7.25501075537777	4.01629920122326e-13	5.90004720437833e-12
SNORA59A	0.0494752	-1.1145667971279	4.40469646792718	-0.253040545527625	0.800236881680946	NA
LINC02766	0.588337	0.490920419099315	2.61223928466598	0.187930876769617	0.850930837799683	NA
DHRS3	63.1959	0.930364285927776	0.321164757133536	2.89684426844177	0.00376936816191656	0.010455563435859
RNU6ATAC18P	0	NA	NA	NA	NA	NA
MIR6730	0	NA	NA	NA	NA	NA
AADACL4	0	NA	NA	NA	NA	NA
AADACL3	0.115437	-1.17340273205884	4.40267746529915	-0.266520257572199	0.789838560144186	NA
CFAP107	0.0563328	0.788476167479174	4.40735632396697	0.178900027481664	0.858016201206789	NA
PRAMEF12	0	NA	NA	NA	NA	NA
PRAMEF1	0	NA	NA	NA	NA	NA
LINC01784	0	NA	NA	NA	NA	NA
PRAMEF11	0	NA	NA	NA	NA	NA
PRAMEF30P	0	NA	NA	NA	NA	NA
HNRNPCL1	0.070253	-1.17340273205884	4.40267746529915	-0.266520257572199	0.789838560144186	NA
PRAMEF2	0	NA	NA	NA	NA	NA
PRAMEF4	0	NA	NA	NA	NA	NA
PRAMEF10	0	NA	NA	NA	NA	NA
PRAMEF7	0	NA	NA	NA	NA	NA
RNU6-1072P	0	NA	NA	NA	NA	NA
PRAMEF29P	0	NA	NA	NA	NA	NA
PRAMEF6	0	NA	NA	NA	NA	NA
PRAMEF28P	0	NA	NA	NA	NA	NA
PRAMEF27	0	NA	NA	NA	NA	NA
HNRNPCL3	0.0689256	0.788476167479174	4.40735632396697	0.178900027481663	0.858016201206789	NA
PRAMEF25	0	NA	NA	NA	NA	NA
PRAMEF34P	0	NA	NA	NA	NA	NA
PRAMEF35P	0	NA	NA	NA	NA	NA
HNRNPCL2	0.0689256	0.788476167479174	4.40735632396697	0.178900027481663	0.858016201206789	NA
PRAMEF36P	0	NA	NA	NA	NA	NA
PRAMEF26	0	NA	NA	NA	NA	NA
HNRNPCL4	0.0940696	-0.173311184553118	4.40735632396697	-0.0393231615085581	0.9686327406818	NA
PRAMEF9	0.0791949	-0.173311607430676	4.40735632396016	-0.0393232574567398	0.968632664185394	NA
PRAMEF13	0	NA	NA	NA	NA	NA
PRAMEF18	0	NA	NA	NA	NA	NA
PRAMEF31P	0	NA	NA	NA	NA	NA
PRAMEF5	0	NA	NA	NA	NA	NA
PRAMEF32P	0	NA	NA	NA	NA	NA
RNU6-771P	0	NA	NA	NA	NA	NA
PRAMEF8	0	NA	NA	NA	NA	NA
PRAMEF33	0	NA	NA	NA	NA	NA
PRAMEF15	0	NA	NA	NA	NA	NA
PRAMEF14	0	NA	NA	NA	NA	NA
PRAMEF19	0	NA	NA	NA	NA	NA
PRAMEF17	0.0689256	0.788476167479174	4.40735632396697	0.178900027481663	0.858016201206789	NA
PRAMEF20	0	NA	NA	NA	NA	NA
LRRC38	0	NA	NA	NA	NA	NA
BRWD1P1	0	NA	NA	NA	NA	NA
PDPN	0	NA	NA	NA	NA	NA
RNA5SP41	0	NA	NA	NA	NA	NA
PRDM2	551.894	-0.993794186465737	0.106738526172275	-9.31054814136897	1.27174314985275e-20	6.25534411355381e-19
KAZN	43.284	-0.439387309588031	0.330083850800617	-1.3311384623098	0.183143455304144	0.305920911992647
RNU6-1265P	0	NA	NA	NA	NA	NA
KAZN-AS1	0.112666	1.49484566914219	4.38510097345763	0.340891960798685	0.733184917085539	NA
TBCAP2	0	NA	NA	NA	NA	NA
TMEM51-AS1	3.13438	-2.09211938762081	1.1974660155574	-1.74712213995231	0.0806161537113667	0.15675031853655
TMEM51	232.793	0.49565922108346	0.140964760908879	3.51619240076502	0.000437783611059689	0.00146373451636751
TMEM51-AS2	1.04735	-0.191613641181157	2.31304913705634	-0.0828402813028912	0.933978539337004	NA
MFFP1	0.115437	-1.17340273205884	4.40267746529915	-0.266520257572199	0.789838560144186	NA
ZBTB2P1	1.04667	-0.200062057788159	1.70831245397219	-0.117110928579238	0.906772149577694	NA
FHAD1	30.5244	0.43911868921482	0.380006045382122	1.15555711429079	0.247862358248391	0.386086023906638
FHAD1-AS1	0.976434	-0.266499387740877	1.70702370556003	-0.156119324455102	0.87593896641725	NA
EFHD2-AS1	17.3299	0.030286966025349	0.480173041399045	0.0630751071261813	0.949706696454664	0.970816354222347
EFHD2	2939.16	0.513535070760145	0.0810845217379669	6.33333045263172	2.39924933830095e-10	2.26328054370489e-09
CTRC	11.2948	-1.2072932074117	0.583148725967729	-2.07030068600118	0.0384241953947041	0.0833158296182198
CELA2A	0.959798	2.11934675160714	2.34639786405956	0.903234180387637	0.366401620773558	NA
CELA2B	1.2602	-1.97335649210979	1.76304775408849	-1.11928703436058	0.26301770535713	NA
CASP9	159.358	0.212872912333326	0.205156590532595	1.0376118640922	0.299450792211434	0.445399156979425
DNAJC16	312.971	-0.611213529618963	0.130494122708417	-4.68383952421129	2.81550468646879e-06	1.38709223921478e-05
SCARNA21B	0.0494752	-1.1145667971279	4.40469646792718	-0.253040545527625	0.800236881680946	NA
AGMAT	5.81182	-0.91045361130288	0.775128283798375	-1.17458442729166	0.240161016543092	0.376801881477759
CHCHD2P6	1.11752	2.16982994023116	1.9553657038371	1.10967985987133	0.267137004604594	NA
RNU7-179P	0	NA	NA	NA	NA	NA
CD24P1	0	NA	NA	NA	NA	NA
DDI2	407.238	-0.917518643926479	0.118181712366084	-7.7636262460332	8.25348870555566e-15	1.58985526939688e-13
RSC1A1	0	NA	NA	NA	NA	NA
PLEKHM2	1310	0.289035900800069	0.0872550710416246	3.31253985985738	0.000924529505985486	0.00290893177361481
SLC25A34	20.4271	-0.0775774396152689	0.421451652732046	-0.184071978629994	0.85395698866198	0.911207222860445
SLC25A34-AS1	0	NA	NA	NA	NA	NA
TMEM82	0.223342	1.80999400350714	4.35837857547465	0.415290680275525	0.677929122910192	NA
FBLIM1	97.8655	1.27523962929999	0.214563449324184	5.94341502859246	2.79144480726519e-09	2.24929560553879e-08
RPL12P14	21.0753	0.486904236614626	0.449090026870254	1.08420184702809	0.278275312913856	0.421585307689765
UQCRHL	8.78983	0.319263267121976	0.62578403008296	0.510181231501946	0.609924499816697	0.735170429735811
FLJ37453	17.5615	-0.0449421865135677	0.4244977122441	-0.10587144575169	0.915684349701057	0.950080614613686
SPEN	1772.73	-1.0208352645515	0.114742005526103	-8.89678770970467	5.74863106252295e-19	2.12353046237294e-17
ZBTB17	601.321	0.439051679706421	0.105386024869119	4.16612810144123	3.09816653188718e-05	0.000128451366961002
TBC1D3P6	0.210759	-2.55712482040196	4.33560423399312	-0.589796642496319	0.555326993924089	NA
SRARP	0.536713	-1.11686707160807	3.20829661788273	-0.348118395719013	0.727751269583387	NA
HSPB7	0.834851	-2.82105238236829	2.12911141751037	-1.32499049094717	0.185174305235474	NA
CLCNKA	0.766864	-3.05324779803497	2.25722910356742	-1.35265303517906	0.176166500812574	NA
CLCNKB	0.0791949	-0.173311607430676	4.40735632396016	-0.0393232574567398	0.968632664185394	NA
FAM131C	3.69645	2.33402382463196	1.23891834972175	1.88392061926935	0.0595757137078355	0.121287608385275
EPHA2	6929.01	0.178329382973071	0.0623367858951198	2.86074073939433	0.00422652527951678	0.0116081157124501
EPHA2-AS1	19.2651	-0.594619487284714	0.418807399939982	-1.41979221802176	0.155668181183312	0.268309927953547
ARHGEF19-AS1	0	NA	NA	NA	NA	NA
ARHGEF19	92.3299	0.738084035238221	0.2173344796464	3.39607427426644	0.000683598069911023	0.00220235903574136
ANO7L1	15.7151	0.176668017571165	0.463933476669861	0.38080463354207	0.703348220798864	0.807816312031961
CPLANE2	19.7178	-0.290883271065508	0.435748059995383	-0.667549205081004	0.504421390735143	0.646571705929645
MT1XP1	3.89849	-1.18622056499419	0.909209154000965	-1.30467292346788	0.1920042451605	0.317590330265145
FBXO42	475.58	-0.118915264226821	0.102848193862444	-1.1562212204316	0.247590682091517	0.385695502392712
SZRD1	2334.79	0.24616472924762	0.0774557735893316	3.17813273097986	0.0014822687703402	0.0044752693745574
RPL22P3	1.90264	-0.19929135628591	1.16524534993551	-0.171029522921451	0.864200551663922	0.918151838743408
SPATA21	2.02057	0.182061323870667	1.17127684863858	0.155438335592721	0.876475763986688	0.925881457245323
NECAP2	1235.65	0.476565312076885	0.0814251750331496	5.85280058511225	4.83363562392344e-09	3.73297904860183e-08
LINC01772	10.8746	-0.782865305942578	0.593550276496702	-1.31895365387287	0.187184607144034	0.31117368814582
CROCCP3	28.8142	-0.621717313873155	0.391932744827595	-1.58628571375591	0.112674511572528	0.206772970790145
RNU1-1	0	NA	NA	NA	NA	NA
LINC01783	0	NA	NA	NA	NA	NA
RNU1-6P	0	NA	NA	NA	NA	NA
PDE4DIPP8	0	NA	NA	NA	NA	NA
NBPF1	161.42	-0.872865184781439	0.190823336798766	-4.57420564708983	4.78030140144699e-06	2.25714642148406e-05
CROCCP2	377.558	0.0126921503447683	0.122127792138114	0.103925160052143	0.917228740381567	0.950824969461248
MST1P2	11.868	0.634169473882431	0.520746835989182	1.21780763713676	0.223297081439107	0.356794329032729
RNU1-3	0	NA	NA	NA	NA	NA
EIF1AXP1	7.81397	-1.5863566024914	0.743128353621401	-2.13470068092651	0.0327854673499909	0.0726389807744709
ESPNP	0.0494752	-1.1145667971279	4.40469646792718	-0.253040545527625	0.800236881680946	NA
CROCC	134.335	0.314402397957269	0.195158495289668	1.61101056600489	0.107177419517591	0.198729380572369
CROCCP4	0	NA	NA	NA	NA	NA
RNU1-4	0	NA	NA	NA	NA	NA
MST1L	0.362813	-3.33899359000815	3.8322195308142	-0.871294967096715	0.383593117807247	NA
PDE4DIPP9	0.140519	-0.173319467467581	4.40735632395736	-0.0393250408471529	0.968631242345501	NA
MIR3675	0	NA	NA	NA	NA	NA
RNU1-5P	0	NA	NA	NA	NA	NA
RNU1-2	0.54897	1.7623914011522	2.73183361036824	0.645131311974245	0.518842093986337	NA
MFAP2	109.456	0.742904149143282	0.181620948122222	4.09041003708088	4.30611218205735e-05	0.000173908319870751
ATP13A2	871.523	0.158587802371169	0.0968335149859342	1.63773671124305	0.101476628946018	0.190136898155525
SDHB	934.865	-0.180586886059464	0.0877143404218589	-2.05880686317583	0.0395127439478827	0.085384287285945
PADI2	4.66823	1.77205082179252	1.01613902580076	1.74390587980427	0.0811755031932732	0.157687915178823
LINC02783	20.3219	-0.84229481985058	0.39985396337324	-2.10650611724548	0.0351604123051746	0.0771751724008562
PADI1	50.8972	0.284085082010393	0.261762691727765	1.08527720331453	0.277798899472256	0.421023937608471
PADI3	24.5105	0.302278073464404	0.383937897896579	0.787309810051178	0.431100528358858	0.580990865911322
MIR3972	0.0563328	0.788476167479174	4.40735632396697	0.178900027481664	0.858016201206789	NA
PADI4	0.683601	1.10180032739771	2.72171514627476	0.404818384064091	0.685611014370546	NA
PADI6	5.64708	1.76156575338645	0.865468492586166	2.03538981312028	0.0418116655234067	0.089615216004729
RCC2-AS1	0	NA	NA	NA	NA	NA
RCC2	1384.65	-0.00719733343511754	0.0765798535356933	-0.0939846853032034	0.925121322240221	0.955775123213024
ARHGEF10L	153.51	0.260108187953204	0.168924315868649	1.53979127644037	0.123611239027741	0.222609138830574
LINC02810	0	NA	NA	NA	NA	NA
ACTL8	0.933529	-1.11460069344844	4.40469528543214	-0.253048308956764	0.800230882535447	NA
LINC01654	0	NA	NA	NA	NA	NA
IGSF21	0	NA	NA	NA	NA	NA
IGSF21-AS1	0	NA	NA	NA	NA	NA
KLHDC7A	0.879546	2.06260715301615	1.97897532476719	1.04226016727056	0.297291074535717	NA
DYNLL1P3	0.0689256	0.788476167479174	4.40735632396697	0.178900027481663	0.858016201206789	NA
PAX7	0	NA	NA	NA	NA	NA
TAS1R2	0.17994	-0.152794769581672	4.40469593333279	-0.0346890618318029	0.972327683073121	NA
ALDH4A1	130.626	0.336930486829965	0.179940141590274	1.87245871795055	0.061143168063987	0.123875519791311
MIR4695	0	NA	NA	NA	NA	NA
MIR1290	0	NA	NA	NA	NA	NA
IFFO2	870.923	-0.106718473626439	0.0807489110836397	-1.32160882659954	0.186298442663184	0.310008697533418
UBR4	5042.86	-1.01577290080604	0.0973620168052376	-10.4329484344802	1.75360787802411e-25	1.84339260137894e-23
EMC1-AS1	4.45718	-0.419416634034876	0.905523148018973	-0.463176049063395	0.643238182478689	0.761994307738938
EMC1	1344.4	-0.5572241286306	0.0674824494494391	-8.25731924636342	1.48980566760691e-16	3.82238006433705e-15
MRTO4	1077.36	0.282728507531803	0.0980783610490581	2.88267977266039	0.00394308066362839	0.0108930638065938
AKR7L	15.5722	0.27626403468745	0.521321127878679	0.529930631838389	0.59616002707888	0.723843961332129
AKR7A3	3.15109	1.60547252454781	1.10071648442873	1.45857043776449	0.144683375086693	0.252753128123001
AKR7A2	526.145	0.665653364460208	0.0954919392840223	6.97078066956365	3.15187032970307e-12	3.97953373954823e-11
RNU6-1099P	0.767731	-2.96835372662112	2.45415849859753	-1.20951997530617	0.226463141608329	NA
SLC66A1	408.725	0.395660464622206	0.104437196184561	3.78850140636671	0.000151558735087366	0.000555145222160171
CAPZB	2917.84	0.472760277076675	0.0829366169316191	5.70025996438297	1.19624862685512e-08	8.66726653786013e-08
RN7SL277P	0.139179	-0.211628100442592	4.40267703597265	-0.0480680501234719	0.961662009067357	NA
MICOS10	213.087	0.409049378585235	0.14454045559845	2.82999923372055	0.00465481156198191	0.0126765230931486
RNU4-28P	0	NA	NA	NA	NA	NA
MICOS10-DT	0	NA	NA	NA	NA	NA
NBL1	559.609	0.989026063270562	0.104203004703676	9.49133919970037	2.28084917611946e-21	1.24505939002652e-19
MICOS10-NBL1	0.0494752	-1.1145667971279	4.40469646792718	-0.253040545527625	0.800236881680946	NA
HTR6	1.97422	1.72761158002952	1.70775690903338	1.01162616932838	0.311716828549984	0.458563996641784
TMCO4	270.212	0.422165374461423	0.128267639813291	3.29128512129744	0.000997307754823671	0.00311749761388891
RNF186	0.0583914	-0.173311184553118	4.40735632396697	-0.039323161508558	0.9686327406818	NA
RNF186-AS1	0.140506	-2.0385914314768	4.36478720775597	-0.467054024501891	0.640461226431295	NA
OTUD3	376.997	-0.621895377199659	0.119134894760989	-5.22009423391292	1.78832113080706e-07	1.07054850381799e-06
PLA2G2E	0.482629	-0.155695790151724	3.02949637778283	-0.0513932914043198	0.959012130394524	NA
RN7SL304P	0	NA	NA	NA	NA	NA
PLA2G2A	1.2564	-1.95424261795182	1.96235414247541	-0.995866431879946	0.319315047201904	NA
PLA2G5	0	NA	NA	NA	NA	NA
PLA2G2D	0	NA	NA	NA	NA	NA
PLA2G2F	0.0744066	-0.173311138652575	4.40735632396096	-0.0393231510940821	0.968632748984928	NA
PLA2G2C	0.070253	-1.17340273205884	4.40267746529915	-0.266520257572199	0.789838560144186	NA
UBXN10	0.631897	-1.16426778212148	3.03001367967453	-0.384245058011268	0.70079682532664	NA
LINC01757	0	NA	NA	NA	NA	NA
VWA5B1	0	NA	NA	NA	NA	NA
LINC01141	0.310069	-2.6168999893907	4.16498187265699	-0.628310054977811	0.52980084599193	NA
CAMK2N1	466.134	0.455828266589792	0.102348493329794	4.45368809798688	8.44076935425493e-06	3.84347507526915e-05
MUL1	670.986	0.41159609550158	0.104508505573984	3.93839805900009	8.20274307701025e-05	0.000314697938779313
RPS4XP4	1.1194	1.64366923562706	2.38417409559599	0.689408226799889	0.49056640777069	NA
FAM43B	0	NA	NA	NA	NA	NA
CDA	216.193	0.540170317724029	0.157279031502753	3.43447128687701	0.000593710967364669	0.00193547881545994
PINK1	531.236	0.43070628480499	0.093268890519821	4.6178986627214	3.87645463994998e-06	1.85754778735399e-05
MIR6084	0	NA	NA	NA	NA	NA
PINK1-AS	50.0551	0.101323831133695	0.26729078103753	0.379077163605835	0.70463056379605	0.808712469912335
DDOST	2646.84	0.066536481927977	0.0698705006756111	0.952282884545038	0.340953535569234	0.48993760664987
KIF17	45.2199	0.231368331007783	0.291245767539207	0.794409247429276	0.426957222432678	0.576728596266756
SH2D5	278.369	0.207840118292236	0.13321304638312	1.56020843254713	0.118710633544988	0.21576927326288
HP1BP3	2454.77	-0.233802161258532	0.0868293415402004	-2.69266306885773	0.00708838623179746	0.0186070138584683
EIF4G3	1769.82	-0.563999292580027	0.0944727994911638	-5.96996485356379	2.37304701710169e-09	1.93247334779118e-08
RNU7-200P	0	NA	NA	NA	NA	NA
MIR1256	0	NA	NA	NA	NA	NA
RPS15AP6	6.84162	5.50228350874072	1.39642114125346	3.94027514063683	8.13882079062578e-05	0.000312441041870517
HSPE1P27	0.118401	-0.152786841085368	4.40469620991765	-0.0346872596437757	0.972329120146271	NA
ECE1	3595.01	0.0819767984833268	0.0739613715273805	1.10837315196324	0.267700694897284	0.409429829009846
ECE1-AS1	4.07413	0.791235609059945	0.908009232592877	0.871395995391504	0.383537971609612	0.534674486642197
PPP1R11P1	0	NA	NA	NA	NA	NA
PDE4DIPP10	0	NA	NA	NA	NA	NA
NBPF2P	2.4019	-1.61479022750954	1.25413586116617	-1.28757200675852	0.19789498901443	0.324926474286812
HS6ST1P1	0.353186	0.788481862104721	3.3205902753169	0.237452319235462	0.812305905193334	NA
CROCCP5	0.506901	-0.173306326313021	3.57870331240664	-0.0484271288184753	0.961375838993574	NA
NBPF3	98.4108	-0.564737507708675	0.187602361781676	-3.01028996834215	0.00260998387956381	0.00750800585448241
PFN1P10	0	NA	NA	NA	NA	NA
ALPL	0.87139	-2.52228761707525	2.12841583063926	-1.18505396396985	0.235996111227875	NA
LINC02596	0.355985	-0.153958486525705	3.64934553019437	-0.0421879718573824	0.966348851091893	NA
RAP1GAP	56.7283	0.0541334078819167	0.275125659172925	0.196758848464556	0.844016255700712	0.904914502848251
USP48	825.21	-0.235671073251737	0.0840616589512549	-2.80355011062055	0.0050543377272714	0.0136835315424407
LDLRAD2	3.61183	-0.57408659765893	1.07195527315351	-0.53555088727729	0.592268979347922	0.720402691970142
HSPG2	972.385	-0.715838813457172	0.131676236756506	-5.4363553446693	5.43814498590941e-08	3.56014644700318e-07
CELA3B	0.0494752	-1.1145667971279	4.40469646792718	-0.253040545527625	0.800236881680946	NA
RN7SL386P	0	NA	NA	NA	NA	NA
RNU6-1022P	0	NA	NA	NA	NA	NA
CELA3A	0.0989504	-1.69645691013029	4.38234631020592	-0.387111558522762	0.698673620985988	NA
RN7SL186P	0	NA	NA	NA	NA	NA
RNU6-776P	0	NA	NA	NA	NA	NA
LINC01635	2.11809	-0.70073290648849	1.38689196401665	-0.505254139954102	0.61338034874333	0.73812683296149
LINC00339	12.7856	-0.60085945821264	0.555230498635563	-1.08218021108208	0.279172459808723	0.422722575573402
CDC42-AS1	4.35344	-0.0555595766847818	0.920358912320582	-0.0603672936079844	0.951863107052338	0.972009560167783
CDC42	56.2003	-0.862235751773049	0.277193453986109	-3.11059204095151	0.00186712696958807	0.00552302102147325
CDC42-IT1	0.548378	1.06119720632786	2.58427235138331	0.410636752647152	0.681338910154288	NA
MPHOSPH6P1	0.223304	-2.11154912279033	4.23119029990242	-0.49904376147748	0.617748555193651	NA
WNT4	5.16114	-0.800094952929276	0.875146341194982	-0.914241327726714	0.36059005265113	0.511521792764511
MIR4418	0	NA	NA	NA	NA	NA
PPIAP34	3.79072	-0.0147929670987172	1.06345234431573	-0.013910324405026	0.988901524843131	0.993935652709192
ZBTB40	1082.46	-0.118079443423339	0.0816140804736394	-1.44680235001211	0.147952288416732	0.25727670835752
ZBTB40-IT1	3.0977	0.576007567381834	1.00969196701977	0.570478508492043	0.568353194633725	0.701268929674634
EPHA8	2.47171	0.600908007279312	1.142279806466	0.526060255882844	0.598846341770777	0.726104404061243
MIR6127	0	NA	NA	NA	NA	NA
C1QA	0.123882	-1.11457415678379	4.40469621117917	-0.253042231142976	0.800235579130315	NA
C1QC	0.14812	0.788466403161602	4.40735632396016	0.178897812022863	0.85801794082514	NA
C1QB	0	NA	NA	NA	NA	NA
EPHB2	1185.69	-0.0963724990258536	0.0851291396632909	-1.13207415706341	0.2576032586829	0.397889970338423
MIR4684	0	NA	NA	NA	NA	NA
MIR4253	0.115437	-1.17340273205884	4.40267746529915	-0.266520257572199	0.789838560144186	NA
LACTBL1	0	NA	NA	NA	NA	NA
TEX46	1.12373	-0.824300227405861	2.10141738890737	-0.392259163627867	0.694866733398943	NA
KDM1A	1747.76	0.168485411612922	0.065590178122892	2.56875978133863	0.0102063180507499	0.0258891236365751
MIR3115	0	NA	NA	NA	NA	NA
LUZP1	1527.6	-0.622152094679818	0.0882210611167006	-7.05219464382572	1.76117600556868e-12	2.32414589658834e-11
RNU6-514P	0	NA	NA	NA	NA	NA
RNU6-135P	0.0744066	-0.173311138652575	4.40735632396096	-0.0393231510940821	0.968632748984928	NA
HTR1D	43.3242	-0.52766172281757	0.29110388063426	-1.81262345822356	0.069889917184632	0.138963998760105
LINC01355	37.4136	-0.292498378022184	0.33254060959008	-0.879586942427104	0.379083115049753	0.529875354969532
HNRNPR	2337.94	-0.21602179983184	0.07185185430302	-3.00648886416784	0.00264283733506194	0.0075905754279156
ZNF436	332.697	-0.628670965442686	0.135273514503646	-4.64740616631011	3.36134911937788e-06	1.62810369668445e-05
ZNF436-AS1	34.9313	-0.463841032558172	0.315008838716827	-1.4724698978213	0.140894030015236	0.247341022631957
TCEA3	261.625	0.348104158363778	0.136881517908717	2.54310562654572	0.0109872009357946	0.0276991295621319
ASAP3	188.853	0.720444450247818	0.158962518256612	4.53216555795129	5.83820637111948e-06	2.72173452618129e-05
E2F2	124.838	0.0843994570270319	0.180053769584207	0.468745848653617	0.639251310709925	0.758786108647553
ID3	394.363	0.874578122196981	0.124807731952421	7.00740337570099	2.4278156923857e-12	3.11451167901864e-11
MDS2	0.143332	0.788466871939703	4.40735632396096	0.178897918385482	0.858017857307272	NA
RPL11	7205.85	0.593555345905109	0.105869415266288	5.60648554081621	2.06476215917038e-08	1.44643429855668e-07
ELOA-AS1	19.9028	-0.467991893912949	0.448948094995127	-1.04241870971304	0.297217595860698	0.44297293149586
ELOA	1256.78	-0.364814925646988	0.0744935026500888	-4.89727174409557	9.717641074922e-07	5.1711230897965e-06
PITHD1	921.256	0.27918253475971	0.0909158464465522	3.07077968991728	0.00213500620543949	0.00624412943644911
LYPLA2	848.767	1.02492497184028	0.100003743330442	10.2488660694793	1.19739973102322e-24	1.07977281626977e-22
GALE	1091.38	0.503006156901196	0.0784207143505234	6.41420013917329	1.41564132634103e-10	1.37353047676e-09
HMGCL	306.223	0.591545758091572	0.127099702102993	4.6541868179378	3.25261801217132e-06	1.58210367403235e-05
FUCA1	469.328	0.0736343230226265	0.103302722025172	0.712801381987631	0.475968670333605	0.620943171367775
CNR2	3.84469	-0.303184274687143	1.06270827940977	-0.28529398007093	0.775418924510986	0.858285815939974
BTBD6P1	0.892777	-2.98042383378765	2.49806706347542	-1.19309200195817	0.232833343510186	NA
MIR378F	0.0689256	0.788476167479174	4.40735632396697	0.178900027481663	0.858016201206789	NA
H3P1	0.804506	1.0663106409577	2.24640684370751	0.474673874834644	0.635019441806664	NA
PNRC2	418.306	-0.218166430268477	0.113161702970592	-1.92791752458137	0.0538653855970482	0.111337936341944
SRSF10	2187.2	-0.277842987290124	0.083149565880143	-3.34148452068439	0.000833316629350977	0.00264305046785182
MYOM3	11.8304	0.978961568813242	0.580301070208855	1.68698908044561	0.0916054516452206	0.17444864269829
MYOM3-AS1	0	NA	NA	NA	NA	NA
IL22RA1	18.5963	-0.0779854532320309	0.456741796186531	-0.170742975315931	0.864425869559367	0.918234108812456
IFNLR1	95.0928	-0.0175196904383612	0.201544483697207	-0.0869271642516503	0.930729407292284	0.95914758642019
GRHL3	6.92488	-0.146816483860638	0.648198210376722	-0.226499366259144	0.8208130520767	0.888948363711466
LINC02800	0.148426	-2.1332330342295	4.36056730325244	-0.489209977939883	0.624693046151297	NA
GRHL3-AS1	0.627697	-1.89646614801233	2.61876401348573	-0.724183675293452	0.468952979360058	NA
STPG1	281.762	0.0383796746155579	0.134133125986072	0.286131217276954	0.774777622689393	0.857931086919525
NIPAL3	1261.71	-0.0317094924504001	0.0797517973676193	-0.397602229630435	0.69092341673614	0.798240922376991
RCAN3AS	2.68418	-2.29048363634574	1.34647677483564	-1.70109405461177	0.0889253271591703	0.170278996400551
RCAN3	310.155	-0.213239659913334	0.124530182249542	-1.71235323084994	0.0868315924431204	0.166842905220769
NCMAP-DT	0	NA	NA	NA	NA	NA
NCMAP	1.98971	-0.421519486242756	1.31054526865859	-0.321636723525164	0.747727919611347	0.83929482025568
SRRM1	2146.29	-0.171757779638464	0.0622546606183931	-2.7589545574957	0.00579865977934317	0.015486664532636
CLIC4	2396.06	-0.571408126582612	0.114635707215926	-4.98455621254483	6.21041892261633e-07	3.41954105059713e-06
RNU6-1208P	0	NA	NA	NA	NA	NA
RUNX3	4.13371	0.48434131857948	1.14934656749334	0.42140580768062	0.673458779017813	0.785502643850602
MIR6731	0	NA	NA	NA	NA	NA
RUNX3-AS1	0.370071	0.752371127627994	3.5830460029038	0.209980872983002	0.833682601391147	NA
MIR4425	0	NA	NA	NA	NA	NA
LINC02793	0.148426	-2.1332330342295	4.36056730325244	-0.489209977939883	0.624693046151297	NA
IFITM3P7	0.148813	-0.173317387294635	4.40735632395213	-0.0393245688697163	0.968631618637941	NA
SYF2	980.82	0.500801712817858	0.104242426681303	4.80420236521298	1.55369629203805e-06	7.96594118961315e-06
RSRP1	607.77	-0.39280181675718	0.106447412885547	-3.69010205235822	0.000224164105771012	0.000795931845157988
RHD	8.79744	-0.126652263918809	0.615558489921179	-0.205751794496453	0.836984797865789	0.90004823016931
SDHDP6	0.483323	-1.16708877522342	3.32263335674341	-0.35125415594073	0.725397684621001	NA
TMEM50A	1391.49	-0.0176559275913436	0.0744547082986606	-0.237136481960554	0.812550910888362	0.883610557422601
RHCE	2.03614	-1.26807502178611	1.55738605116983	-0.814232939118466	0.415511518834835	0.566287590790163
MACO1	651.095	0.113063703882028	0.10490679263459	1.07775389031147	0.281143601829961	0.424833062203381
LDLRAP1	493.251	0.236418163537044	0.0985014059509491	2.40015014257536	0.0163883483157717	0.0394452512909768
MAN1C1	17.4991	0.350102545395692	0.449610340819637	0.778679922613562	0.436168285940657	0.58571806614821
SELENON	861.003	0.0827840201127454	0.104960643158704	0.78871487084519	0.430278674376355	0.580068492359096
MTFR1L	451.159	0.365974957166667	0.114237103909376	3.20364351548158	0.00135700387456109	0.00412550706931512
AUNIP	98.6923	-0.0834651884611953	0.207149976416631	-0.402921544597842	0.687005941406812	0.795598461796489
PAQR7	170.768	0.578529305014346	0.169181034254958	3.41958723424338	0.000627162201215625	0.00203515185280696
STMN1	5344.95	0.312507071477565	0.0658521640715927	4.74558544709049	2.07904124013017e-06	1.04383304185138e-05
SNRPFP2	0.623394	1.15846347635958	2.65844425000713	0.435767451717851	0.663005461156509	NA
MIR3917	0	NA	NA	NA	NA	NA
PAFAH2	122.704	0.0739253261158417	0.202391540257072	0.365258972889597	0.714918100665284	0.816520217950029
RNU6-110P	0	NA	NA	NA	NA	NA
EXTL1	2.67428	0.317630098703801	1.32093270273338	0.240458956044116	0.809974478235032	0.881934921669822
SLC30A2	0.529924	-0.173301586452519	2.74856888030541	-0.0630515711992136	0.949725438102713	NA
TRIM63	19.8794	0.338881308898348	0.426739492581761	0.794117523194601	0.42712701719677	0.576861361746699
PDIK1L	108.994	-0.169801661789943	0.192826843432343	-0.88059140920139	0.378539010037191	0.529471078820268
FAM110D	5.28455	1.46910350929647	0.858225222060514	1.71179251265687	0.086934912380611	0.167006542204858
C1orf232	0.142326	-0.211628100442592	4.40267703597265	-0.0480680501234719	0.961662009067357	NA
ZNF593OS	3.81431	0.539325859462543	0.993618649131368	0.542789590285999	0.587274681289032	0.716555351661009
ZNF593	0	NA	NA	NA	NA	NA
CNKSR1	39.5586	-0.876711979468322	0.296665969865699	-2.95521586067054	0.00312450355383425	0.00883331295164207
CATSPER4	0.286399	-0.17331762542084	3.88259568485139	-0.0446396275813802	0.964394555885112	NA
ZPLD2P	0.793392	-3.14375607775087	2.60485898635067	-1.20688148349834	0.227477789602379	NA
CEP85	525.165	-0.0874583394890012	0.0957760979574895	-0.913154130875324	0.361161484276664	0.512056004990636
SH3BGRL3	4342.22	0.494622857199229	0.111977733508163	4.41715367603125	1.00009128481456e-05	4.50151193429133e-05
UBXN11	277.159	0.483431817348738	0.131791017653843	3.66816969741064	0.000244293028324269	0.000860592598439917
CD52	4.91306	-0.917042601620027	0.779718831147212	-1.17611960233251	0.239547085759124	0.376127363402599
CRYBG2	19.7237	-0.011480864008955	0.467459073960212	-0.0245601479327197	0.980405807045611	0.988953513539017
ZNF683	0.247763	-1.69647002806915	4.38234556177943	-0.387114617994731	0.698671356103859	NA
LIN28A	2.65342	-0.81351451396523	1.07575736743621	-0.756224905904228	0.449514362602266	0.597922358237982
DHDDS	761.331	-0.076789245976082	0.0944392013015509	-0.813107744641853	0.416156286526977	0.566998300025942
DHDDS-AS1	5.15132	-1.75731041495995	0.83138540577754	-2.11371333048174	0.0345397592501155	0.0759949062510614
HMGN2	791.857	-0.187753377495042	0.0907765424246699	-2.06830280687158	0.0386115579983005	0.0836924968701233
DPPA2P2	0.140506	-2.0385914314768	4.36478720775597	-0.467054024501891	0.640461226431295	NA
RPS6KA1	455.447	0.485559973512827	0.100791714011567	4.81745923536039	1.45397783573419e-06	7.49398084534955e-06
MIR1976	0	NA	NA	NA	NA	NA
RN7SL679P	0	NA	NA	NA	NA	NA
RNU7-29P	0	NA	NA	NA	NA	NA
ARID1A	2138	-0.341526607359848	0.0883122568926895	-3.86726168457959	0.000110064301753186	0.000413044246236557
PIGV	198.17	0.0992022665114984	0.14703656935584	0.674677510133014	0.499880676138085	0.642444589657522
RN7SL165P	0.836692	-1.29603504563836	2.13257284933452	-0.607733070428426	0.543364525745721	NA
ZDHHC18	449.659	0.207043510136922	0.120092219117432	1.72403767420156	0.0847010422032495	0.163552049162483
SFN	1759.39	0.853247797254584	0.0889704408996355	9.59023905722917	8.78811561208045e-22	5.23191504206576e-20
GPN2	538.052	0.00954834281115711	0.0943546284931806	0.101196337303657	0.919394604202316	0.952265251894928
GPATCH3	320.687	0.370731075220082	0.135906971140192	2.72782972138833	0.00637525079375056	0.0168965730589015
NUDC	2662.97	0.656914638430353	0.100718279013369	6.52229808596271	6.92382373653149e-11	7.07221884826393e-10
NR0B2	1.2728	1.13106097950647	1.79888517095068	0.628756630924209	0.529508396773529	NA
KDF1	1.578	1.27086318752675	1.580592685317	0.804042179451101	0.42137261563311	NA
RPL12P13	0.812419	-2.64115934032185	2.14576366047428	-1.23087150228748	0.218370927555973	NA
RPL32P6	0	NA	NA	NA	NA	NA
OSTCP2	0.412831	-0.173311701284557	4.20820853182023	-0.0411841998736676	0.967149049660137	NA
TRNP1	93.1773	0.260934802599416	0.188312251813215	1.38564963292051	0.165853914833779	0.282478346197778
TENT5B	196.878	0.217076883182475	0.14671692008248	1.47956270524518	0.138989985552404	0.244792702175398
SLC9A1	1003.21	-0.320142257589607	0.0860271624033464	-3.72140901368559	0.00019811424894097	0.000711123848491333
CHCHD3P3	0.434806	-1.72533721032654	3.12655527586501	-0.551833266357077	0.58106259312744	NA
NPM1P39	2.55241	0.995469499928466	1.11763316391425	0.89069431014562	0.373093188100032	0.523685509559605
SNRPEP7	0	NA	NA	NA	NA	NA
WDTC1-DT	0.0583914	-0.173311184553118	4.40735632396697	-0.039323161508558	0.9686327406818	NA
WDTC1	901.994	0.330818759057857	0.0862488582564373	3.83563058973207	0.000125242537029652	0.000466105950070299
TMEM222	500.974	0.801629222827069	0.117815929761989	6.80408179476679	1.01695750062524e-11	1.19007316676221e-10
RNU6-48P	0.639588	-2.80188335426182	2.39788881820582	-1.16847926100188	0.242613499934679	NA
ACTG1P20	7.16295	-0.867275163276164	0.69935079671833	-1.24011464253106	0.214932993807131	0.346075041932252
SYTL1	81.7948	0.577525879655813	0.210302250101453	2.74617071085642	0.00602953804282142	0.0160473642702174
MAP3K6	273.247	0.296167511211412	0.149843275752272	1.97651519378854	0.0480964566389851	0.101060241728243
FCN3	2.00889	-0.703117278067527	1.39921540561266	-0.502508245154475	0.615310054012649	0.739578160968095
CD164L2	0.653708	-2.09873629600433	2.55209930356844	-0.822356831127143	0.410873840741604	NA
GPR3	81.6573	-0.252772047418273	0.230343553517075	-1.09736974861567	0.272479792013764	0.414773541901962
WASF2	2316.11	-0.187272276986766	0.0684665253063824	-2.73523851471558	0.00623350901155875	0.0165471330125014
AHDC1	551.86	-0.364642809365326	0.101568605960038	-3.59011336149275	0.00033053418031051	0.00113188882743711
FGR	0.93857	-1.36443741371785	2.14248890686923	-0.636846897710044	0.52422457485781	NA
LINC02574	1.20508	0.516121395280618	1.98888154285178	0.259503336000882	0.795246908406872	NA
IFI6	139.678	0.705342884410089	0.182669631356237	3.86130348637179	0.000112783705664618	0.000422301862285023
RNU6-949P	1.23849	-0.173340645205181	4.4073563239328	-0.0393298459359656	0.968627411403029	NA
CHMP1AP1	0	NA	NA	NA	NA	NA
RNU6-424P	0	NA	NA	NA	NA	NA
FAM76A	102.648	-0.0843787080078423	0.198862080923924	-0.424307679049793	0.671341439671596	0.783877951393125
RPEP3	0.414529	-0.155970772478213	2.95975036593795	-0.0526972728082713	0.957973111992096	NA
STX12	345.487	-0.255263458088796	0.116678989673873	-2.1877414160191	0.0286884434069945	0.0646993508538765
RNU6-1245P	0	NA	NA	NA	NA	NA
PPP1R8	779.392	0.00128298219475357	0.0888024590715872	0.0144475976022163	0.988472885948891	0.993766925888938
SCARNA1	0.107867	-1.11457419311766	4.40469620991765	-0.253042239464342	0.800235572700024	NA
THEMIS2	140.709	0.37016646699459	0.20755536884206	1.78345888646354	0.0745116348589201	0.146757605445899
RPA2	845.027	0.011121010236152	0.0883952890106645	0.125809987846867	0.899882335439941	0.940955803032636
SMPDL3B	17.5971	0.386403270852983	0.44898427777129	0.86061648477102	0.389449303689963	0.540947552905509
XKR8	338.795	0.641858555608916	0.112533624572658	5.70370463091677	1.17231149200514e-08	8.51059282041298e-08
EYA3	329.119	-0.488648431701489	0.136352528699732	-3.58371374818844	0.000338743313330288	0.00115784503753697
RN7SL559P	1.89099	-0.965667380602391	1.53188187469226	-0.630379794001012	0.528446127678233	0.666625603064117
SPCS2P4	1.02455	1.78015156831803	1.98405692387142	0.897228071886409	0.369597228741512	NA
RNU6-176P	0.206777	2.33971553212839	4.32449153944105	0.541038295667658	0.588481187184673	NA
PTAFR	23.6024	0.173003602131565	0.41209889213129	0.419810888684573	0.67462360979124	0.786611898695547
DNAJC8	1424.23	0.307798902143523	0.0852072370508633	3.61235633024677	0.000303427224106901	0.00104646554455766
ATP5IF1	1041.73	0.39701921366907	0.0979454010782508	4.05347478593591	5.04624410501739e-05	0.000201411817218268
SESN2	546.608	0.0760709923899399	0.0952731838224831	0.79845124659294	0.42460867448799	0.574768298445995
MED18	276.801	0.318998837239407	0.158932002271048	2.00714036620124	0.0447347191599194	0.0949728671282029
PHACTR4	1066.3	-0.418873268751838	0.0778595306600398	-5.37985864030925	7.4544349270323e-08	4.77977640005877e-07
RNU6ATAC27P	0.433356	-1.4828802131135	2.84063730434358	-0.52202377644131	0.601653776122717	NA
RCC1	1025.48	0.133122192541879	0.0854891052271944	1.55718313097436	0.119427012276289	0.216848389500018
SNHG3	672.95	0.108886417020233	0.104712347106438	1.0398622514836	0.298403902381579	0.44427308094946
SNORA73A	0	NA	NA	NA	NA	NA
SNORA73B	11.1974	0.755426972829377	0.598553895453597	1.2620868038239	0.206917553148668	0.336437626632747
PRDX3P2	5.95396	-0.699060701323562	0.78434892729149	-0.891262392284458	0.372788419301268	0.52343435599554
TRNAU1AP	379.889	0.307421790741129	0.118786793312378	2.58801321400007	0.00965312775351893	0.0246227035709559
SNHG12	386.654	-0.0467187128825447	0.131176869220565	-0.356150540565124	0.721727829448198	0.821133350889298
SNORD99	8.42041	0.39980570276668	0.665141658685233	0.601083539943904	0.547784345990639	0.683235529788039
SNORA61	0	NA	NA	NA	NA	NA
SNORA44	0	NA	NA	NA	NA	NA
SNORA16A	0	NA	NA	NA	NA	NA
TAF12	100.727	0.0792023981408738	0.196070060925109	0.403949474831478	0.686249873585531	0.794978128115833
RAB42	11.0557	0.202702596510167	0.619771428548051	0.327060247009195	0.743622318055997	0.83674670883153
TAF12-DT	6.63977	-0.291343963248746	0.807116140242302	-0.360969070896393	0.718122568301663	0.818722163931076
RNU11	0.402713	1.51726204875559	3.20443632653752	0.473487969222664	0.635865082225845	NA
GMEB1	412.172	-0.0446094265606381	0.105590501748971	-0.422475751338806	0.672677796420041	0.78498012445471
YTHDF2	1266.04	-0.0918412474223613	0.0757842475670544	-1.21187780272014	0.225559160247127	0.359596699185903
OPRD1	10.2191	-0.570739578293858	0.719433059816158	-0.793318531177457	0.427592262797065	0.57731015506803
EPB41	442.239	-0.459261468362864	0.11238719918642	-4.08642151141318	4.38077591065369e-05	0.000176729722921898
Metazoa_SRP	30.4388	-0.0339312823948839	0.324988734225493	-0.104407565006056	0.916845919488803	0.950695988665578
TMEM200B	112.213	-0.130139816023206	0.217205124494641	-0.59915628752312	0.549068669291265	0.684373415562173
SRSF4	1609.9	0.0545905998298291	0.0767818664413461	0.710982975017037	0.477094785911833	0.622103464816705
MECR	196.773	0.585513474914466	0.1448249291174	4.04290530976079	5.27929448342641e-05	0.000209893886572536
PTPRU	493.402	0.93723421424645	0.13395852574914	6.99645064772945	2.62528189151274e-12	3.35147020654187e-11
LINC01756	0.148426	-2.1332330342295	4.36056730325244	-0.489209977939883	0.624693046151297	NA
LINC01648	0	NA	NA	NA	NA	NA
MATN1	2.43917	-0.209854533179116	1.19477582703577	-0.175643437396757	0.860574074702394	0.915728868476703
MATN1-AS1	21.9779	-0.572493685778259	0.434226636966081	-1.31842138883566	0.187362624637279	0.31141333961216
LAPTM5	1194.68	0.281439272429099	0.0807362411931349	3.48591002342861	0.000490465943239741	0.00162807558438821
MIR4420	0	NA	NA	NA	NA	NA
LINC01778	2.56026	1.56923733610208	1.21366798719752	1.29297085583151	0.196021139145913	0.322714955022361
RN7SKP91	0	NA	NA	NA	NA	NA
SDC3	1160.23	0.316200641020174	0.0768138591520753	4.1164530009378	3.84747742605734e-05	0.00015700575583352
RN7SL371P	0	NA	NA	NA	NA	NA
PUM1	1491.54	-0.58248893048245	0.0999133312075464	-5.82994204519582	5.54466292634244e-09	4.24114840719316e-08
SELENOWP1	0.206512	0.788457615300602	4.38943309434411	0.17962629760015	0.857445957973418	NA
NKAIN1	0.934197	2.58858394227998	2.33811627858117	1.10712369867712	0.268240450656094	NA
SNRNP40	761.837	0.244183302631214	0.0949394166491668	2.5719907626308	0.0101115589639339	0.0256674815372607
ZCCHC17	440.847	0.632416904684066	0.110758674972224	5.70986340205556	1.1306688519883e-08	8.23753829749575e-08
FABP3	14.9967	0.715250423070618	0.527284386640345	1.35647942778644	0.17494667655122	0.295015039126983
SERINC2	613.253	0.252134024233804	0.0978874087786606	2.57575542533688	0.0100021367232206	0.0254212914009902
RNU6-40P	0.14812	0.788466403161602	4.40735632396016	0.178897812022863	0.85801794082514	NA
LDC1P	0	NA	NA	NA	NA	NA
LINC01226	2.36125	-0.754331293285031	1.19117562666484	-0.633266225734548	0.526559804877435	0.664831446158222
TINAGL1	1118.01	0.658216475155905	0.0921895960576548	7.13981298653549	9.34579834167538e-13	1.29364414065809e-11
HCRTR1	1.18728	-1.06154051399028	2.16769755728482	-0.489708774373454	0.624339991994879	NA
PEF1	724.564	0.816367771143758	0.0868346060157836	9.40141043532079	5.38364852933022e-21	2.82158399844897e-19
PEF1-AS1	4.18874	-0.0370898052731642	0.915735752035459	-0.0405027380341136	0.967692324198863	0.98126347864769
COL16A1	204.276	0.542284442145774	0.162260113529535	3.34206867202188	0.000831564847499516	0.00263794911788258
ADGRB2	100.485	0.51818773424088	0.197333787511691	2.62594531212847	0.00864086990616602	0.0222535969191978
MIR4254	0	NA	NA	NA	NA	NA
SPOCD1	263.514	0.0586602868901449	0.139715549207476	0.419855107200953	0.674591304778926	0.786611898695547
PTP4A2	3606.29	0.101171390552446	0.0629215194480698	1.60789808383353	0.107857501592968	0.199793233239779
KHDRBS1	2549.91	-0.179169420606745	0.0730126482386703	-2.4539504446005	0.0141296451709863	0.0346479542209363
TMEM39B	280.702	0.551330525645179	0.118534010932669	4.65124331242241	3.29939770260775e-06	1.60301216911899e-05
MIR5585	0.0494752	-1.1145667971279	4.40469646792718	-0.253040545527625	0.800236881680946	NA
KPNA6	1856	-0.281430547885651	0.068311056601515	-4.11983889412434	3.79137402415576e-05	0.000154853722354284
TXLNA	2246.6	-0.0413965377786034	0.0592372536377059	-0.69882608048955	0.484660727548535	0.629337103408121
CCDC28B	71.0146	0.436589280129211	0.239867329797567	1.82012815374927	0.0687394910756103	0.136868890337366
IQCC	68.8183	0.0570851444480795	0.229250528868384	0.249007689229162	0.803354833576303	0.877896846766643
DCDC2B	4.88732	-0.216587215727812	0.839281215797746	-0.258062746611032	0.796358481889871	0.873872989041562
TMEM234	66.3245	0.0558533339449174	0.223347906902862	0.250073236500977	0.802530712712854	0.877373485451675
EIF3I	3017.87	0.0796265550342479	0.0748631860949252	1.06362765449607	0.28749740948485	0.432056396118233
MTMR9LP	28.9664	0.249075648639167	0.376561578960023	0.661447323773863	0.508325485507362	0.649385807735655
FAM167B	9.88933	-0.180048411788063	0.629767278009673	-0.285896740073715	0.774957210631492	0.858026653432256
LCK	4.89335	0.330776736827829	0.818805763775843	0.403974607240775	0.686231392012148	0.794978128115833
HDAC1	2385.2	0.258975998348534	0.0665362304031893	3.89225534388134	9.93166342589815e-05	0.000375777211811646
MARCKSL1	2808.12	1.22253860459932	0.0690641432938916	17.7014952519863	4.08320673533168e-70	1.25191118505269e-66
TSSK3	5.6944	0.101351675963978	0.772315070652172	0.131230996021343	0.89559257670297	0.937825026845564
FAM229A	129.899	0.718841513877632	0.18929455830601	3.79747585091995	0.000146177012397005	0.000537277186824238
BSDC1	843.221	0.0356052009582807	0.089715684110221	0.39686707303639	0.691465486372699	0.798455783523456
GAPDHP20	0.303825	-0.173325250131834	4.21204248436795	-0.0411499292267569	0.967176370519681	NA
LRRC37A12P	0.562279	-1.16561020340326	3.16110695104121	-0.368734820256343	0.712325391998416	NA
RN7SL122P	0	NA	NA	NA	NA	NA
ZBTB8B	1.00121	2.10089187225885	1.9925005631201	1.05439963789471	0.291699987988701	NA
ZBTB8A	79.3725	0.180050766647976	0.2142788704301	0.840263747361458	0.400760523021814	0.552114924100149
ZBTB8OS	252.203	0.120738954971139	0.151844846703825	0.795146872561582	0.4265280716631	0.576475674551053
RBBP4	889.733	-0.158324191795249	0.0799877483817973	-1.97935552629305	0.0477759920173378	0.100536164396127
SYNC	40.2547	-0.702312278536801	0.295170232802593	-2.37934656170597	0.0173433617519409	0.0415049411719403
KIAA1522	1167.22	0.166084838719102	0.0770246439004163	2.1562558462955	0.0310636929478907	0.0693138191155965
YARS1	2295.37	0.0420694720442492	0.078494196010324	0.535956467898798	0.591988636779296	0.720223235743816
S100PBP	303.226	-0.134168849466043	0.125448268068167	-1.06951535905731	0.284837511793172	0.428864860611164
FNDC5	3.6628	-1.2482699160093	1.03506327058245	-1.20598416684893	0.227823595417988	0.362284323798166
HPCA	3.47478	-0.204939514388942	0.96530426119463	-0.212305614537861	0.831868615504947	0.897276754666022
TMEM54	286.466	0.819792833106856	0.141781616585815	5.78208129409122	7.37820354773053e-09	5.54207475593239e-08
RNF19B	544.151	0.00114409878763518	0.100406645994027	0.0113946519805396	0.990908579844875	0.995127974387287
AK2	1344.4	0.13054649838211	0.091288774775027	1.4300388925564	0.152705856866234	0.264233800696702
AZIN2	124.458	0.74347480619085	0.183498291105511	4.05167155351519	5.08530189710446e-05	0.000202794740297277
TRIM62	133.132	-0.0469726967619781	0.157936178556584	-0.297415685191782	0.766149170132947	0.852378598957708
ZNF362	275.913	0.363428932994929	0.14710263303686	2.47058074687123	0.0134893861573338	0.0332641753016505
A3GALT2	3.0492	-0.419234986477424	1.0654606283532	-0.393477689668742	0.693966698950354	0.800439613385837
PHC2	4361.87	0.561036055044127	0.063948328174599	8.77327165633358	1.73548674033038e-18	5.91222482872549e-17
MIR3605	1.8912	0.552484946879908	1.34645640103788	0.410325166454733	0.681567433262683	0.791647588224544
RN7SKP16	4.05301	-1.65156568278996	1.06264056066072	-1.5542091502352	0.120134535589402	0.217862274911538
PHC2-AS1	4.52266	-0.930353795011323	1.01877208771285	-0.913210919529582	0.361131622059481	0.512053130831372
TLR12P	0	NA	NA	NA	NA	NA
ZSCAN20	136.27	-0.744071878245524	0.184640603520514	-4.02983885482619	5.58151029096695e-05	0.000221001858184735
CSMD2	0.855324	-2.60388613472595	2.39547095725252	-1.08700384233106	0.277035111608874	NA
HSPD1P14	0	NA	NA	NA	NA	NA
HMGB4	0	NA	NA	NA	NA	NA
CSMD2-AS1	0	NA	NA	NA	NA	NA
RNA5SP42	0	NA	NA	NA	NA	NA
C1orf94	0	NA	NA	NA	NA	NA
MIR552	0	NA	NA	NA	NA	NA
SMIM12	613.646	0.39411482161482	0.092573279752703	4.25732806126826	2.06884659780604e-05	8.82004681650983e-05
GJB5	4.67251	0.558809862945834	0.92478976127472	0.604256109167533	0.545673382103244	0.68152675247276
GJB4	0.808084	0.802142870675489	1.90934224950247	0.420114765115845	0.674401616891348	NA
GJB3	40.8833	-0.552565694847585	0.295227059434083	-1.87166344408535	0.0612531800042435	0.12403010449731
GJA4	0.208111	1.75237752606667	4.36285038259711	0.401658863447781	0.687935102866909	NA
DLGAP3	0.87076	-2.42403157112438	2.08577881131131	-1.16217096366053	0.245166026650122	NA
GPR199P	1.80422	0.91941422842133	1.44212191994256	0.637542648584076	0.523771439129064	NA
TMEM35B	0.0583914	-0.173311184553118	4.40735632396697	-0.039323161508558	0.9686327406818	NA
ZMYM6	138.904	-0.14751741443508	0.195194549899541	-0.755745560063034	0.449801762365714	0.598218133348732
ZMYM1	181.16	-0.71427231741457	0.19596069246975	-3.64497751264494	0.000267415183120143	0.000933643899919936
RPL12P45	0.148813	-0.173317387294635	4.40735632395213	-0.0393245688697163	0.968631618637941	NA
EFCAB14P1	0.877677	-1.99511068216402	2.11432494491205	-0.943615921935314	0.345365952916138	NA
SFPQ	5297.72	-0.103387639251427	0.0538363248687862	-1.92040670501582	0.0548065472808245	0.113016617394692
ZMYM4	892.366	-0.743198079014857	0.107812870371235	-6.8934077764165	5.44714384055986e-12	6.63613629741319e-11
RN7SL503P	0	NA	NA	NA	NA	NA
SNORA62	0	NA	NA	NA	NA	NA
RPL5P4	3.00836	-0.312919567232122	0.989729578962156	-0.31616673269506	0.751875957030685	0.842216796471543
ZMYM4-AS1	0.275702	2.75598179525165	4.305219803314	0.640148917165668	0.522075789297427	NA
KIAA0319L	990.791	0.186002998758166	0.07613484741674	2.44307311394531	0.0145627866656732	0.0356056650055456
NCDN	670.07	0.203908627453042	0.117347861839696	1.73764246110928	0.0822738331041714	0.159428008127709
TFAP2E-AS1	2.78089	0.0135434346835183	1.07857968731617	0.0125567307105684	0.989981441706066	0.994522640979947
TFAP2E	67.5018	0.312509429601398	0.282108245453986	1.10776425232977	0.267963642287559	0.409612852359834
PSMB2	2349.62	0.117922987731525	0.0808393145893281	1.45873314649667	0.144638569277233	0.252732819189208
C1orf216	295.985	0.657886415474602	0.141628167574607	4.64516647176165	3.3980233638593e-06	1.64456821366892e-05
CLSPN	1093.77	0.100990662615257	0.0832128255146329	1.21364299302033	0.224884082004261	0.35874258468254
AGO4	246.458	-0.337805730839077	0.148648887618402	-2.27250762687348	0.0230558678693748	0.0533772647023684
AGO1	501.301	-0.251670473142117	0.104579783256729	-2.40649258685399	0.0161065309090489	0.0388431754854303
CFAP97P1	0	NA	NA	NA	NA	NA
AGO3	390.673	-0.600734228333369	0.123310223638272	-4.87173091256092	1.10624770041074e-06	5.83778906963741e-06
TEKT2	3.77232	-0.917100163245167	1.22062230446556	-0.75133819846649	0.452449146011074	0.600515297625043
ADPRS	570.508	0.864077663334957	0.111748461175181	7.73234507435766	1.05583275259082e-14	1.99620753511416e-13
COL8A2	8.27771	-1.20379015138514	0.680510476868693	-1.76895168010384	0.0769019386229429	0.150755334921958
TRAPPC3	842.233	0.409103154727333	0.0956046399532661	4.2791140150448	1.87638731650165e-05	8.04803475737102e-05
MAP7D1	4418.89	0.510941510443792	0.0742006483267969	6.88594401754398	5.74055643602042e-12	6.96591531642689e-11
RN7SL131P	0	NA	NA	NA	NA	NA
THRAP3	3012.02	-0.268930597098313	0.0616311716127042	-4.36354834836334	1.27969642208648e-05	5.65769100426849e-05
UBE2V2P4	0.370834	-0.202973427913919	3.07616732735083	-0.065982570619368	0.947391701842158	NA
SH3D21	224.158	0.0142661122355359	0.1449807474961	0.0984000460883234	0.921614638085541	0.953330121582411
EVA1B	0	NA	NA	NA	NA	NA
STK40	1779.34	-0.0345271434856928	0.0710226324827778	-0.48614282910543	0.626865902567908	0.748819814522028
LSM10	297.517	0.648200511459393	0.140211494332943	4.62301977839415	3.7819364732012e-06	1.81651444806813e-05
RNU4-27P	0.0989504	-1.69645691013029	4.38234631020592	-0.387111558522762	0.698673620985988	NA
OSCP1	46.9876	0.618460780423528	0.285002964292463	2.17001525566197	0.0300056902629685	0.0673234148161445
SNORA63C	0.0494752	-1.1145667971279	4.40469646792718	-0.253040545527625	0.800236881680946	NA
MRPS15	981.219	0.440600609684025	0.116869143527199	3.77003370082442	0.000163225504898903	0.000594240330124722
CSF3R	0.137586	-0.173320948870689	4.40735632396016	-0.0393253769676952	0.9686309743674	NA
FTLP18	0	NA	NA	NA	NA	NA
GRIK3	0.0744066	-0.173311138652575	4.40735632396096	-0.0393231510940821	0.968632748984928	NA
MIR4255	0	NA	NA	NA	NA	NA
RNU6-636P	0	NA	NA	NA	NA	NA
RNA5SP43	0	NA	NA	NA	NA	NA
RPS29P6	0	NA	NA	NA	NA	NA
ZC3H12A-DT	32.0429	0.783068373887281	0.357276545502097	2.1917710069291	0.0283960456020787	0.0641342731609379
ZC3H12A	444.675	0.232009252925832	0.115410024255347	2.01030416918124	0.0443990059020365	0.0943908601148576
MIR6732	0	NA	NA	NA	NA	NA
MEAF6	475.377	0.0822853720657557	0.12206634874427	0.674103656841119	0.500245414793639	0.642640576608659
MIR5581	0.893788	-3.22119073844549	2.10019895460214	-1.53375504324813	0.125089926743529	NA
SNIP1	503.876	-0.587743856237306	0.0914112498392278	-6.42966655932412	1.2788416158332e-10	1.24936645591437e-09
FTH1P1	2.6916	-1.32639320334928	1.2714545899089	-1.04320926116938	0.296851385145084	0.44253469052909
DNALI1	29.0529	0.506290167398409	0.402688794792847	1.25727403877443	0.208654421346339	0.338692908769721
GNL2	1470.21	-0.422120334236827	0.0883609487370057	-4.77722727370448	1.77728858779093e-06	8.98955206516415e-06
RSPO1	0	NA	NA	NA	NA	NA
C1orf109	283.446	-0.617410249384257	0.167804955763522	-3.67933263100012	0.000233845099200074	0.00082679501150962
CDCA8	938.311	0.298616971883778	0.0889081743350166	3.35871222322656	0.000783065677196545	0.00249701442151285
EPHA10	7.42423	0.354683650141717	0.646230369538822	0.548850173034788	0.583108275013243	0.713222062974974
ACTN4P2	0.999513	2.6397608141696	2.03277033099548	1.2986025887523	0.194080349108593	NA
MANEAL	138.572	-0.26652035816842	0.168340841302828	-1.58321864204645	0.113371638885035	0.20778964520565
YRDC	475.474	-0.245647728813528	0.114372104363174	-2.1477940812692	0.0317301174253391	0.0706068997407207
C1orf122	389.265	0.440263275154047	0.121499606791455	3.62357777757854	0.000290555777175271	0.00100717242828647
MTF1	541.528	-0.854327853131073	0.110764946892573	-7.71298029835787	1.2291306831518e-14	2.29554193373203e-13
INPP5B	111.325	-0.186169264614798	0.189244384287056	-0.983750536726137	0.32523818501868	0.473757356212181
SNORA63	0	NA	NA	NA	NA	NA
RNU6-584P	0	NA	NA	NA	NA	NA
SF3A3	1600.08	0.148373340242754	0.0881414954485716	1.68335401490125	0.092306579674921	0.175475027353503
RNU6-510P	1.76409	-1.01268809316093	1.51491864388171	-0.66847688306621	0.503829233270055	NA
FHL3	283.584	0.610024318864105	0.13856617258984	4.4024043347852	1.07057800235905e-05	4.79297954037408e-05
UTP11	727.876	-0.00927709940519395	0.0833466560389208	-0.111307397874028	0.911372589206586	0.947959411457896
POU3F1	2.57443	0.843067534848082	1.31331974108657	0.641936238733891	0.520914583501819	0.660201453797414
MIR3659HG	0.869661	-0.941788255527191	2.35453142406745	-0.399989673486818	0.689164122687977	NA
MIR3659	0	NA	NA	NA	NA	NA
LINC02786	0	NA	NA	NA	NA	NA
LINC01343	0	NA	NA	NA	NA	NA
RNU6-753P	0	NA	NA	NA	NA	NA
LINC01685	0	NA	NA	NA	NA	NA
HSPA5P1	4.09114	0.623356377004	1.00712566697237	0.618945974118542	0.535951950430126	0.673730496112655
RRAGC	696.632	0.127979235031608	0.096910114021299	1.32059730115971	0.186635673217312	0.310485607207964
RRAGC-DT	11.2126	-0.992280535345826	0.594689424567152	-1.66856933107237	0.0952027611178236	0.179724672976969
MYCBP	212.319	-0.2207505615582	0.127181149612951	-1.73571761404899	0.0826137774707426	0.159941386061017
GJA9	0.543647	-0.173304610465747	2.94006118986566	-0.0589459195826008	0.952995183075048	NA
RHBDL2	22.6602	0.124950431599074	0.466317512974405	0.267951402472702	0.788736726405133	0.867928513837435
RNU6-605P	0.137586	-0.173320948870689	4.40735632396016	-0.0393253769676952	0.9686309743674	NA
EIF1P2	0	NA	NA	NA	NA	NA
AKIRIN1	1035.62	-0.352197719812094	0.0818690398606712	-4.30196470376936	1.69290283660735e-05	7.32423343890612e-05
NDUFS5	1506.79	0.737879146860958	0.107871306993556	6.84036531517167	7.89914826351478e-12	9.3689704355653e-11
MACF1	7763.95	-0.866765693179779	0.10475956387076	-8.27385740407524	1.2969325940814e-16	3.35560787633212e-15
RNU6-608P	0	NA	NA	NA	NA	NA
RNA5SP44	0.210852	-0.17332507431084	4.40735632394588	-0.0393263130029075	0.968630228096641	NA
HSPE1P8	0.269189	-1.11510486526423	4.01200815079046	-0.27794182448122	0.781057017016262	NA
BMP8A	9.3113	0.441940397401491	0.587583201168258	0.752132458046462	0.451971406337212	0.600279112770151
OXCT2P1	0.112666	1.49484566914219	4.38510097345763	0.340891960798685	0.733184917085539	NA
PPIEL	16.9684	-0.663293839814836	0.565161442615115	-1.17363604414633	0.240540837441288	0.377172625773093
PABPC4	1881.57	0.0571916277228639	0.0698014951006165	0.819346743797164	0.412588610444092	0.563180238757106
PABPC4-AS1	4.46596	0.0299437710229729	0.910352675543277	0.0328924952135755	0.973760317511209	0.984896349292732
SNORA55	0	NA	NA	NA	NA	NA
HEYL	25.9273	0.426594066154937	0.399875029573736	1.06681846728385	0.286053817709396	0.430314431965736
NT5C1A	2.40808	-1.12466757488728	1.09341730998989	-1.02858036415911	0.303676908958462	0.449890599424442
HPCAL4	4.11143	1.03360764626864	0.886727596166071	1.16564280928848	0.243758891907973	0.381140498486314
PPIE	706.936	0.316004826701882	0.0999914494065389	3.16031849300523	0.00157596763217199	0.00473021709274529
RNU7-121P	0	NA	NA	NA	NA	NA
BMP8B	63.109	-0.00890004105762629	0.221766573473442	-0.0401324731596312	0.967987512810493	0.981485878061061
OXCT2	2.08571	1.09968150636029	1.48945077225761	0.738313428575733	0.460324008120951	0.607469186039671
BMP8B-AS1	0.116783	-0.173317680777866	4.40735632396021	-0.0393246354590483	0.968631565548407	NA
LINC02811	0.0583914	-0.173311184553118	4.40735632396697	-0.039323161508558	0.9686327406818	NA
TRIT1	270.398	-0.0481549178527293	0.131421409087782	-0.366416082333772	0.714054620984127	0.815924729320074
MYCL	13.5811	0.111824167131555	0.564963653354538	0.19793161288799	0.843098569944805	0.904351771513797
MYCL-AS1	0.294902	-1.88073699904744	3.85142164741762	-0.488322799013315	0.625321215010342	NA
MFSD2A	201.782	-0.255063572021088	0.142981986175711	-1.78388606035756	0.0744421814540629	0.146652213539188
CAP1	5436.23	-0.182922522846971	0.0657687805908179	-2.78129716263143	0.00541421525945172	0.0145720415380942
PPT1	1482.11	0.0601734798305836	0.0892173271556808	0.674459566868476	0.500019183304064	0.642477676612528
OAZ1P1	0.277861	1.65998835237781	3.57107131232093	0.46484323812031	0.642043721415381	NA
RLF	762.66	-1.01843624566205	0.101335306226393	-10.050162017439	9.17165055274622e-24	7.53221801644283e-22
RNU6-1237P	0.347296	2.33877480665825	3.99947999477049	0.584769722493002	0.55870256548225	NA
TMCO2	1.00393	1.39592238153212	2.09833149799683	0.665253503969576	0.505888364234758	NA
ZMPSTE24-DT	34.2823	-0.85000685971277	0.314825701480659	-2.69992842298166	0.00693543954912505	0.0182550215976112
ZMPSTE24	1057.71	-0.280692573815977	0.0978009764872065	-2.87003856094111	0.00410421744439769	0.0113017616645609
COL9A2	99.3714	1.10849610684086	0.213270450489541	5.19760756493184	2.01869732341178e-07	1.19870742290133e-06
SMAP2	441.587	0.0937411232378337	0.105829892212736	0.885771697181717	0.375740564149974	0.52631717186499
ZFP69B	76.1476	-1.21603023837372	0.232061372967305	-5.24012343297239	1.6046922580324e-07	9.70411531188821e-07
ZFP69	44.7452	-0.529999534322123	0.292321833585106	-1.81306858889765	0.0698212431481089	0.138857469075958
EXO5-DT	5.08196	-0.347275392913066	0.840934266032948	-0.412963779620154	0.679633151098001	0.790548937565528
EXO5	113.612	0.185362282584716	0.183673626238835	1.00919378780972	0.312881705333698	0.459983365405475
ZNF684	39.2147	-0.942124020607294	0.306950447170752	-3.06930330055262	0.00214558643145658	0.00627208135914113
GTF2F2P2	0.0689256	0.788476167479174	4.40735632396697	0.178900027481663	0.858016201206789	NA
RIMS3	64.694	-0.456483975595438	0.236219343593615	-1.93245806482622	0.0533029932077139	0.110436069720589
NFYC-AS1	24.5518	-0.661037903681732	0.405635614589249	-1.62963477541563	0.103178710051624	0.192751509623586
NFYC	812.583	0.251013758724163	0.0868928674137915	2.88877287854725	0.00386748302878241	0.0107018979839773
MIR30E	0.0583914	-0.173311184553118	4.40735632396697	-0.039323161508558	0.9686327406818	NA
MIR30C1	0	NA	NA	NA	NA	NA
KCNQ4	38.3968	0.652416739725916	0.351024390766947	1.8586079967277	0.0630827227897808	0.127202649176894
RN7SL326P	0.15839	-0.173317938691653	4.40735632395151	-0.0393246939780584	0.968631518893081	NA
CITED4	28.2494	1.44673941547662	0.376377237544041	3.84385470523396	0.000121116730135253	0.000451664984303285
UBE2V1P8	0	NA	NA	NA	NA	NA
CTPS1	974.426	0.033209849593158	0.0849479241333937	0.390943627309933	0.695838905130722	0.8019956455601
SLFNL1-AS1	15.4223	0.0823686070973082	0.48779455901388	0.168859216600988	0.865907378903164	0.919011835360446
SLFNL1	9.67784	-0.717087958458953	0.572159873031931	-1.25329998180235	0.210096555067024	0.340353489887242
SCMH1	424.482	0.0172110927449585	0.11027280652352	0.156077398295722	0.875972013564919	0.925581916228618
RPL23AP17	0.197901	-2.500849534524	4.33905525047785	-0.576358075700602	0.564373175738062	NA
SCMH1-DT	0.925208	-0.193123451988778	2.3883575973558	-0.0808603586843898	0.935553005876856	NA
FOXO6	38.4954	0.424209196134316	0.311162502362872	1.36330435998233	0.172786608512674	0.291854049233233
FOXO6-AS1	2.41652	2.35248183751777	1.4091267577742	1.66946076677563	0.0950260994534812	0.179550136148957
RNA5SP45	0	NA	NA	NA	NA	NA
EDN2	13.1984	-0.14350620595174	0.549364378615805	-0.261222262559728	0.793921110938562	0.872344286744846
HIVEP3	797.372	-0.753661160302904	0.133267309356149	-5.6552590724916	1.5561137091311e-08	1.11083693415505e-07
HNRNPFP1	1.16959	0.526929104760514	1.87348059546606	0.281256772040082	0.778513463448646	NA
GUCA2B	0.070253	-1.17340273205884	4.40267746529915	-0.266520257572199	0.789838560144186	NA
GUCA2A	0.130739	0.788466871939704	4.40735632396096	0.178897918385482	0.858017857307272	NA
FOXJ3	1334.73	-0.536164855901519	0.0866370786700636	-6.18863036625893	6.0689205294467e-10	5.39863936458905e-09
RIMKLA	123.936	0.00557637639873118	0.200248898151696	0.0278472263777795	0.977783999348751	0.987500107165503
ZMYND12	7.46457	-0.474489766053085	0.669482694487669	-0.708740897949864	0.478485280158895	0.623430498888238
PPCS	399.885	0.294893122067456	0.128229845264931	2.29972298148055	0.0214639192720544	0.0501715703848427
CCDC30	29.0445	-0.490442222561384	0.413556347920086	-1.18591390273171	0.235656302205363	0.371635948167155
RPS3AP11	0.374419	-2.90831206427314	3.48489363427888	-0.834548301751814	0.403972080714284	NA
TMSB4XP1	0.187036	-1.1734250007776	4.4026767137034	-0.266525361066211	0.789834630232912	NA
RNU6-536P	0	NA	NA	NA	NA	NA
PPIH	364.746	0.503261918753428	0.132423047857514	3.80041032807924	0.000144456686505742	0.00053159135926378
YBX1	3472.55	-0.0656167966859013	0.0787538433992116	-0.833188500442865	0.404738427078697	0.555639410786546
CLDN19	1.365	-0.353023822491291	1.52296734837883	-0.231799994180491	0.816693361575679	NA
P3H1	1282.31	0.280895374896851	0.083324122760071	3.37111709781427	0.00074864029035777	0.00239304722526873
C1orf50	57.838	-0.584436788681048	0.293526275251879	-1.99108849175269	0.0464711594323487	0.0981383823806091
TMEM269	21.9253	-0.142438124587829	0.390519133638511	-0.364740450130361	0.715305160837239	0.816755864860148
SVBP	106.93	0.249950246378195	0.212208626414155	1.17785148795215	0.238855817991413	0.375256803891667
ERMAP	87.4804	0.127242690484181	0.226219599666205	0.562474209449276	0.573792970611784	0.705675590812567
ZNF691-DT	3.88111	0.353199964257787	0.955898165973035	0.369495388557687	0.711758509773952	0.814289668839914
ZNF691	65.5356	0.444170509557219	0.244531356849082	1.81641534762901	0.0693066826546645	0.137878850883011
MKRN8P	1.81763	-2.33220277924958	1.53954529664966	-1.51486467096804	0.129806678825676	NA
ATP6V1E1P1	1.02036	-2.74753736629758	2.03045874287006	-1.35316089329347	0.176004235596059	NA
SLC2A1	5068.66	-0.224280583353965	0.0708957985000313	-3.16352432865068	0.0015587132342418	0.00468530860410329
ATP6V0CP4	0.849515	-1.77422031132923	2.13398084315545	-0.831413420143806	0.40574012033421	NA
SLC2A1-DT	13.55	0.243128511023115	0.55400657472416	0.43885491998749	0.660766662933404	0.775493826043632
RNU6-880P	0	NA	NA	NA	NA	NA
FAM183A	11.2697	1.5241386024498	0.625492348789878	2.43670223208726	0.014821878940978	0.036138275016333
EBNA1BP2	1701.79	0.0673958889667117	0.102008313411755	0.660690160562395	0.508811035146659	0.649870707669092
MIR6733	0	NA	NA	NA	NA	NA
CFAP57	14.4136	0.140188104542599	0.541505594759328	0.258885791576918	0.795723361238588	0.873448711339881
RNA5SP46	0	NA	NA	NA	NA	NA
TMEM125	0.523995	-0.173306206249614	2.95566294895354	-0.0586353076256458	0.953242587632583	NA
C1orf210	0.873059	-1.15674544033986	2.48749777479672	-0.465023708587799	0.641914478431533	NA
TIE1	6.37962	-0.655523486044766	0.67756913317153	-0.967463619507615	0.33331231959475	0.481967534361168
MPL	7.27468	-0.0795238908708614	0.736774077548054	-0.107935245408623	0.914047058635662	0.94929947543703
CDC20-DT	6.87888	-0.652900141834829	0.898685211693751	-0.726505937050315	0.467528669193409	0.613981824563247
CDC20	1747.94	0.325244219328414	0.0813881365032263	3.99621165076707	6.4364194139249e-05	0.000251977807062274
ELOVL1	1530.39	0.297408573125397	0.0899288849988475	3.3071529034215	0.000942494318513238	0.00296023996642812
MIR6734	0	NA	NA	NA	NA	NA
MED8	499.624	0.092652908415264	0.110295312271974	0.840043937559143	0.400883751729977	0.552237417486468
MED8-AS1	9.25691	-0.197787121314212	0.680495428099784	-0.290651653408625	0.77131775089325	0.855657334631484
SZT2	578.368	-0.486596771391901	0.129723083318665	-3.75104228903173	0.000176100991870341	0.00063645458672825
SZT2-AS1	0.164199	-0.152794769581672	4.40469593333279	-0.0346890618318029	0.972327683073121	NA
MIR6735	0	NA	NA	NA	NA	NA
HYI	0	NA	NA	NA	NA	NA
HYI-AS1	1.70467	0.787737646474959	1.60235965654046	0.491611008339856	0.622994359800425	NA
PTPRF	2196.83	-0.506010047517184	0.0831627605006749	-6.08457492837888	1.1680077024018e-09	9.95213973755603e-09
KDM4A	307.975	-0.213127403572381	0.131073901896277	-1.62600945336194	0.103947644358002	0.193897877267268
KDM4A-AS1	28.5707	-0.301213023010973	0.332235863338943	-0.906624047096563	0.364605640813157	0.515588082742626
ST3GAL3	60.3022	-0.410583500394996	0.265487354168823	-1.54652752361947	0.121977218166047	0.220248616547173
ST3GAL3-AS1	0.200999	0.78845753049969	4.40735632396096	0.178895798874526	0.858019521586252	NA
MIR6079	0	NA	NA	NA	NA	NA
SHMT1P1	0.563589	-1.42625359868766	2.57880195900898	-0.553068293478328	0.580216646829119	NA
ARTN	66.3744	0.763938540189339	0.255733097467386	2.98724939303864	0.00281499981588303	0.00803567882510351
LINC02918	8.46083	-0.453029721652232	0.669136310767126	-0.677036523593914	0.498382781310052	0.641450335477486
IPO13	683.994	0.470802933906244	0.0870739473423419	5.40693224869231	6.41133813960603e-08	4.15438451624489e-07
DPH2	418.864	0.0208076137575081	0.115408931398705	0.180294657487329	0.85692124965495	0.91305666427179
ATP6V0B	1446.87	0.520195862899008	0.105500710908674	4.93073324737413	8.19215365378157e-07	4.43243701808723e-06
B4GALT2	511.62	0.471339070164463	0.104792979992234	4.49781149652764	6.86565276970487e-06	3.16463413559235e-05
CCDC24	72.9375	0.638346021073683	0.217544916907818	2.93431825549928	0.00334281257090854	0.00938702183703762
SLC6A9	287.22	0.615803342303115	0.135013308796514	4.56105659354831	5.08968596722185e-06	2.39340140728561e-05
KRT8P47	0	NA	NA	NA	NA	NA
RN7SL479P	0	NA	NA	NA	NA	NA
KLF17	15.3813	-0.381098351887114	0.440041565315252	-0.866050805028133	0.386462301453819	0.537610442948008
KLF18	0.994989	-1.44843311745925	1.75821080557471	-0.823810838192294	0.410047048340777	NA
OOSP1P1	0.272307	-2.50088895273066	4.33809839225329	-0.576494290031917	0.564281128243834	NA
DMAP1	592.989	0.743427069765761	0.0995402524038701	7.46860744083121	8.10479267678754e-14	1.31710040708643e-12
ERI3	538.401	0.475254505164209	0.110851878498952	4.28729320242149	1.80863499745807e-05	7.78466294179661e-05
ERI3-IT1	0.904854	-3.44154354689156	2.54445955562553	-1.35256366692199	0.176195066307684	NA
RNU6-369P	0	NA	NA	NA	NA	NA
RNF220	774.455	0.454003133954877	0.0863278318960968	5.25905868343028	1.44794680512882e-07	8.82878005540267e-07
MIR5584	0.128651	-0.173318599663937	4.40735632395871	-0.0393248439482336	0.96863139932668	NA
TMEM53	79.9756	1.15002591161843	0.223012456463845	5.15677881789029	2.51234274682657e-07	1.47234970279139e-06
ARMH1	15.8812	0.861487506920871	0.496114739083224	1.7364682785132	0.0824810685582021	0.15976853081991
RNU5F-1	0.816948	-0.415962404870443	1.93350899644187	-0.215133420964637	0.829663297738819	NA
RNU5D-1	0.209934	0.788461889884445	4.35449663944819	0.18106843457901	0.85631386058991	NA
KIF2C	1201.74	0.369443085422389	0.0794304184139955	4.65115371162761	3.30083175506781e-06	1.60301216911899e-05
RPS8	5618.56	0.464524836408487	0.0895053084764853	5.18991380863769	2.10391445221832e-07	1.24609176635571e-06
SNORD55	0	NA	NA	NA	NA	NA
SNORD46	4.71306	0.546477186605254	0.910668191115793	0.600083753815629	0.548450419238764	0.683788133671047
SNORD38A	2.88772	1.27414994071323	1.06186298371064	1.19991934953864	0.230170664348978	0.364987461543298
SNORD38B	0	NA	NA	NA	NA	NA
RPS15AP11	1.57167	-2.1193131738322	1.53879166833695	-1.37725802487783	0.168432487810183	NA
BEST4	13.6911	0.276007031586816	0.536599378590168	0.514363308269164	0.606998007255045	0.732942027126563
PLK3	302.553	0.158316179515387	0.124521270841346	1.2713986810904	0.203586851607454	0.332255475707126
DYNLT4	23.5372	-0.865545717692018	0.433779934023789	-1.99535674613421	0.0460039849029784	0.0973081874525918
BTBD19	121.61	0.471595257002889	0.211514130401415	2.22961584697858	0.0257729568932605	0.0589220209758746
PTCH2	28.356	0.899566218052736	0.396670594284681	2.26779154042142	0.0233419152671735	0.0539851487622485
RNU5E-6P	0	NA	NA	NA	NA	NA
EIF2B3	375.415	0.143768740346248	0.119661627802195	1.20146067696742	0.229572551331832	0.364290231544931
RNA5SP47	0.27976	-2.31749788238012	3.89961565209956	-0.594288793853921	0.552318972457915	NA
CCNB1IP1P1	0.469534	-1.47808290600865	3.00543596709474	-0.491803160071138	0.622858502368002	NA
PPIAP35	1.59958	-0.340747454300348	1.35248268671603	-0.251942193158655	0.801085745815896	NA
MRPS17P1	0.923935	-0.202769020846013	2.37051827798234	-0.0855378432342651	0.93183381115239	NA
HECTD3	885.62	0.474265719938566	0.0964958997446632	4.91487950465788	8.88370811138674e-07	4.76734814518876e-06
UROD	1436.78	0.637128851298634	0.0988902801220604	6.44278538307531	1.17300514286063e-10	1.15579017718608e-09
ZSWIM5	42.8924	0.12786898228106	0.290759452473565	0.439775839420682	0.660099468056635	0.774932342971912
OSTCP5	0.321224	-0.206419412784721	3.46169955881566	-0.0596294996944631	0.95245072280745	NA
LINC01144	6.14855	0.523749923282519	0.76502150701802	0.684621175323614	0.493583001248224	0.637253342973644
HPDL	3.66967	-1.34883532288006	1.10315272544781	-1.22270950500758	0.221439435657121	0.354380152966368
MUTYH	27.0803	0.112519872151627	0.41567968290428	0.270688890458804	0.786630322056659	0.866466163975468
TOE1	236.8	0.421721298670392	0.154685143682041	2.72632063191052	0.00640447512141823	0.0169691378847198
TESK2	70.4893	-0.294761908284613	0.233332276579888	-1.26327104250274	0.206491789220869	0.335953210799249
PPIAP36	1.00323	0.788498428024755	2.28817877621453	0.344596513271229	0.730397727425091	NA
CCDC163	44.106	0.181040259209126	0.268606539759228	0.673997957649898	0.500312612132263	0.642640576608659
MMACHC	168.151	0.129905265890519	0.169206877485047	0.767730412742816	0.44264736394741	0.591525563502582
PRDX1	3437.36	0.333602431368363	0.0921020405160475	3.62209598722449	0.000292225641787697	0.00101200732423315
HMGB1P48	0	NA	NA	NA	NA	NA
AKR1A1	783.557	0.833648580711914	0.0905897331780855	9.20246203919256	3.49840472116927e-20	1.6129487030233e-18
NASP	1673.88	0.169196645204737	0.0907064947348005	1.86532007106457	0.062136553440032	0.125558806406225
CCDC17	67.2232	-0.0185580689655675	0.242685525087323	-0.0764696162199618	0.939045485920267	0.963957596099597
GPBP1L1	1441.45	-0.21124071633123	0.073653448967673	-2.86803563569636	0.0041302900960008	0.0113675668171799
RPS15AP10	14.6709	0.479981344680742	0.540412731187808	0.888175494359211	0.374446358433584	0.525144103815218
TMEM69	369.474	0.129531956687664	0.120568122314234	1.07434663658498	0.282667350070338	0.426539953399552
IPP	92.7353	-0.674808810163114	0.207042047056466	-3.25928389791797	0.00111693836707392	0.00345737812564223
MAST2	1308.45	-0.0460830168754889	0.0855311820572554	-0.538786156897031	0.590034416543757	0.718778433662602
TMA16P2	0.173357	-1.69646489877254	4.38234585442678	-0.387113421698308	0.698672241704198	NA
PIK3R3	347.539	-0.18685130173912	0.134172282241703	-1.3926222213506	0.163734059724327	0.279493055104245
P3R3URF-PIK3R3	0	NA	NA	NA	NA	NA
TSPAN1	132.822	0.669044210833642	0.20811160234755	3.21483378767285	0.00130520072601361	0.00398117601653893
P3R3URF	0	NA	NA	NA	NA	NA
POMGNT1	1044.36	0.164386543546573	0.0840191539275501	1.9565365260441	0.0504019840076874	0.105112220587849
LURAP1	1.5294	-2.10912747783456	1.5157408459479	-1.39148290650937	0.164079039526863	NA
RAD54L	162.654	0.050392173481308	0.142647688421089	0.353263162123965	0.723891159759587	0.822321165304798
LRRC41	990.028	0.139992567240189	0.0934147074953882	1.49861377285905	0.133973857620618	0.237504392867774
UQCRH	741.98	0.448763265294531	0.0929701490706329	4.82696080172561	1.38632394616487e-06	7.17782586930731e-06
NSUN4	343.184	-0.0404876465843065	0.124529393493096	-0.32512522103106	0.745086301379062	0.837582608619462
FAAH	27.5421	0.49844901805045	0.358707315996038	1.3895702591579	0.164659412126313	0.280833909278291
FAAHP1	11.1339	0.091830316348171	0.561132720831483	0.163651686916595	0.87000535290419	0.92193145941751
LINC01398	1.78506	1.92435486210217	1.91224074321104	1.00633503858451	0.31425443098759	NA
DMBX1	4.44972	-0.36589420210067	1.00312321158325	-0.364754995075004	0.715294302516409	0.816755864860148
TMEM275	0	NA	NA	NA	NA	NA
MKNK1-AS1	4.08853	-1.16136165315797	1.03290376622206	-1.12436578424509	0.260857881168043	0.401870997568656
KNCN	0.0689256	0.788476167479174	4.40735632396697	0.178900027481663	0.858016201206789	NA
MKNK1	352.144	0.37571831621917	0.114852153956561	3.27132146221021	0.00107046155217925	0.00332807346863099
MOB3C	168.469	-0.0203108119383109	0.146641578369813	-0.13850650111723	0.889840131990142	0.934118869441375
ATPAF1	345.551	0.149334353874996	0.111270970273702	1.34207829326612	0.179570611235072	0.301238461087032
NENFP1	0.143545	-1.11457419311766	4.40469620991765	-0.253042239464342	0.800235572700024	NA
TEX38	0.22762	-2.13324034690304	4.36056698697916	-0.489211690423053	0.624691833887533	NA
EFCAB14-AS1	0.070253	-1.17340273205884	4.40267746529915	-0.266520257572199	0.789838560144186	NA
EFCAB14	1197.66	-0.578308681342288	0.0898611920494919	-6.43557767432885	1.23004606233002e-10	1.20682279267323e-09
CYP4B1	0.412831	-0.173311701284557	4.20820853182023	-0.0411841998736676	0.967149049660137	NA
CYP4Z2P	0	NA	NA	NA	NA	NA
TUBAP8	0.191189	-0.173326976315587	4.4073563239542	-0.0393267445551309	0.968629884033947	NA
CYP4A11	0	NA	NA	NA	NA	NA
CYP4A26P	0	NA	NA	NA	NA	NA
CYP4A43P	0	NA	NA	NA	NA	NA
CYP4A27P	0	NA	NA	NA	NA	NA
CYP4A44P	0	NA	NA	NA	NA	NA
CYP4X1	0.699612	0.531372071772653	2.55158604870438	0.208251676263267	0.835032461139419	NA
CYP4Z1	0.274806	1.54156089554903	4.31452492490172	0.357295628691759	0.720870502113647	NA
TUBAP9	0	NA	NA	NA	NA	NA
CYP4A22-AS1	2.62894	-0.366486499079878	1.24748654953504	-0.293779920285693	0.768926079667581	0.854176579804639
CYP4A22	0	NA	NA	NA	NA	NA
MTND1P34	0.0563328	0.788476167479174	4.40735632396697	0.178900027481664	0.858016201206789	NA
LINC00853	2.1348	-0.0128663981200317	1.33737130973647	-0.00962066258365233	0.992323940272359	0.995896956096581
PDZK1IP1	4.3765	0.198635280196643	0.942087754370163	0.21084583604363	0.833007570449549	0.897998864352005
TAL1	0.257782	1.77939504905647	4.02508341934539	0.442076564302824	0.658433802543158	NA
STIL	726.763	-0.649929319141348	0.0949785296590998	-6.84290777583203	7.76016143542433e-12	9.21600579509786e-11
CMPK1	1082.42	-0.226369679069722	0.100266156015197	-2.25768781876322	0.0239651292048162	0.0552874989781538
LINC01389	3.40229	2.03970434524155	1.23636972497093	1.64975274308784	0.0989935178030333	0.185957801848729
FOXE3	3.16912	0.640815663870492	1.20660530165402	0.53108971342332	0.595356612137946	0.723011634333883
FOXD2-AS1	45.6298	-0.150757453459991	0.258643058283875	-0.582878405708171	0.559975158516585	0.693970831047635
FOXD2	9.1014	0.239192750281488	0.61522391125304	0.388789749400862	0.697431684246744	0.802775201063891
RPL21P24	0	NA	NA	NA	NA	NA
ATP6V0E1P4	0.0563328	0.788476167479174	4.40735632396697	0.178900027481664	0.858016201206789	NA
LINC01738	0.144147	1.81001008656162	4.35837809453853	0.415294416248499	0.677926388316179	NA
TRABD2B	0.14812	0.788466403161602	4.40735632396016	0.178897812022863	0.85801794082514	NA
LINC02794	0	NA	NA	NA	NA	NA
CYP46A4P	0	NA	NA	NA	NA	NA
SKINT1L	0	NA	NA	NA	NA	NA
SLC5A9	0	NA	NA	NA	NA	NA
SPATA6	8.84057	-0.593544012265154	0.623865089243059	-0.951398022584187	0.341402363764616	0.490429320928774
PPP1R8P1	0	NA	NA	NA	NA	NA
RNU6-723P	0	NA	NA	NA	NA	NA
RNU4-61P	0	NA	NA	NA	NA	NA
AGBL4	0	NA	NA	NA	NA	NA
BEND5	0	NA	NA	NA	NA	NA
AGBL4-AS1	0	NA	NA	NA	NA	NA
AGBL4-IT1	0	NA	NA	NA	NA	NA
ZNF859P	0	NA	NA	NA	NA	NA
MTND2P29	0	NA	NA	NA	NA	NA
ELAVL4	0.293473	-1.17288990338119	4.27238730110802	-0.274527991195229	0.7836788957307	NA
ELAVL4-AS1	0	NA	NA	NA	NA	NA
LINC02808	0	NA	NA	NA	NA	NA
HMGB1P45	1.5723	1.38713792944206	2.19041674237006	0.633275806658214	0.526553549343129	NA
FCF1P6	1.33744	-1.6964891198395	4.38234447253711	-0.387119070732779	0.698668059812122	NA
DMRTA2	3.77875	-1.0149969721199	1.08069103731335	-0.93921105762404	0.347622392874445	0.49757715058499
FAF1	1375.39	-0.0642530239670155	0.0828246099271838	-0.775772128881794	0.437883543047956	0.587207002326155
FAF1-AS1	0.539932	-2.25805476837264	2.85161518438561	-0.791851151844371	0.428447472384711	NA
RNU6-1026P	0	NA	NA	NA	NA	NA
PHBP12	2.61091	-0.58943227657256	1.14595173222023	-0.514360474354851	0.606999988218807	0.732942027126563
MRPS6P2	0	NA	NA	NA	NA	NA
CDKN2C	828.897	0.288481349385208	0.0943649100970414	3.05708286150588	0.00223502482473832	0.00651283330839317
MIR4421	0	NA	NA	NA	NA	NA
MIR6500	0	NA	NA	NA	NA	NA
C1orf185	0.287998	0.788467055867079	3.90844829492947	0.201734037748428	0.840124651353104	NA
CFL1P2	1.34089	-0.609299954394175	1.47630715643858	-0.412718960100445	0.679812531900028	NA
LINC01562	0.4107	0.788471543749668	3.49785871878328	0.225415491916705	0.821656060943457	NA
RNF11	1375.58	-0.626870066904285	0.122247060688607	-5.12789480068627	2.93000080211489e-07	1.70139819304626e-06
TTC39A	104.983	0.0429030695761709	0.188263942756535	0.227887873524744	0.819733410231675	0.888189144321339
TTC39A-AS1	1.11418	1.32209896995019	2.07465790493992	0.637261192219776	0.523954724705879	NA
EPS15	914.855	-0.770989930028112	0.10199135891521	-7.55936520729242	4.05041183498075e-14	6.976720610141e-13
RNU6-877P	0.363536	0.78847846826919	3.55307695553866	0.221914267024271	0.824380623946819	NA
EPS15-AS1	2.49674	-0.525463956536629	1.06568131374716	-0.49307794906245	0.62195751098562	0.744997589016253
RNU6-1281P	0	NA	NA	NA	NA	NA
CALR4P	4.46867	0.852591185704944	0.860003537362015	0.991381021896948	0.321499563619234	0.469565014412223
OSBPL9	1380.95	-0.2694471796883	0.0754914579059675	-3.56924064208595	0.000358017456162723	0.00121716672030483
GAPDHP51	0.318514	-2.09132375011427	3.40379446137656	-0.614409528496764	0.538944740823775	NA
SLC25A6P3	0.070253	-1.17340273205884	4.40267746529915	-0.266520257572199	0.789838560144186	NA
NRDC	4070.69	-0.121513945918973	0.0588706410670661	-2.06408395961823	0.0390097565403673	0.0844759836747023
MIR761	0.17177	-0.211628100442592	4.40267703597265	-0.048068050123472	0.961662009067356	NA
TSEN15P2	1.33628	-0.83801230538663	1.61366581113555	-0.519322092346318	0.603536149830274	NA
RAB3B	131.742	-0.3059907794854	0.180041755147082	-1.69955452409041	0.0892147504475787	0.170688254478159
RNA5SP48	0	NA	NA	NA	NA	NA
RN7SL290P	0	NA	NA	NA	NA	NA
TXNDC12	76.2439	-0.421750799437454	0.222439148718808	-1.89602775350756	0.0579563747282654	0.118489160869212
KTI12	184.307	0.23770885281361	0.144867418404329	1.64087173935935	0.10082404251723	0.18901040315367
TXNDC12-AS1	0.57607	-0.0379768574652043	2.53538675680338	-0.0149787236062894	0.98804915458193	NA
BTF3L4	434.662	0.00584403338053074	0.140651272163916	0.0415498081931321	0.966857585915684	0.980882311793051
ZFYVE9	529.33	-0.355623433010577	0.103390014656335	-3.43963035688368	0.000582509183109018	0.00190368430138097
RN7SL788P	0	NA	NA	NA	NA	NA
PDCL3P6	2.61232	1.01758951892122	1.40414101818085	0.724706069935599	0.46863237053166	0.614895538332742
DNAJC19P7	0	NA	NA	NA	NA	NA
ANAPC10P1	0.29014	-1.70462068424462	3.87790429168695	-0.439572654719409	0.66024664967865	NA
CC2D1B	1222.1	0.183887941205433	0.0699252297670403	2.62977957767269	0.00854402459920835	0.0220195960390917
PLA2G12AP1	5.17107	-0.554084462658975	0.808548015959303	-0.685283312459286	0.493165160014177	0.636957537959598
ORC1	377.278	-0.253143376740394	0.11618692638414	-2.17875956115274	0.0293495345094555	0.0659960930003598
PRPF38A	1067.12	-0.210958828177631	0.0847114982058725	-2.49032106202327	0.0127627744449153	0.0316890266822327
TUT4	942.257	-0.737533390692347	0.102470542630892	-7.19751620081691	6.13192655348552e-13	8.73087622894115e-12
EEF1GP7	0.0744066	-0.173311138652575	4.40735632396096	-0.0393231510940821	0.968632748984928	NA
GPX7	3.92987	5.18425781906087	1.44057893529053	3.59873221248742	0.000319772249145736	0.00109851172647711
SHISAL2A	0.336484	-2.03847051597373	3.68529754978835	-0.553135937718462	0.580170329791296	NA
COA7	924.778	-0.339632251813412	0.080480438180719	-4.22005967525632	2.44237658647193e-05	0.000103074007076709
NDUFS5P3	0.0791949	-0.173311607430676	4.40735632396016	-0.0393232574567398	0.968632664185394	NA
RN7SL62P	0	NA	NA	NA	NA	NA
ZYG11B	521.932	-0.678625920737665	0.149834867481772	-4.52915888099424	5.92189574000908e-06	2.7579542793217e-05
RNU2-30P	0	NA	NA	NA	NA	NA
RPS13P2	33.8936	-0.532279112797457	0.324283414659087	-1.64140097438233	0.100714207762428	0.188823742967552
RNU6-969P	0.205146	0.788460623297642	4.40735632395213	0.178896500610284	0.85801897057036	NA
ZYG11A	84.5296	-0.388196319068712	0.243681364762494	-1.59304885479065	0.111149231644557	0.204568809818978
ECHDC2	475.651	0.77780438301907	0.11477896897169	6.77654094637246	1.23087188490033e-11	1.42409554683185e-10
SCP2	998.329	-0.00504327731685666	0.0921584085459335	-0.0547240061588411	0.956358343867427	0.974996973448648
H3P2	0.258399	-0.173327752051222	4.4073563239418	-0.0393269205645264	0.968629743707325	NA
RRAS2P1	0	NA	NA	NA	NA	NA
TUBBP10	0	NA	NA	NA	NA	NA
PODN	0.882787	2.67513393366511	2.29908472504806	1.16356474579648	0.244600445297855	NA
HIGD1AP11	0	NA	NA	NA	NA	NA
SLC1A7	27.9569	2.32482527448375	0.402749940465549	5.77237894013448	7.81600963534125e-09	5.84722705375102e-08
CPT2	160.895	0.133543261375433	0.175501359102594	0.760924371516499	0.446702240715715	0.595076954733822
CZIB	490.468	0.422857867240706	0.107759482830609	3.92408961265535	8.70583272528342e-05	0.000331922277335365
CZIB-DT	1.12839	-0.824519597409217	2.02719978335439	-0.406728337374272	0.684207525331475	NA
MAGOH	699.892	0.0718239481151639	0.0954160376777425	0.752745029695549	0.451603145117469	0.599963274180759
MAGOH-DT	2.66527	0.125636619843252	1.07241016587978	0.117153514429978	0.906738403279625	0.944986635534187
LRP8	563.836	-0.279911132815025	0.105797778428875	-2.64571843541309	0.00815176373475486	0.02108843280334
LRP8-DT	0.667075	-1.30092644333263	2.18341516050546	-0.59582184225169	0.551294250476301	NA
LINC02812	0.0563328	0.788476167479174	4.40735632396697	0.178900027481664	0.858016201206789	NA
SLC25A3P1	0.105808	-0.152786841085368	4.40469620991765	-0.0346872596437757	0.972329120146271	NA
DMRTB1	0	NA	NA	NA	NA	NA
GLIS1	10.9758	-0.140180909562611	0.61975850357137	-0.226186343155949	0.821056491977837	0.889054990077362
RNU7-95P	0	NA	NA	NA	NA	NA
NDC1	1004.66	-0.195789580738827	0.09380788840818	-2.08713343900143	0.0368760741223991	0.0803969105516978
YIPF1	612.724	0.51630122465284	0.104638087247384	4.93416152984724	8.0495803184577e-07	4.36171073750657e-06
DIO1	6.4965	-1.35228322735946	0.68899272880122	-1.9626959339793	0.049681515871492	0.103927810549462
HSPB11	474.78	0.0279346203784643	0.116970314456308	0.23881803266331	0.811246686724224	0.882745691127763
LRRC42	858.126	0.273975995555453	0.100355908866431	2.73004348872075	0.00633259711668422	0.0167902781753366
HNRNPA3P12	0.900858	-1.54549397154093	2.01171396207021	-0.768247375462113	0.442340232465946	NA
LDLRAD1	1.4034	4.5529983286811	1.7870178220514	2.5478192061087	0.0108398632471547	NA
TMEM59	2833.41	0.0025384273972509	0.0622401328322431	0.0407844148419921	0.967467764175466	0.981194645057924
TCEANC2	254.142	-0.250819616480843	0.126862554210679	-1.97709732427672	0.0480306301829691	0.100956521120418
MIR4781	0	NA	NA	NA	NA	NA
CDCP2	0.0702597	-0.173311184553118	4.40735632396697	-0.039323161508558	0.9686327406818	NA
CYB5RL	154.377	0.172440210490011	0.150714143770354	1.14415413295756	0.252559721104769	0.3920025448994
MRPL37	2004.37	0.352331337181516	0.0961986052912744	3.66254101205222	0.000249725755833053	0.00087737872503912
SSBP3	938.897	0.552780810627525	0.10150652524847	5.44576626255718	5.15828369063927e-08	3.390203171597e-07
SSBP3-AS1	20.5576	-0.683976937489573	0.429129219497673	-1.59387174401738	0.110964764305709	0.204335115532315
LINC02784	0	NA	NA	NA	NA	NA
HNRNPA1P63	0	NA	NA	NA	NA	NA
ACOT11	19.6511	0.0628300275917227	0.392863311843399	0.159928467987786	0.872937422932445	0.923861283642001
FAM151A	1.24323	1.34136129019992	1.7145388433038	0.782345232619638	0.43401171074887	NA
MROH7	0.580089	0.592295544022354	2.37078677238997	0.249830794958108	0.802718203790982	NA
MROH7-TTC4	0.0583914	-0.173311184553118	4.40735632396697	-0.039323161508558	0.9686327406818	NA
TTC4	19.8978	-0.411620190132226	0.459893231880136	-0.895034241859659	0.370768783792448	0.521417517517459
PARS2	180.684	0.197014249649206	0.147036385148358	1.33990134108929	0.18027742205851	0.302286341827395
TTC22	1.23287	-0.960604353065886	2.25795615364102	-0.425430915262407	0.670522573293717	NA
LEXM	7.86755	0.183510253534605	0.702636564848995	0.261173788435054	0.793958490594095	0.872344286744846
DHCR24	5071.36	0.293567959752677	0.0642849303068849	4.56666839881814	4.95536969695081e-06	2.33322193358349e-05
DHCR24-DT	1.72561	0.190266037380088	1.80458380568919	0.105434858043306	0.916030757481026	NA
TMEM61	4.18936	1.11757717291422	0.885841104595973	1.26160003991229	0.207092741811581	0.336633213604829
BSND	0.95352	0.745001493431665	1.71105649335477	0.435404381050554	0.663268930913903	NA
PCSK9	453.468	0.998278191125163	0.112925423613949	8.84015449468589	9.55863344704431e-19	3.36215336313245e-17
USP24	1813.99	-0.857568776113613	0.116077730007999	-7.38788375732813	1.49184073272845e-13	2.33565124419341e-12
MIR4422HG	2.27296	0.902023080740789	1.57017712335793	0.574472183629673	0.5656483185971	0.698975328506447
GYG1P3	0.140519	-0.173319467467581	4.40735632395736	-0.0393250408471529	0.968631242345501	NA
MIR4422	0	NA	NA	NA	NA	NA
GOT2P1	0	NA	NA	NA	NA	NA
MTCO2P34	0	NA	NA	NA	NA	NA
RN7SKP291	0	NA	NA	NA	NA	NA
RNU6-830P	0	NA	NA	NA	NA	NA
LINC01755	0.070253	-1.17340273205884	4.40267746529915	-0.266520257572199	0.789838560144186	NA
LINC01753	0.070253	-1.17340273205884	4.40267746529915	-0.266520257572199	0.789838560144186	NA
PIGQP1	0	NA	NA	NA	NA	NA
RPSAP20	0.658588	1.72001390380196	2.21984535976045	0.774835011024177	0.438437158256591	NA
LINC01767	5.35309	-0.60812481463938	0.790123681275291	-0.769657749857393	0.44150293862916	0.590478511382417
PLPP3	497.119	-0.503190851310185	0.102720510611554	-4.89864047904748	9.65020325560934e-07	5.13955650771683e-06
RPL21P23	0.379911	-0.207193071766753	3.56664664978067	-0.0580918414722955	0.953675472981981	NA
RPL23AP85	0.140506	-2.0385914314768	4.36478720775597	-0.467054024501891	0.640461226431295	NA
PRKAA2	308.415	-0.755033479335598	0.158278289083045	-4.77029088265825	1.83960075046723e-06	9.28685384346737e-06
FYB2	1.26447	-0.577938053771443	1.63139119951884	-0.3542608627176	0.723143395284676	NA
C8A	0.513938	1.52660372779349	2.93148829994579	0.520760641555935	0.602533524204157	NA
C8B	96.1582	-0.438833635039308	0.194589056964181	-2.25518146747628	0.0241219406931884	0.055607421176929
DAB1	0	NA	NA	NA	NA	NA
RPS20P5	0	NA	NA	NA	NA	NA
DAB1-AS1	0	NA	NA	NA	NA	NA
HNRNPA1P6	0.220499	-1.17145267815269	4.36056700068323	-0.268646870457246	0.788201440292799	NA
RPS26P15	1.32385	1.38381075831336	1.89786643471977	0.729140224516212	0.465915891404699	NA
OMA1	146.864	0.100156608817498	0.19482362714934	0.514088615857275	0.607190036263144	0.733075271188344
RN7SL713P	0	NA	NA	NA	NA	NA
TACSTD2	2770.06	0.631438402242271	0.0736278487372921	8.57608110343243	9.81603433467674e-18	3.01462049450273e-16
MYSM1	611.345	-1.0865711832965	0.122447676897431	-8.87375906859117	7.07174630836435e-19	2.57098508080377e-17
JUN	3987.49	-0.13101123940526	0.062704549061639	-2.08934186380123	0.0366769604527247	0.0800290404430214
LINC01135	32.4022	0.478196594760952	0.357539533326795	1.33746495194945	0.181070915219677	0.303312744161462
LINC02777	13.1649	-0.53230907749495	0.508124616882578	-1.04759553032629	0.294824997641904	0.440298803102815
LINC01358	29.4639	0.18262911701493	0.394891608456925	0.462479103388826	0.643737784295473	0.762537043135835
PHBP3	0.921645	1.2952031037296	2.31518399940994	0.559438517223555	0.575862480567516	NA
FGGY-DT	17.9725	0.136969294561524	0.45114256987328	0.303605342763368	0.761428580678421	0.848683686207075
FGGY	55.1027	0.107628509226042	0.244658270872748	0.439913634810336	0.659999660205235	0.774864621171454
MIR4711	0	NA	NA	NA	NA	NA
HOOK1	21.2363	-0.847397829006047	0.405866339446633	-2.08787412664329	0.0368091906623298	0.080277637394691
CYP2J2	64.7146	0.397182546844705	0.276908162225748	1.43434756004376	0.15147310442013	0.262456365160847
RN7SL475P	0	NA	NA	NA	NA	NA
C1orf87	0.767585	0.574363502122405	2.3669631596535	0.242658403777812	0.808270033381962	NA
PGBD4P8	0	NA	NA	NA	NA	NA
LINC02778	0.24313	2.18909529034345	4.0646636317062	0.53856739171909	0.590185392594525	NA
LINC01748	3.35385	1.31018137156033	1.14433299254139	1.14493017338478	0.252238083680127	0.39164177813805
NFIA	323.865	0.129889920946359	0.124397502998662	1.04415215591391	0.296414998522838	0.44213494793044
NFIA-AS2	1.29729	1.31171711714298	1.77291019355831	0.739866645196678	0.459380915158543	NA
NFIA-AS1	0	NA	NA	NA	NA	NA
TM2D1	274.8	-0.241000067789755	0.123271594609578	-1.95503326255365	0.0505791443694464	0.105409985252106
PATJ-DT	2.10036	0.378347225762241	1.35248446074425	0.279742382810108	0.779675159164832	0.861383954597096
PATJ	163.223	-0.542834690470653	0.16486626698172	-3.29257585804887	0.000992741128932241	0.00310480547566091
RNU6-414P	0	NA	NA	NA	NA	NA
RNU6-1177P	0.0791949	-0.173311607430676	4.40735632396016	-0.0393232574567398	0.968632664185394	NA
LAMTOR5P1	0	NA	NA	NA	NA	NA
RN7SL180P	0	NA	NA	NA	NA	NA
MIR3116-1	0	NA	NA	NA	NA	NA
MIR3116-2	0	NA	NA	NA	NA	NA
PIGPP2	0	NA	NA	NA	NA	NA
RPS15AP7	0	NA	NA	NA	NA	NA
L1TD1	0.346529	-0.173329408378132	4.0771560405927	-0.0425123313045766	0.96609028167865	NA
KANK4	2.03802	2.06284624494912	1.47440820208859	1.39910117294991	0.161782646043495	0.276825742406859
RNU6-371P	0	NA	NA	NA	NA	NA
USP1	1884.61	-0.455124278013763	0.0968539060072579	-4.69908026197372	2.61335740882904e-06	1.295132621035e-05
DOCK7	1192.9	-1.02370027149639	0.103215160428	-9.91811926902439	3.47237231540715e-23	2.67270967005147e-21
ANGPTL3	0.673431	-1.50679167252125	2.42809948641852	-0.62056422356227	0.534886385229099	NA
DOCK7-DT	2.60427	-1.00166848237558	1.20499841859192	-0.831261242272888	0.405826064496358	0.556800140399388
ATG4C	160.083	-0.147172003947779	0.15067033337898	-0.976781564407896	0.328677304843083	0.477443753939778
LINC01739	0	NA	NA	NA	NA	NA
LINC00466	1.60104	-1.77850924976315	1.49328748020915	-1.19100258545933	0.233652569899702	NA
RNA5SP49	0	NA	NA	NA	NA	NA
RPSAP65	0	NA	NA	NA	NA	NA
FOXD3-AS1	100.508	0.731942933923196	0.230382933678947	3.17707098453397	0.00148770617962613	0.00448947553812374
FOXD3	23.2684	-0.0738009221713624	0.386110659623132	-0.191139302508241	0.848416456293068	0.907909104233056
MIR6068	0	NA	NA	NA	NA	NA
ALG6	171.963	0.103616955549442	0.171856063685184	0.602928714457547	0.546556112772589	0.682351289485208
ITGB3BP	178.753	-0.26276787251064	0.169096521105048	-1.55395197247967	0.120195873184831	0.21791631599918
EFCAB7	99.183	-0.22166091687521	0.219504791871399	-1.00982267851844	0.312580252761138	0.459613646374701
RN7SL488P	0	NA	NA	NA	NA	NA
RNU7-123P	0.0791949	-0.173311607430676	4.40735632396016	-0.0393232574567398	0.968632664185394	NA
DLEU2L	2.37858	-1.63947677595463	1.26321087613493	-1.29786467717169	0.194333839872475	0.320595939224649
PGM1	1811.06	0.258055850283606	0.0811921362045136	3.17833551803088	0.00148123234356254	0.00447287429287205
RN7SL130P	4.7219	-0.22829679113834	0.909584099320967	-0.250990305688909	0.801821604281778	0.877107107829434
ROR1	489.237	-0.596429621664525	0.124375965529459	-4.79537681677943	1.62369322415133e-06	8.29309489147039e-06
CFL1P3	0.335193	2.1724098568576	3.30388463639121	0.657531995194146	0.510838905154852	NA
RNU6-809P	0	NA	NA	NA	NA	NA
ROR1-AS1	6.69641	-0.153559121108711	0.741505503623263	-0.207091006551355	0.835938785590747	0.899557174596512
UBE2U	1.53015	0.259429070853368	1.3893564868357	0.186726065852418	0.851875417936727	NA
RNU7-62P	0	NA	NA	NA	NA	NA
CACHD1	195.352	-0.95896846825647	0.146531147933956	-6.54446840673558	5.97073845220986e-11	6.14992746734896e-10
MIR4794	0	NA	NA	NA	NA	NA
RAVER2	200.337	-0.596353017402862	0.142604828699075	-4.18185711411839	2.89137665407515e-05	0.000120338834679562
JAK1	2473.09	-0.716932732622959	0.0985273975377164	-7.27648096407414	3.42640436729996e-13	5.09144868665994e-12
LINC01359	10.9887	-0.127221195795936	0.562079053780308	-0.226340396320233	0.820936681774042	0.888977584054349
SLC2A3P2	1.01514	-1.59756033576704	2.12024277683291	-0.753479909575913	0.451161579558951	NA
RNU6-1176P	0.258056	1.63084066451717	3.66359286192669	0.445147898792311	0.656212875757137	NA
MIR3671	0	NA	NA	NA	NA	NA
MIR101-1	0	NA	NA	NA	NA	NA
MRPS21P1	0	NA	NA	NA	NA	NA
AK4	702.315	0.00711619486147402	0.0993528651242628	0.0716254619589847	0.94289997639967	0.966088654403515
RPS29P7	0.070253	-1.17340273205884	4.40267746529915	-0.266520257572199	0.789838560144186	NA
DNAJC6	299.991	-1.19797653046926	0.126052578856857	-9.50378438373449	2.02398050935606e-21	1.11476483383575e-19
COX6CP13	0	NA	NA	NA	NA	NA
RNU2-15P	0	NA	NA	NA	NA	NA
LEPROT	1138.31	0.00941709086262678	0.0750273929862983	0.125515368291506	0.900115559114716	0.940976641264536
LEPR	219.325	-1.20592962078094	0.169558060799894	-7.11219280930638	1.14213547277247e-12	1.55519793909121e-11
RN7SL854P	0	NA	NA	NA	NA	NA
PDE4B	96.3461	-0.114347052453389	0.231088260643224	-0.494819823971623	0.620727309620281	0.744120155648441
PDE4B-AS1	0	NA	NA	NA	NA	NA
RNU4-88P	0	NA	NA	NA	NA	NA
SGIP1	2.75575	-1.44408297040698	1.07903648369793	-1.33830782575396	0.180796111821931	0.30290823260486
MIR3117	0	NA	NA	NA	NA	NA
DYNLT5	0	NA	NA	NA	NA	NA
INSL5	0.569951	-0.346105868587886	3.10879272604373	-0.111331278437576	0.91135365296676	NA
DNAI4	13.182	-0.619559249891152	0.578241327857249	-1.07145446034965	0.283965136605367	0.427866545416687
MIER1	998.776	-0.503478381651807	0.0876500890379225	-5.74418562694184	9.23644210317718e-09	6.83886668408469e-08
SLC35D1	402.35	-0.600362615804545	0.12098761702696	-4.96218233367441	6.97055121000596e-07	3.8073117594795e-06
C1orf141	0.164912	-2.11381682597548	4.36141229503777	-0.484663380341385	0.627915146722601	NA
IL23R	0.327574	-1.88768450015756	3.1245673920263	-0.604142674270624	0.545748789794162	NA
RNU6-586P	0	NA	NA	NA	NA	NA
RNU4ATAC4P	0	NA	NA	NA	NA	NA
DNAJB6P4	0.119728	-1.87776072244553	4.37256956245474	-0.429441017604157	0.667602309041092	NA
IL12RB2	29.2079	-1.04305140461001	0.406160797704331	-2.56807503458103	0.0102265017202915	0.0259306306886951
SERBP1	3173.5	0.0305256331646493	0.068585822751564	0.445072056293925	0.656267682103751	0.772702270864094
RNU6-387P	0.52518	0.460173428531707	2.34267181348356	0.196431026268007	0.844272813822874	NA
LINC01702	0	NA	NA	NA	NA	NA
RNU6-1031P	0	NA	NA	NA	NA	NA
RN7SL392P	0	NA	NA	NA	NA	NA
HNRNPCP9	0	NA	NA	NA	NA	NA
GADD45A	1920.49	-0.293404957555888	0.07898178695936	-3.71484324236497	0.000203329702206922	0.000728281386643018
GNG12	2720.66	-0.729294220325382	0.103398104091613	-7.0532649194342	1.74767654675712e-12	2.30964495360229e-11
RNU7-80P	0.0494752	-1.1145667971279	4.40469646792718	-0.253040545527625	0.800236881680946	NA
GNG12-AS1	16.0431	-0.188546077736838	0.496151920229838	-0.380016825591436	0.703932925424535	0.808235557115825
DIRAS3	10.4491	-0.313612493996595	0.598461947901506	-0.524030801116545	0.600257116897352	0.727378296715874
ARL5AP3	0.380174	-2.83502762382716	3.48563587252828	-0.813345893692215	0.416019771259704	NA
WLS	2087.57	-0.098830835717585	0.0642084806758452	-1.53921778988246	0.123751135974913	0.222765078466478
CTBP2P8	5.79487	-0.472826953437147	0.81880283966938	-0.577461301463082	0.563627873445551	0.697182514786469
MIR1262	0.140519	-0.173319467467581	4.40735632395736	-0.0393250408471529	0.968631242345501	NA
RPS7P4	1.91504	0.949408712238628	1.28517945259811	0.738736298903092	0.460067139504503	0.607342824207807
COX6B1P7	0	NA	NA	NA	NA	NA
ELOCP18	0	NA	NA	NA	NA	NA
RPE65	0.686689	-0.788145522914656	2.17585189002577	-0.362223884138236	0.717184732752173	NA
DEPDC1	475.551	-0.283721833672186	0.121674487827736	-2.33181037978867	0.0197106687428155	0.0465107057712717
DEPDC1-AS1	2.61772	-2.13443555720623	1.6004705968569	-1.33362997195822	0.182325155247226	0.305024877767185
TXNP2	0	NA	NA	NA	NA	NA
LINC01707	0.721244	0.65750819322652	2.47769671488921	0.265370732937313	0.790723879884191	NA
LINC02791	0	NA	NA	NA	NA	NA
LINC01758	0.341432	-1.11499287501765	4.08813722384411	-0.272738612714476	0.785054150875922	NA
LRRC7	45.8092	-0.852337809952385	0.305471184756513	-2.79023964447505	0.00526690413915561	0.0142046574613556
SGO1P1	0.0744066	-0.173311138652575	4.40735632396096	-0.0393231510940821	0.968632748984928	NA
RN7SL538P	0.0583914	-0.173311184553118	4.40735632396697	-0.039323161508558	0.9686327406818	NA
PIN1P1	0.253023	-1.17204770733342	4.08902646060827	-0.286632458514115	0.77439375848498	NA
LRRC7-AS1	1.73846	-2.29181358630027	2.02433062857387	-1.13213402689799	0.257578091230413	NA
LRRC40	283.277	-0.620624494211964	0.163970160641152	-3.78498436413806	0.000153718242880927	0.00056162875790219
RN7SL242P	0	NA	NA	NA	NA	NA
SRSF11	3303.08	0.318540186142618	0.105578768357036	3.01708564230841	0.00255217695256971	0.00735314756765424
ANKRD13C	1003.9	-0.741302388205357	0.076941537304743	-9.63461888302639	5.71035034824513e-22	3.47839751676548e-20
HHLA3	35.0286	-0.138038254806863	0.322142421595776	-0.428500705132443	0.668286620288426	0.781151855680524
HHLA3-AS1	13.5375	-0.990063116236354	0.586250524158825	-1.68880551135871	0.0912567073138917	0.173928552398089
CTH	216.131	-0.725028414275873	0.137768312099196	-5.262664565084	1.41982479520773e-07	8.67167892849977e-07
CHORDC1P5	0.0494752	-1.1145667971279	4.40469646792718	-0.253040545527625	0.800236881680946	NA
CASP3P1	0	NA	NA	NA	NA	NA
LINC01788	0.070253	-1.17340273205884	4.40267746529915	-0.266520257572199	0.789838560144186	NA
PTGER3	22.4358	-0.688615121874307	0.406874238118568	-1.69245200939372	0.09055982300143	0.172779351165143
ZRANB2-AS1	4.76208	-0.077693632590857	1.00180565754389	-0.0775535973527409	0.938183155098008	0.963425868156184
ZRANB2	1133.41	-0.236953651703192	0.11027709051401	-2.14871149210351	0.0316572771417426	0.0704533353858574
MIR186	0.699115	1.53723021660795	2.37712406565286	0.646676477184946	0.517841350203882	NA
ZRANB2-DT	5.06228	-0.220177877040713	0.754983399340796	-0.291632739518456	0.770567440517928	0.855173662872093
NEGR1	139.219	-0.61888703195978	0.167108056379654	-3.70351403378019	0.000212633412631286	0.000758650942351657
NEGR1-IT1	0	NA	NA	NA	NA	NA
GDI2P2	1.01898	-3.90462116761637	2.33482780021538	-1.67233796310639	0.0944576976754993	NA
RPL31P12	0.412831	-0.173311701284557	4.20820853182023	-0.0411841998736676	0.967149049660137	NA
RNU6-1246P	0	NA	NA	NA	NA	NA
LINC02796	0.2144	0.809895125841119	4.35364544850469	0.186026890664532	0.852423673683432	NA
LINC02797	0.148813	-0.173317387294635	4.40735632395213	-0.0393245688697163	0.968631618637941	NA
KRT8P21	0.0583914	-0.173311184553118	4.40735632396697	-0.039323161508558	0.9686327406818	NA
RN7SKP19	0.219701	-2.03859905116164	4.36478685760853	-0.467055807686928	0.640459950674442	NA
LINC01360	0.0940696	-0.173311184553118	4.40735632396697	-0.0393231615085581	0.9686327406818	NA
LINC02238	0	NA	NA	NA	NA	NA
RNA5SP50	0	NA	NA	NA	NA	NA
RNU4ATAC8P	0	NA	NA	NA	NA	NA
LRRIQ3	15.9606	0.374379076107472	0.465438659450387	0.804357499116118	0.421190539140295	0.571939059530281
FPGT-TNNI3K	2.92119	-1.23778059366992	1.0270795381623	-1.20514580193528	0.228147020874194	0.362559830338776
FPGT	77.4994	-0.82011500641111	0.217660543742742	-3.76786252716718	0.000164651328274412	0.000599075521150331
TNNI3K	0.663299	-0.934493271870735	2.62653222644413	-0.355789760529942	0.721998017909512	NA
LRRC53	0.615887	0.666840677852796	2.70095474217257	0.246890726246087	0.804992793590439	NA
ERICH3	6.39437	-0.548255081580387	0.811415190582355	-0.675677616026517	0.499245350666846	0.642057951538241
ERICH3-AS1	0.217351	-1.17145267815269	4.36056700068323	-0.268646870457246	0.788201440292799	NA
CRYZ	347.303	-0.0721579197786272	0.140432589088889	-0.513826030316606	0.607373627083417	0.733152575054235
TYW3	591.822	-0.159470073489906	0.0888514023762805	-1.7947952336707	0.0726863305004348	0.143753072192863
LHX8	0.253178	0.500346405960125	4.05998354949146	0.123238530368626	0.901918215283217	NA
RNU6-622P	0	NA	NA	NA	NA	NA
SLC44A5	145.166	-0.251355995605967	0.188452893274396	-1.33378687500425	0.182273713623643	0.304994291051531
RNU6-503P	0.0583914	-0.173311184553118	4.40735632396697	-0.039323161508558	0.9686327406818	NA
ACADM	580.448	-0.229099843722715	0.104335276225035	-2.19580425731161	0.0281059568201953	0.0635414995286116
DLSTP1	0	NA	NA	NA	NA	NA
RABGGTB	1665.84	0.135563521322799	0.0691932460699215	1.95920164210549	0.0500891769108339	0.104649687501613
SNORD45C	0	NA	NA	NA	NA	NA
SNORD45A	0	NA	NA	NA	NA	NA
SNORD45B	0	NA	NA	NA	NA	NA
MSH4	26.2768	-0.384093579209864	0.402078691113988	-0.955269671580219	0.339441340537088	0.488313112056173
ASB17	0.162141	0.55358112284885	4.38242657659275	0.126318402185131	0.899479890099391	NA
ST6GALNAC3	12.7115	-1.06976765559268	0.598715816844927	-1.7867703265801	0.0739746171768321	0.145918620800451
TPI1P1	54.9084	0.263932666439863	0.283662182221683	0.930447140936112	0.35213962044768	0.502479092286342
RNU6-161P	0	NA	NA	NA	NA	NA
LINC02567	0	NA	NA	NA	NA	NA
ST6GALNAC5	91.6133	-0.302229933507586	0.211971726622047	-1.42580304611319	0.15392520140786	0.2659785839845
MIR7156	0.230874	-2.62179143174309	4.33179541047559	-0.605243596085541	0.545017152535497	NA
PIGK	533.269	-0.384035080009481	0.0984086138086704	-3.90245391278589	9.52223730978379e-05	0.000361401026512859
AK5	62.3361	0.332539351570008	0.266443470204455	1.24806718406285	0.212006454627319	0.342673762434274
RNU7-8P	0	NA	NA	NA	NA	NA
ZZZ3	1482.29	-0.817217133981904	0.0968457611355084	-8.43833663342723	3.2188545179433e-17	9.13540612672898e-16
RNA5SP20	0	NA	NA	NA	NA	NA
RN7SL370P	0.775937	-0.587304327211739	2.51482523654276	-0.233536835354465	0.815344569707988	NA
USP33	1065.56	-0.645492704744529	0.109085015483131	-5.91733614269273	3.2719755819346e-09	2.60794032951772e-08
ACTG1P21	0.276791	-0.15338452353032	3.96679687309056	-0.038667098023302	0.969155805755352	NA
MIGA1	340.524	-0.855167442205511	0.156150266017111	-5.4765673092853	4.33655865982395e-08	2.88622768111872e-07
RNA5SP21	0	NA	NA	NA	NA	NA
NSRP1P1	18.416	1.38879724671084	0.490004114010833	2.83425629908106	0.00459324767639481	0.012525165346032
HSPE1P25	0.0791949	-0.173311607430676	4.40735632396016	-0.0393232574567398	0.968632664185394	NA
NEXN-AS1	32.7704	-0.0603852185196548	0.343171526581492	-0.17596220502669	0.86032363511288	0.915515334733415
NEXN	1008.76	0.659408402869915	0.148249831271197	4.44795381698372	8.66921624348772e-06	3.93580705861797e-05
FUBP1	1961.81	-0.340712105719749	0.0680981961168552	-5.00324715114471	5.63725911886003e-07	3.12735279706119e-06
DNAJB4	385.445	-0.837851090382467	0.130122095219332	-6.43896095409619	1.20294138423327e-10	1.18338554568745e-09
GIPC2	3.19927	0.520750923119111	1.10682969324199	0.470488753869431	0.638005867163046	0.757698898149218
RNU6-1102P	0	NA	NA	NA	NA	NA
RNA5SP22	0	NA	NA	NA	NA	NA
RNFT1P2	0	NA	NA	NA	NA	NA
MGC27382	0.247045	-0.919949566890587	3.7135134725519	-0.247730235446919	0.804343136403424	NA
PTGFR	17.5635	-1.4860127414508	0.477057677268836	-3.11495404488248	0.00183973569886709	0.00545339637711231
RNA5SP23	0	NA	NA	NA	NA	NA
IFI44L	140.171	-0.176284993456222	0.181840269013732	-0.969449695671697	0.332320867448601	0.480951512672839
IFI44	1037.43	0.149102896919424	0.0939805837248784	1.58652873827548	0.112619418331045	0.206713542667031
ADGRL4	0.593636	-2.96806838531159	2.42346113391268	-1.22472291541133	0.220679637107879	NA
PSAT1P3	0.271003	-0.153972291999387	3.64236112571339	-0.0422726595977575	0.966281340277605	NA
LINC02792	0	NA	NA	NA	NA	NA
ADH5P2	0.433857	0.801236919208117	3.14580951896602	0.254699756732719	0.798955004149035	NA
HMGB1P18	0.0940696	-0.173311184553118	4.40735632396697	-0.0393231615085581	0.9686327406818	NA
HNRNPA1P64	0.513994	-2.32069024934211	2.707017129488	-0.857286872721432	0.391286361597475	NA
LINC01781	0.281611	-0.173329016226684	4.34435906654741	-0.0398974885757851	0.968174853336782	NA
MTND2P30	0	NA	NA	NA	NA	NA
RPL7P10	0.447184	-2.55080492738912	3.00325079601547	-0.84934795681179	0.395687703001024	NA
RN7SKP247	0	NA	NA	NA	NA	NA
ADGRL2	323.901	-0.262816553996998	0.134285426315424	-1.95714874806792	0.0503299824942197	0.105057342331064
HNRNPA3P14	0.431207	0.857522890962705	3.40950988684478	0.25150913750723	0.801420498492281	NA
ARID3BP1	0.248398	-2.27171963350763	4.02906492698625	-0.563832967369648	0.572867813216284	NA
MED28P8	0	NA	NA	NA	NA	NA
ST13P20	0.171024	-0.734677584404955	4.38234585228368	-0.167644820643744	0.866862708390965	NA
LINC01362	0.412831	-0.173311701284557	4.20820853182023	-0.0411841998736676	0.967149049660137	NA
LINC01361	0.378889	-1.19197225076192	3.52719296259431	-0.337937919303741	0.735409971354635	NA
LINC01712	0	NA	NA	NA	NA	NA
LINC01725	0.187072	1.49483373074871	4.38510122208624	0.340889218980795	0.733186981252248	NA
TTLL7	301.24	-1.03325258712647	0.162697464042611	-6.35076024821051	2.14253408316425e-10	2.02956009237331e-09
TTLL7-IT1	1.23011	0.417474863224159	1.71277292842688	0.243742095811612	0.807430568653633	NA
PRKACB-DT	16.6014	-0.533857364896118	0.425406295959169	-1.25493527003972	0.209502259037677	0.339619629649022
PRKACB	318.34	-1.04161573892541	0.166653938226671	-6.25017176316994	4.10001533014462e-10	3.74312069545114e-09
TXN2P1	0.459737	-1.11718598289072	3.11393241913944	-0.358770144150868	0.719767049252719	NA
NEDD8P1	6.412	1.14901806880292	0.799548465491412	1.43708370210769	0.150694211566374	0.26137758966387
SAMD13	7.19589	0.428068343336608	0.715893914013807	0.597949409761783	0.5498736898318	0.68514470320684
UOX	1.846	0.332222753768177	1.40915297012159	0.235760602867346	0.813618440797468	NA
DNASE2B	0.626413	-0.413464616833962	2.34295597307359	-0.176471355665963	0.859923650377737	NA
RPF1	1076.44	0.0606052067774984	0.0906216547470031	0.668771795733543	0.503641060851726	0.645778278067077
GNG5	351.3	-0.220061554313785	0.137725902681824	-1.59782255936397	0.110082472505108	0.203117067623267
SPATA1	14.2754	-0.235565406273945	0.473448233050657	-0.497552614688373	0.61879940956114	0.742607732943227
CTBS	156.634	-0.619042307604174	0.184072701440737	-3.3630315780609	0.000770915448278401	0.00246040260002246
LINC01555	0.26915	-2.55713350151949	4.33560371156468	-0.589798715850958	0.555325603726496	NA
SSX2IP	350.218	-0.612215083933781	0.115073324171884	-5.32021724704258	1.03643413756082e-07	6.46971238363384e-07
LPAR3	5.37258	0.267466836899755	0.93087743852723	0.28732766079595	0.773861444928408	0.85740196746824
MCOLN2	62.4435	-0.205410190828906	0.245539565833325	-0.836566563648405	0.402836246719534	0.553771902156072
DNAI3	6.52248	-1.34194447891263	0.76788134524528	-1.7475935406192	0.0805344346437366	0.156624533217695
MCOLN3	151.927	0.47694448783855	0.186671977235534	2.55498706823448	0.0106191743117847	0.0268264667178786
MIR4423	0	NA	NA	NA	NA	NA
SYDE2	97.2859	-1.28860817014656	0.223479543082739	-5.76611242519621	8.11209559103037e-09	6.06379969494493e-08
C1orf52	563.702	-0.208539075452653	0.103338926500724	-2.01801085529171	0.0435901307938446	0.0928428905966846
BCL10	744.271	-0.484559646186749	0.0950851102040942	-5.0960623082486	3.46791028913752e-07	1.98616680196058e-06
BCL10-AS1	15.5	0.817705247965112	0.545885923033987	1.4979416274748	0.134148417058193	0.237768020059979
DDAH1	1786.01	-0.567256380705027	0.10248882495694	-5.53481202407538	3.1156231585855e-08	2.12042188772989e-07
CCN1	15449.9	-0.00442293832169848	0.0598175030636855	-0.073940537387352	0.94105769994202	0.965246581997959
SNORD81	0	NA	NA	NA	NA	NA
ZNHIT6	896.88	0.0822771556354163	0.0818683395754468	1.00499357947272	0.314899941494239	0.462248589509099
COL24A1	15.551	0.159362708408556	0.443780681784143	0.359102401140729	0.719518485402574	0.819592198676468
RNA5SP51	0	NA	NA	NA	NA	NA
LINC02795	15.343	0.10989161561428	0.524684060202449	0.209443404039906	0.834102112506982	0.898592849706691
ODF2L	607.909	-0.326517916329569	0.123972857154031	-2.63378552229288	0.00844388075378169	0.0217798135651385
MIR7856	0.281039	-0.173329144315977	4.40735632393997	-0.0393272364602071	0.968629491853874	NA
CLCA2	12.3148	-1.37096150382867	0.552852898010481	-2.47979436982653	0.0131458169804345	0.0325347032385407
CLCA1	0.19757	-0.211641235042023	4.40267659267029	-0.0480710382848401	0.961659627612517	NA
CLCA4	0.0702597	-0.173311184553118	4.40735632396697	-0.039323161508558	0.9686327406818	NA
CDCA4P2	0	NA	NA	NA	NA	NA
CLCA4-AS1	0.0494752	-1.1145667971279	4.40469646792718	-0.253040545527625	0.800236881680946	NA
CLCA3P	8.81461	-1.73689936557278	0.668809983742961	-2.5969997574682	0.00940419904952577	0.0240277285715383
SH3GLB1	2478.5	-0.389325056151454	0.0802463480501091	-4.85162335248383	1.22455010528176e-06	6.40876919964813e-06
SELENOF	2004.06	-0.192045915233105	0.0818934659779244	-2.34507006071613	0.0190235045595375	0.0450626306821082
HS2ST1	497.781	-0.636462276006375	0.114690871887646	-5.54937167649985	2.86698094576186e-08	1.96209008475577e-07
LINC01140	5.84434	-0.0469791125911362	0.707341488718241	-0.0664164527889719	0.947046271692676	0.969107727484349
LINC02801	2.55268	0.284133735210438	1.37088657621571	0.207262759837345	0.835804655979707	0.899510034365364
LMO4	723.667	0.162379207478434	0.0818565060711661	1.98370557542807	0.047288671666136	0.0996246454386438
LINC01364	0.598066	-1.09575537550379	2.63934380821342	-0.415162045995634	0.678023281032277	NA
RNA5SP52	0	NA	NA	NA	NA	NA
PKN2-AS1	4.82755	-0.586986999052577	0.797407628172106	-0.736119116891477	0.461658209711251	0.608749510848554
RN7SL583P	0.218553	1.80999447228994	4.35837857547545	0.415290787834439	0.677929044180986	NA
RPL36AP10	0.140506	-2.0385914314768	4.36478720775597	-0.467054024501891	0.640461226431295	NA
PKN2	971.993	-1.03077776421488	0.142546136304957	-7.23118697520975	4.78790609578976e-13	6.95721331264996e-12
RNU6-125P	0.915531	-0.0865394729492501	1.94171162927151	-0.0445686535758752	0.964451128643729	NA
ELOCP19	6.42156	-0.513337914003051	0.735000529567171	-0.698418427406231	0.48491555550672	0.62947138771454
GTF2B	697.12	-0.16144780288338	0.103394960376086	-1.56146684805656	0.118413640016542	0.215335836471364
KYAT3	355.662	-0.131363310458264	0.114183105957827	-1.15046187749335	0.249953687139379	0.388751101506258
RBMXL1	451.375	-0.183000677656891	0.101131071149086	-1.80953959626427	0.0703672143929387	0.139761960264792
GBP3	829.905	-0.703687267321708	0.0877188700334992	-8.02207400816921	1.03974461726608e-15	2.32407557463267e-14
GBP1	667.138	-0.666374063799594	0.105513460868317	-6.31553603033875	2.69226649980327e-10	2.52241662305565e-09
PTGES3P1	23.4843	0.22331361419875	0.400302437262979	0.557862239674658	0.576938458054995	0.708360133109504
GBP2	1128.06	0.402239277013775	0.0852098011709137	4.72057523297072	2.35178601830685e-06	1.17118179731383e-05
GBP7	0.90158	-2.90418349412656	2.19335410342856	-1.32408327938788	0.18547538805287	NA
GBP4	111.016	-0.536883614864958	0.197630484745649	-2.71660323839174	0.00659556216037415	0.017427745116668
GBP5	18.7693	-0.577017620171846	0.445681788467514	-1.29468521062064	0.195428843855041	0.321969282783211
GBP6	3.30726	-2.21365968248738	1.31320063519115	-1.6856979985889	0.0918539825748942	0.174795268795671
CAPNS1P1	0	NA	NA	NA	NA	NA
GBP1P1	3.4409	-1.74489469809825	1.17791500243764	-1.48134177295244	0.138515522316923	0.244120669528849
LRRC8B	135.345	-0.650924789441725	0.195734633897121	-3.32554733151545	0.000882451159388844	0.00278687923229479
LRRC8C-DT	20.5758	-0.552436721610333	0.475943189256879	-1.16071988018757	0.245755834451252	0.383454141693405
LRRC8C	487.474	-0.682062758414913	0.117221756953473	-5.8185679530945	5.93539298662631e-09	4.51001608351828e-08
LRRC8D-DT	4.46067	0.305167295892429	1.01963309062859	0.299291283008772	0.76471780510005	0.85130573137661
LRRC8D	456.46	-0.228067492853662	0.103736246992367	-2.19853233046346	0.0279111932402934	0.0631710520236759
RN7SKP272	0.237585	-0.173321939463617	4.40735632394768	-0.0393256017267902	0.968630795174203	NA
GEMIN8P4	18.9723	-0.176298403536559	0.468563788819621	-0.376252727468932	0.706729019518494	0.810232272408215
ZNF326	677.95	-0.229853814852882	0.104974591876168	-2.18961379839443	0.0285522574526212	0.0644575102158551
RNU6-695P	0	NA	NA	NA	NA	NA
LINC02787	0.115437	-1.17340273205884	4.40267746529915	-0.266520257572199	0.789838560144186	NA
SNORD3G	0	NA	NA	NA	NA	NA
BARHL2	0.449234	-0.201452735709662	2.93842450167671	-0.0685580778388929	0.945341389349175	NA
LINC02609	28.6206	0.336471140712279	0.361448496659518	0.930896500668619	0.351907104833587	0.502264186555875
LINC02788	0.740493	1.18786416969799	2.60510695322527	0.45597520218022	0.64840781034816	NA
LINC01763	1.19883	-0.127132013311051	1.79753054053692	-0.0707259267333931	0.94361588595385	NA
PHKA1P1	0.48473	0.538333876563164	2.98475792426983	0.180360984113932	0.856869182152011	NA
ZNF644	1052.22	-0.887959506387784	0.114541951860587	-7.75226449317493	9.02681253553909e-15	1.72976295212268e-13
RPL5P6	0.758959	-0.988517925342063	1.95669939681316	-0.505196621899123	0.61342074274105	NA
HFM1	4.16807	-0.828438155616318	0.970752937281855	-0.853397526600306	0.393438892664423	0.544802549450864
FEN1P1	0.220887	0.788460623297642	4.40735632395213	0.178896500610284	0.85801897057036	NA
CDC7	402.946	-0.191873725944875	0.112130934578641	-1.71115782335969	0.0870519822156899	0.167196519611592
WDR82P2	0.46276	-3.49154431840197	2.86281555325549	-1.21961902660181	0.222609330262187	NA
HSP90B3P	1.54049	-1.57029202894814	1.49590119574627	-1.04972977721617	0.293842369161341	NA
TGFBR3	432.147	-0.355983455194126	0.109097034868016	-3.26299844560202	0.00110240124513849	0.00341640385875467
RN7SL653P	0	NA	NA	NA	NA	NA
BRDT	0.473629	-0.635896127821387	2.7357679142563	-0.232437892303541	0.816197920901071	NA
EPHX4	185.269	-0.111649318131373	0.137894370256353	-0.809672780141864	0.418128266284679	0.568969894217076
LPCAT2BP	0.3642	-0.923503648830291	3.32517236609377	-0.277731060875852	0.781218815114845	NA
SETSIP	1.47649	2.86851040514137	1.92275673663449	1.49187380311161	0.135732231465253	NA
BTBD8	66.9264	-0.688523945456346	0.258250914563224	-2.66610457748363	0.00767358186157444	0.0199749839996496
GAPDHP46	3.50839	-0.893478102595394	0.946595230408879	-0.94388612354349	0.345227843805733	0.494804161640067
PRKAR1AP1	0.21622	2.39945522984739	4.32137892969598	0.555252216684502	0.578722157428057	NA
C1orf146	0.327065	1.66203280196405	3.6078614475608	0.460669797363676	0.645035527051334	NA
ACTBP12	0.327593	-2.28043044416667	3.66193588860681	-0.622739041189022	0.533456022653252	NA
GLMN	186.19	-0.0504141182066782	0.174477223088299	-0.28894383641792	0.772624357122426	0.856681193033823
RPAP2	491.417	-0.632346630656259	0.121995543509458	-5.18335844462411	2.17925640846994e-07	1.28657255745228e-06
RN7SL824P	0	NA	NA	NA	NA	NA
GFI1	7.71048	1.4692695904841	0.70790076966737	2.07553043228712	0.0379374014162041	0.0824644259071831
EVI5	723.145	-0.944663819783329	0.127014013031902	-7.43747715101371	1.02626327169783e-13	1.63597392947602e-12
HMGB3P9	1.75384	-3.41679924628147	1.68882267080741	-2.02318414203188	0.0430541660095997	NA
RNU4-59P	0	NA	NA	NA	NA	NA
H3P3	0.0702597	-0.173311184553118	4.40735632396697	-0.039323161508558	0.9686327406818	NA
CCNJP2	0.182918	0.494735628596559	4.38039694710863	0.112943104145646	0.910075662773621	NA
RPL5	7557.97	0.318720325474487	0.089848206004359	3.54731985921927	0.000389171790974473	0.00131337447564968
DIPK1A	253.084	-0.486891143108195	0.148728789430823	-3.2736845702268	0.00106155037903634	0.00330371862168034
SNORD21	0	NA	NA	NA	NA	NA
SNORA66	5.56875	0.358378334170465	0.753307004207558	0.475740079633882	0.634259563360894	0.754662630333549
RNU6-970P	0	NA	NA	NA	NA	NA
RN7SL692P	0	NA	NA	NA	NA	NA
RNU6-210P	0	NA	NA	NA	NA	NA
RN7SKP123	0	NA	NA	NA	NA	NA
MTF2	544.934	-0.378760798960296	0.102237558941497	-3.70471285584031	0.000211630331955547	0.000755658304863012
TMED5	1034.16	-0.419131197643387	0.101396165464208	-4.13360007969274	3.57124678974151e-05	0.000146677061719323
CCDC18	197.529	-0.303182680981771	0.159462698669315	-1.90127649608198	0.0572658059949757	0.117233670941862
CCDC18-AS1	194.9	0.0545721203405367	0.151031673159435	0.36132897953748	0.717853532474304	0.818547919382464
DR1	1274.77	-0.563158247599542	0.0943782996754656	-5.96703108167925	2.41609398662024e-09	1.96578792471765e-08
FNBP1L	603.866	-0.491295160631056	0.1262765464653	-3.8906287381407	9.99848129646578e-05	0.00037799437305751
RNA5SP53	0	NA	NA	NA	NA	NA
BCAR3	2368.51	0.456671269040898	0.0771668380978588	5.91797306067889	3.25933335335263e-09	2.60124496174728e-08
BCAR3-AS1	6.89297	-1.18692010540471	0.885795928265521	-1.33994757430057	0.180262389652521	0.302286341827395
MIR760	0.119728	-1.87776072244553	4.37256956245474	-0.429441017604157	0.667602309041092	NA
DNTTIP2	2874.46	-0.349103558989227	0.0677668194148347	-5.15154115249514	2.58354516691336e-07	1.51166974842678e-06
GCLM	1111.32	-0.499204710918457	0.0839201852403985	-5.94856540757663	2.70502793656069e-09	2.18636616524475e-08
CHCHD2P5	0.153601	-0.173317666011866	4.40735632395181	-0.0393246321088153	0.96863156821944	NA
MTND4P11	0.225675	0.788465212272366	4.23861703837698	0.186019450479602	0.852429508262022	NA
MTND3P21	0	NA	NA	NA	NA	NA
MTCO3P21	0	NA	NA	NA	NA	NA
MTATP6P13	0.0583914	-0.173311184553118	4.40735632396697	-0.039323161508558	0.9686327406818	NA
MTCO2P21	0	NA	NA	NA	NA	NA
MTCO1P21	0	NA	NA	NA	NA	NA
ABCA4	45.5158	-0.163968081211687	0.289494980219271	-0.566393521184695	0.571126298012473	0.703477695228487
ARHGAP29	3979.66	-0.577105200346576	0.110386227383676	-5.22805438708123	1.71303124924374e-07	1.02848964951331e-06
RN7SL440P	0.0791949	-0.173311607430676	4.40735632396016	-0.0393232574567398	0.968632664185394	NA
ARHGAP29-AS1	16.5352	0.41551465108042	0.47923953894591	0.867029152048571	0.385926037064056	0.537108138737356
GAPDHP29	0.263882	0.865536804802991	4.00420376039821	0.216157033106855	0.828865344386309	NA
ABCD3	778.315	-0.620947039107027	0.10512009435874	-5.9070251305896	3.48340630843816e-09	2.76448414365955e-08
F3	4022.95	-0.434386588201598	0.0550960264778036	-7.88417270665787	3.16626124316875e-15	6.57410178660636e-14
SLC44A3-AS1	27.0371	-0.440030196706008	0.377473532974625	-1.16572463568085	0.243725796345349	0.381140498486314
KATNBL1P2	0.070253	-1.17340273205884	4.40267746529915	-0.266520257572199	0.789838560144186	NA
MIR378G	0.070253	-1.17340273205884	4.40267746529915	-0.266520257572199	0.789838560144186	NA
SLC44A3	38.2829	0.0678477260400537	0.303142607532903	0.223814549172833	0.822901608531372	0.890057501795809
CNN3	5159.2	-0.352238491427684	0.0705266260610358	-4.99440439874221	5.90176171713992e-07	3.2606214821604e-06
CNN3-DT	92.8733	0.126612177590567	0.199932819548531	0.633273605986602	0.526554986192547	0.664831446158222
ALG14	172.863	0.21434161574196	0.158746267446965	1.35021515270315	0.176946979084272	0.297787633998195
ALG14-AS1	1.29534	3.092571830555	2.04010956773994	1.51588516590361	0.129548391882067	NA
TLCD4	105.776	-0.632116906613354	0.205001864749315	-3.08346905715386	0.00204602386256948	0.00600010441189672
TLCD4-RWDD3	3.46988	-1.64627407347011	0.998759473019912	-1.6483188574846	0.0992872570629249	0.18649054328462
RWDD3-DT	1.65287	-1.85155074565419	1.54238545005712	-1.20044619558984	0.229966096910922	NA
RWDD3	29.4507	-0.742261426860477	0.352898739914684	-2.1033269403	0.0354372000409708	0.0776999680516924
LINC01760	0.22322	-0.173321350187778	4.40735632394818	-0.0393254680239955	0.968630901771141	NA
LINC01650	0.0791949	-0.173311607430676	4.40735632396016	-0.0393232574567398	0.968632664185394	NA
LINC01761	0	NA	NA	NA	NA	NA
LINC02607	0.228008	-0.173321549756187	4.40735632394801	-0.039325513304749	0.968630865670252	NA
LINC02790	0.0989504	-1.69645691013029	4.38234631020592	-0.387111558522762	0.698673620985988	NA
RNU1-130P	0	NA	NA	NA	NA	NA
LINC01787	0.973169	-1.32412361067445	2.27733648262511	-0.581435207654565	0.560947174372349	NA
UBE2WP1	1.27739	-0.741280219226065	1.73393486176961	-0.427513302587119	0.669005498113674	NA
EEF1A1P11	148.165	0.395679563257251	0.17536791352248	2.25628255083579	0.0240529414696331	0.0554692128964988
RN7SL831P	0	NA	NA	NA	NA	NA
NDUFS5P2	0	NA	NA	NA	NA	NA
RPL7P9	2.05245	-0.678399352144764	1.26295731981096	-0.537151447244716	0.591163005970606	0.7196147752185
RN7SKP270	0	NA	NA	NA	NA	NA
PTBP2	305.836	-0.0974833007283798	0.125616779666544	-0.776037253837855	0.437726989854219	0.587137769305791
DPYD	685.322	-0.928198524382882	0.126153926132485	-7.3576665652728	1.87152809401726e-13	2.88346991771705e-12
DPYD-AS1	1.17539	-1.41957055929835	1.97323759276561	-0.719411876452614	0.471887181366563	NA
DPYD-IT1	0.353319	-1.70966897112321	3.6433174390296	-0.46926160010328	0.638882659356878	NA
SEC63P1	2.73741	0.219945337515666	1.14814761160082	0.191565383486714	0.848082660235967	0.907690756401379
RPL26P9	0	NA	NA	NA	NA	NA
DPYD-AS2	0.308457	-2.55735057929734	3.72481761987806	-0.68657068352814	0.492353307919361	NA
MIR137HG	183.543	-0.50364530514424	0.137803880782393	-3.65479768991085	0.000257384859578549	0.000901704794669014
MIR2682	0	NA	NA	NA	NA	NA
MIR137	0	NA	NA	NA	NA	NA
NFU1P2	0.207205	-0.17332672873465	4.40735632395213	-0.0393266883806721	0.968629928820035	NA
LINC01776	14.8111	-0.821205006669206	0.475784747374635	-1.72600111962519	0.0843472113147025	0.162937236096321
SNX7	597.566	0.0364516246839622	0.0951390148954024	0.383140657111468	0.701615475451284	0.806433929086257
PLPPR5	0.275406	0.788465165173032	3.97155610639613	0.198528018753964	0.842631965203159	NA
PLPPR5-AS1	0.140506	-2.0385914314768	4.36478720775597	-0.467054024501891	0.640461226431295	NA
PLPPR4	0.070253	-1.17340273205884	4.40267746529915	-0.266520257572199	0.789838560144186	NA
LINC01708	0	NA	NA	NA	NA	NA
PALMD	4.35234	1.13852696379093	0.86515119138141	1.31598612489109	0.188178699738227	0.31234641887435
HMGB3P10	0	NA	NA	NA	NA	NA
FRRS1	77.7541	-0.170652010997847	0.230802235132303	-0.739386301436914	0.459672458009554	0.606870571088256
RNU4-75P	0	NA	NA	NA	NA	NA
AGL	451.508	-0.941069493303991	0.141190963233022	-6.66522468403909	2.64260757527003e-11	2.89365529492068e-10
SLC35A3	254.225	-0.77388364218578	0.157530075789911	-4.91260883552081	8.98724655173585e-07	4.82009876284935e-06
RNU6-750P	0	NA	NA	NA	NA	NA
RNU6-1318P	0	NA	NA	NA	NA	NA
MFSD14A	44.9775	-0.899475449158027	0.323829067263049	-2.77762418537733	0.00547579109180948	0.0147183887967456
SASS6	212.42	-0.709712308676822	0.151483301839819	-4.68508607917249	2.79842297465581e-06	1.37978528656575e-05
TRMT13	119.115	-0.67652834959849	0.179747140882163	-3.76377808447035	0.000167365419281415	0.000607988596583909
LRRC39	8.786	0.0328998859397688	0.637050238487937	0.0516440995577647	0.958812279837028	0.975894140748144
DBT	440.311	-0.585883809769439	0.114240978690602	-5.12849081375768	2.92074147612737e-07	1.6965570001528e-06
RPL23AP90	0.33379	-0.206099254377605	3.41995764779843	-0.0602636861629791	0.95194562360058	NA
BRI3P1	0.115437	-1.17340273205884	4.40267746529915	-0.266520257572199	0.789838560144186	NA
RTCA-AS1	21.1868	-0.614874631632957	0.396632654303035	-1.55023703913995	0.121084632794416	0.219023884452908
RTCA	816.209	0.0266517629053332	0.0809749214812629	0.32913601418558	0.742052883962456	0.835678289156617
MIR553	0.423281	-1.16820868821339	3.46136341136743	-0.337499577298611	0.735740330738235	NA
CDC14A	134.743	-0.803675917737065	0.212822643673483	-3.77627071943567	0.000159193963185286	0.000580482090536476
BCAS2P2	0.767472	-2.91623748248761	2.16352838046869	-1.34790812490098	0.177687934522303	NA
GPR88	0.15839	-0.173317938691653	4.40735632395151	-0.0393246939780584	0.968631518893081	NA
LINC01349	0	NA	NA	NA	NA	NA
VCAM1	1.61117	-0.74461642012315	1.44842698980583	-0.514086264177505	0.607191680367165	NA
EXTL2	323.973	-0.286024314622729	0.131198916827947	-2.18008137214897	0.0292514303096381	0.0658076693134527
SLC30A7	752.267	-0.347844372915216	0.0961853711854774	-3.61639580559976	0.000298733483813492	0.00103182522873319
HNRNPA1P68	2.3417	-0.12868817491966	1.43189061088977	-0.0898729092438795	0.928388209304428	0.957459811029354
DPH5	332.345	0.310426457325752	0.134714452269563	2.30432928387364	0.0212041663132801	0.0496085264528934
S1PR1-DT	8.65568	-0.412795813311603	0.679085490821073	-0.607870170827089	0.54327358476467	0.679646383526744
S1PR1	57.5094	-0.735323754871292	0.273549972732326	-2.68807833364627	0.00718645358181696	0.0188429304576831
PPIAP7	0.315713	-1.11617142044282	3.46143040510806	-0.322459587457161	0.747104548534691	NA
LINC01307	0	NA	NA	NA	NA	NA
LINC01709	0.148813	-0.173317387294635	4.40735632395213	-0.0393245688697163	0.968631618637941	NA
RNU6-965P	0	NA	NA	NA	NA	NA
RPSAP19	0.911385	0.852360178402006	1.97292268784082	0.432029183735949	0.665720202548704	NA
OLFM3	0.680165	-0.173306366244027	3.05841336677355	-0.0566654488653558	0.954811697583012	NA
RNU6-352P	0	NA	NA	NA	NA	NA
DNAJA1P5	0	NA	NA	NA	NA	NA
COL11A1	1.96964	-0.872038354611676	1.35975977182859	-0.641317953861046	0.521316126765692	0.660568361205515
SOD2P1	0	NA	NA	NA	NA	NA
RNPC3-DT	0.260213	0.788454877938682	4.40735632394935	0.178895197026448	0.858019994168546	NA
RN7SKP285	0.713522	-2.97046558054199	2.64753855387714	-1.12197254925408	0.261874111699681	NA
RNPC3	297.42	-0.396204297552245	0.121152030520329	-3.27030670349155	0.00107430935707517	0.00333947193862028
AMY2B	38.0362	0.44211066893322	0.323465437683218	1.36679415303157	0.171689836002421	0.290348062428805
ACTG1P4	0	NA	NA	NA	NA	NA
AMY2A	0.0940696	-0.173311184553118	4.40735632396697	-0.0393231615085581	0.9686327406818	NA
AMY1A	0	NA	NA	NA	NA	NA
AMY1B	0	NA	NA	NA	NA	NA
AMYP1	0	NA	NA	NA	NA	NA
AMY1C	0	NA	NA	NA	NA	NA
FTLP17	0.992691	-0.530150844869282	1.88633402221169	-0.281048233571958	0.778673405057567	NA
CDK4P1	0	NA	NA	NA	NA	NA
LINC01676	0	NA	NA	NA	NA	NA
SEPTIN2P1	0.260241	-2.42206021871114	3.96159245610355	-0.611385508617757	0.540944394007473	NA
LINC01677	0	NA	NA	NA	NA	NA
MTATP6P14	0	NA	NA	NA	NA	NA
MTCO1P14	0	NA	NA	NA	NA	NA
LINC01661	0	NA	NA	NA	NA	NA
PRMT6	240.039	-0.191143766335828	0.171247309650112	-1.11618551395854	0.264342733900714	0.405880054489403
NTNG1	0.14466	-1.17341538795188	4.40267703814439	-0.266523158020794	0.789836326672578	NA
NDUFA4P1	3.16013	-1.24631445679777	1.09986626611416	-1.13315090679252	0.257150886452446	0.397391440455242
VAV3	5.74353	-0.189100846113204	0.793731894487126	-0.238242720780917	0.81169284446214	0.883074195205247
MIR7852	0	NA	NA	NA	NA	NA
VAV3-AS1	0.0720735	0.788476167479174	4.40735632396697	0.178900027481663	0.858016201206789	NA
LINC02785	0.261468	-1.11568667477357	3.67869743997853	-0.303283075865049	0.76167414269491	NA
SLC25A24	1361.92	-0.798445918413708	0.125431004632978	-6.36561845892909	1.94504389338286e-10	1.85490033502701e-09
NBPF4	0.143332	0.788466871939703	4.40735632396096	0.178897918385482	0.858017857307272	NA
SLC25A24P1	1.21716	0.493768038975576	1.49466828250561	0.330352924963284	0.741133307072765	NA
NBPF5P	0	NA	NA	NA	NA	NA
SLC25A24P2	0	NA	NA	NA	NA	NA
NBPF6	0.568776	1.5123055363163	2.835318021325	0.533381273261745	0.593769678034148	NA
ST13P21	0.401459	-0.861886742555793	3.10695772114262	-0.277405365605948	0.781468862083814	NA
FAM102B	450.975	-0.747907989408874	0.148110938284347	-5.04964723113849	4.4262668392419e-07	2.4931293562368e-06
HENMT1	0.378115	-1.87300761769269	3.4924485198405	-0.536302140762328	0.591749751322924	NA
PRPF38B	2128.77	0.467275476578819	0.111742701587249	4.18170914020698	2.89325945358648e-05	0.000120389959077532
FNDC7	23.4041	-0.659391675456292	0.387559956832743	-1.70139268474751	0.0888692740311064	0.170189378000857
STXBP3	485.346	-0.221078443800071	0.108730303475387	-2.03327349169146	0.0420248997639856	0.0899674218617804
AKNAD1	26.7699	-0.166184764127443	0.35580759506478	-0.467063565906138	0.640454400168434	0.759674972306306
SPATA42	0.912158	3.89942879843487	2.08973880091436	1.8659886090686	0.062042959196593	NA
GPSM2	650.113	-0.451085524240541	0.0918993965967041	-4.9084710122756	9.17891929940808e-07	4.91001452259119e-06
CLCC1	357.05	-0.656066369352537	0.112335036599638	-5.84026488272537	5.21178904794238e-09	4.00484842631362e-08
WDR47	604.562	-1.05796216633553	0.117042757863531	-9.0391083194493	1.57954977584369e-19	6.38624124756495e-18
RANP5	0.388899	-1.88656434208846	3.21375158443029	-0.587028677396324	0.557184446820602	NA
TAF13	887.403	-0.307632615075409	0.122775574403108	-2.50564997615375	0.0122226550277003	0.0304878592392645
TMEM167B-DT	33.9251	-0.00608747891485465	0.398716147795438	-0.0152677009659961	0.987818610374569	0.99333443159871
TMEM167B	513.733	-0.540815549188645	0.104868976081348	-5.15705949840809	2.50858109349469e-07	1.47108249269775e-06
SCARNA2	0	NA	NA	NA	NA	NA
CFAP276	1.62874	0.189760461309869	1.45017126475706	0.13085382804193	0.895890940411761	NA
ELAPOR1	81.9306	-0.0708491589826717	0.229241734944564	-0.309058727896143	0.757276853614322	0.845730026656694
SARS1	4023.89	0.438907229192387	0.0780909054440205	5.62046536273059	1.90443771997905e-08	1.34178614694503e-07
CELSR2	571.768	-0.191296185899898	0.134913846418352	-1.41791366103899	0.156215973462802	0.269102823094083
PSRC1	584.621	0.661806253469268	0.110196715105729	6.00568041283531	1.90531166171427e-09	1.57387127655572e-08
MYBPHL	1.37142	0.362808830477274	1.56680985800634	0.231558940367484	0.816880601564427	NA
SORT1	2046.31	-0.356537876397685	0.0787444410684245	-4.52778471165823	5.96052622627556e-06	2.77313708797585e-05
PSMA5	2385.36	0.239273554465381	0.074278056531602	3.22132222675456	0.00127600596433965	0.00390312699035454
SYPL2	117.92	0.124517437298525	0.174387076323891	0.714029043455362	0.475209220417508	0.620471804051868
ATXN7L2	242.736	0.472987097483739	0.126641980665345	3.73483654471278	0.00018783714758606	0.000676743471796544
CYB561D1	292.205	-0.14396418378432	0.118939304778979	-1.21040041432766	0.226125282997455	0.360280677812332
AMIGO1	161.101	0.152127255587352	0.153561967396726	0.990657114950425	0.321853038387963	0.469887956847136
GPR61	5.78125	-0.895434981862377	0.828394182855209	-1.08092862117416	0.279728866023344	0.423286355134115
GNAI3	1837.05	-0.262545194404663	0.0844741622664835	-3.10799405830666	0.00188361854991985	0.00556911713987874
RNU6V	0.105808	-0.152786841085368	4.40469620991765	-0.0346872596437757	0.972329120146271	NA
MIR197	0	NA	NA	NA	NA	NA
GNAT2	21.7581	-2.40457475428867	0.43001763711509	-5.59180495577001	2.24721177179723e-08	1.56471263262611e-07
AMPD2	1136.56	0.3351308827398	0.0834671563800061	4.0151228012852	5.94148510043855e-05	0.000234012830852137
RPL7P8	1.73929	-0.00570111389028402	1.65578119559526	-0.00344315656286604	0.997252763966293	NA
GSTM4	337.429	0.778934701072291	0.112616135894466	6.91672374376474	4.62208168613406e-12	5.69509810436184e-11
GSTM2	80.448	0.114556656732176	0.240336629830817	0.476650841000879	0.633610773756957	0.754085773049944
GSTM1	66.2134	0.599683178048366	0.222393949909309	2.69649052185508	0.00700743917970783	0.018431265771268
GSTM5	1.13709	-3.37452478905973	2.00912600814986	-1.67959838027641	0.093035483049183	NA
GSTM3	688.284	0.104720171999489	0.101417758517178	1.0325624775246	0.30180869544029	0.448073017619205
EPS8L3	0.878208	2.25698004351949	2.41317764394344	0.935273061717615	0.349647594310688	NA
NDUFA5P10	0.660546	2.25664514355252	2.57460929762154	0.876500036583118	0.380758256510564	NA
LINC01768	1.28501	-0.61462273951446	1.56101394714765	-0.393733022461153	0.693778158265292	NA
CSF1	5786.12	0.834017353288234	0.0662153222501811	12.595534159557	2.23442155332997e-36	6.32375675308586e-34
AHCYL1	2306.78	0.172542310536097	0.0668640623412566	2.58049398278385	0.00986590756321556	0.0251062713422207
STRIP1	634.76	0.110495489451684	0.099487668753328	1.11064507628225	0.266721152100537	0.40843864447741
ALX3	0.12867	-1.11457452793787	4.40469619823067	-0.25304231615011	0.800235513441502	NA
LINC01397	1.19287	0.819066679760627	1.56419420965178	0.523634900772945	0.600532502067589	NA
UBL4B	2.36918	2.1043465499766	1.50258228939793	1.4004867253026	0.161367615828907	0.276295482202957
SLC6A17	1.87484	0.662807367811359	1.59198396235009	0.416340480486325	0.677160875015548	0.788698653125137
SLC6A17-AS1	0.0494752	-1.1145667971279	4.40469646792718	-0.253040545527625	0.800236881680946	NA
KCNC4-DT	0.399658	1.20538348764805	2.90240020845388	0.415305747338738	0.677918094403242	NA
KCNC4	43.6996	0.012334948335197	0.300311251205436	0.0410738801349768	0.967236997658553	0.98115161527325
RBM15-AS1	9.50635	-0.19102097480461	0.667918199372363	-0.285994564879518	0.774882284375841	0.85799533546274
RBM15	556.652	-0.753478954343289	0.11065630208368	-6.80918248807463	9.81549077662343e-12	1.15156740004314e-10
LAMTOR5-AS1	41.9899	-0.685437637918197	0.299160128596343	-2.29120652252112	0.0219514719069068	0.0511487368207038
SLC16A4	20.1938	-0.0357039341697496	0.484569984137165	-0.073681687555049	0.941263670389551	0.965350196827016
LAMTOR5	933.712	0.604728602780786	0.0997147923801194	6.06458267972439	1.32296709302966e-09	1.1189564433735e-08
PROK1	0.315478	2.57555804944218	3.67961088968082	0.699953915416744	0.483956085095132	NA
[truncated: 38,053 more rows]

## Sheet: DOC High vs. Low (DOWN)
Supplementary Table S4 - DESEQ
[truncated: 1,951 more rows]

[truncated: 6 more sheets: DOC High vs. Low (UP), DOC High vs. Low (Count List), UNT High vs. Low - Diff Exp Tot, UNT High vs. Low (DOWN), UNT High vs. Low (UP), UNT High vs. Low (Count List)]
