# Supplementary material for: Chemotherapy-Treated Breast Cancer Cells Activate the WNT Signaling Pathway to Enter a Diapause-Like Early Persister State
Source: Cancer Res. 2025 Oct 21;86(2):310–30. doi: 10.1158/0008-5472.CAN-24-4165 (PMC12809118; doi:10.1158/0008-5472.CAN-24-4165)
Supplement: Supplementary Table S5 — Regression model (Forrest Plots) [file can-24-4165_supplementary_table_s5_suppst5.xlsx]

## Sheet: Regression model - forrest plot
Supplementary Table S5 - Regression model (Forrest Plots)
Column1	Entry	Estimate	95pc_CIlow	95pc_CIhigh	p-value	type
54	CASP3_apoptosis	-0.414994	-0.698327	-0.131661	0.01	CAR - High. vs. Low
163	CASP3_apoptosis	-0.495755	-0.737369	-0.254142	<0.001	DOC - High. vs. Low
272	CASP3_apoptosis	-0.660137	-0.917528	-0.402747	<0.001	UNT - High. vs. Low
109	DTP_sign	0.14772	0.116325	0.169114	<0.001	CAR - High. vs. Low
218	DTP_sign	0.19	0.01	0.38	0.04	DOC - High. vs. Low
327	DTP_sign	0.199038	0.0593783	0.338697	0.02	UNT - High. vs. Low
4	HALLMARK_ANGIOGENESIS	0.660964	0.198781	1.12315	0.01	CAR - High. vs. Low
113	HALLMARK_ANGIOGENESIS	1.17306	0.371668	1.97446	0.01	DOC - High. vs. Low
222	HALLMARK_ANGIOGENESIS	0.939421	0.578948	1.29989	<0.001	UNT - High. vs. Low
12	HALLMARK_DNA_REPAIR	-0.470336	-0.711189	-0.229484	<0.001	CAR - High. vs. Low
121	HALLMARK_DNA_REPAIR	0.04115	-0.109123	0.191423	0.59	DOC - High. vs. Low
230	HALLMARK_DNA_REPAIR	-0.510554	-0.795897	-0.225211	0.01	UNT - High. vs. Low
13	HALLMARK_E2F_TARGETS	-0.143566	-0.16287	-0.124262	<0.001	CAR - High. vs. Low
122	HALLMARK_E2F_TARGETS	0.05106	-0.112352	0.214472	0.54	DOC - High. vs. Low
231	HALLMARK_E2F_TARGETS	-0.285797	-0.407905	-0.163689	<0.001	UNT - High. vs. Low
14	HALLMARK_EPITHELIAL_MESENCHYMAL_TRANSITION	0.721755	0.140331	1.30318	0.02	CAR - High. vs. Low
123	HALLMARK_EPITHELIAL_MESENCHYMAL_TRANSITION	0.734177	0.236828	1.23153	0.01	DOC - High. vs. Low
232	HALLMARK_EPITHELIAL_MESENCHYMAL_TRANSITION	0.770058	0.592008	0.948107	<0.001	UNT - High. vs. Low
18	HALLMARK_G2M_CHECKPOINT	-0.0600612	-0.211716	0.0915932	0.44	CAR - High. vs. Low
127	HALLMARK_G2M_CHECKPOINT	-0.12988	-0.158389	-0.101371	<0.001	DOC - High. vs. Low
236	HALLMARK_G2M_CHECKPOINT	-0.442624	-0.53066	-0.354587	<0.001	UNT - High. vs. Low
19	HALLMARK_GLYCOLYSIS	-0.0141503	-0.092514	0.0642134	0.72	CAR - High. vs. Low
128	HALLMARK_GLYCOLYSIS	0.815148	0.768505	0.861791	<0.001	DOC - High. vs. Low
237	HALLMARK_GLYCOLYSIS	-0.126022	-0.288069	0.0360241	0.17	UNT - High. vs. Low
20	HALLMARK_HEDGEHOG_SIGNALING	0.330715	0.186219	0.47521	<0.001	CAR - High. vs. Low
129	HALLMARK_HEDGEHOG_SIGNALING	-0.0579509	-0.227875	0.111973	0.51	DOC - High. vs. Low
238	HALLMARK_HEDGEHOG_SIGNALING	0.0454903	-0.570513	0.661494	0.89	UNT - High. vs. Low
22	HALLMARK_HYPOXIA	-0.371791	-0.697604	-0.0459775	0.03	CAR - High. vs. Low
131	HALLMARK_HYPOXIA	0.256869	0.173433	0.340304	<0.001	DOC - High. vs. Low
240	HALLMARK_HYPOXIA	-0.197373	-0.336125	-0.0586214	0.02	UNT - High. vs. Low
24	HALLMARK_IL6_JAK_STAT3_SIGNALING	0.328645	0.286569	0.370721	<0.001	CAR - High. vs. Low
133	HALLMARK_IL6_JAK_STAT3_SIGNALING	0.393623	0.0275931	0.759654	0.04	DOC - High. vs. Low
242	HALLMARK_IL6_JAK_STAT3_SIGNALING	0.673997	0.443994	0.903999	<0.001	UNT - High. vs. Low
25	HALLMARK_INFLAMMATORY_RESPONSE	0.085161	-0.249701	0.420022	0.62	CAR - High. vs. Low
134	HALLMARK_INFLAMMATORY_RESPONSE	0.0589117	-0.13824	0.256063	0.56	DOC - High. vs. Low
243	HALLMARK_INFLAMMATORY_RESPONSE	0.0399807	-0.109328	0.189289	0.61	UNT - High. vs. Low
32	HALLMARK_MYC_TARGETS_V1	-0.857027	-1.237	-0.477048	<0.001	CAR - High. vs. Low
141	HALLMARK_MYC_TARGETS_V1	-0.567623	-0.683767	-0.451478	<0.001	DOC - High. vs. Low
250	HALLMARK_MYC_TARGETS_V1	-1.47502	-1.62377	-1.32627	<0.001	UNT - High. vs. Low
35	HALLMARK_NOTCH_SIGNALING	1.01218	0.815708	1.20865	<0.001	CAR - High. vs. Low
144	HALLMARK_NOTCH_SIGNALING	0.476226	0.417067	0.535386	<0.001	DOC - High. vs. Low
253	HALLMARK_NOTCH_SIGNALING	0.557408	0.0253736	1.08944	0.07	UNT - High. vs. Low
36	HALLMARK_OXIDATIVE_PHOSPHORYLATION	-0.438162	-0.539676	-0.336649	<0.001	CAR - High. vs. Low
145	HALLMARK_OXIDATIVE_PHOSPHORYLATION	0.400768	0.00613093	0.795405	0.05	DOC - High. vs. Low
254	HALLMARK_OXIDATIVE_PHOSPHORYLATION	-0.893714	-1.14436	-0.643067	<0.001	UNT - High. vs. Low
44	HALLMARK_TGF_BETA_SIGNALING	0.261776	0.128197	0.395355	<0.001	CAR - High. vs. Low
153	HALLMARK_TGF_BETA_SIGNALING	0.0751441	0.0311487	0.11914	<0.001	DOC - High. vs. Low
262	HALLMARK_TGF_BETA_SIGNALING	-0.0745155	-0.373799	0.224768	0.64	UNT - High. vs. Low
45	HALLMARK_TNFA_SIGNALING_VIA_NFKB	-0.853719	-1.45427	-0.25317	0.01	CAR - High. vs. Low
154	HALLMARK_TNFA_SIGNALING_VIA_NFKB	-0.685471	-0.853327	-0.517616	<0.001	DOC - High. vs. Low
263	HALLMARK_TNFA_SIGNALING_VIA_NFKB	-0.282295	-0.515696	-0.048894	0.05	UNT - High. vs. Low
49	HALLMARK_WNT_BETA_CATENIN_SIGNALING	1.01873	0.913396	1.12406	<0.001	CAR - High. vs. Low
158	HALLMARK_WNT_BETA_CATENIN_SIGNALING	0.598899	0.331373	0.866424	<0.001	DOC - High. vs. Low
267	HALLMARK_WNT_BETA_CATENIN_SIGNALING	0.244676	-0.309812	0.799165	0.41	UNT - High. vs. Low

## Sheet: Caspase3_Apoptosis (Signature)
Supplementary Table S5 - Regression model (Forrest Plots)
GeneSymbol	Coefficient
CASP3	1
ANAPC10	1
ZNF184	1
JUP	-1
USP11	-1
ARL 2,00	-1
CHMP2B	1
ACE2	-1
PI4K2A	-1
DPF2	-1

## Sheet: diapause_DTP (Signature)
Supplementary Table S5 - Regression model (Forrest Plots)
GeneSymbol	Coefficient
PDCD4	1
ACSS1	1
HEXB	1
CTSL	1
RENBP	1
DPP7	1
LY6G6E	1
AUH	1
HEXA	1
CCNG2	1
YPEL2	1
SPRY1	1
APOE	1
ALDH6A1	1
LDHA	-1
PPA1	-1
S100A6	-1
PA2G4	-1
RANBP1	-1
SMS	-1
PHGDH	-1
NAA10	-1
ID3	-1
PLAC8	-1
POLR2I	-1
NUDC	-1
TMEM258	-1
ANAPC15	-1
RAN	-1
ATP5J2	-1
CITED1	-1
MGMT	-1
PRDX2	-1
P4HB	-1
MRPL20	-1
HMGA1	-1
RUVBL2	-1
NDUFC1	-1
MRPL13	-1
HSPE1	-1
MRPS18A	-1
UQCRQ	-1
MRPL18	-1
PSMB3	-1
SEC13	-1
CAPG	-1
GATSL3	-1
TK1	-1
ZCCHC17	-1
PGAM1	-1
RPL41	-1
DAD1	-1
DUSP14	-1
EIF2B2	-1
POLR2L	-1
UCHL1	-1
UQCC2	-1
SLC25A5	-1
PHB	-1
TMEM97	-1
TOMM40L	-1
TIPIN	-1
ARPC1B	-1
PHF5A	-1
SNRPE	-1
SSSCA1	-1
PSMD13	-1
RPS27L	-1
DPH3	-1
RPS19BP1	-1
THOP1	-1
UQCR10	-1
NABP2	-1
CDC34	-1
PELO	-1
CCNE1	-1
FAM118B	-1
SAC3D1	-1
DCTPP1	-1
MDH2	-1
GFER	-1
INO80E	-1
LRRC42	-1
MRPL52	-1
HDLBP	-1
CENPM	-1
YKT6	-1
PSMB6	-1
PMF1	-1
GNG10	-1
PEBP1	-1
CYB5B	-1
EXOSC2	-1
PSMG3	-1
BYSL	-1
ELOF1	-1
ANKRD37	-1
DGCR6	-1
ASB6	-1
CCDC124	-1
RCL1	-1
MRPS11	-1
PSMD14	-1
PRADC1	-1
HILPDA	-1
PSMB4	-1
NDUFS8	-1
MRPL12	-1
TMEM109	-1
UBE2V1	-1
SEPW1	-1
EXOSC4	-1
ATOX1	-1
DRG2	-1
PSMB10	-1
ATP5G1	-1
CETN2	-1
SNRPD2	-1
TMEM39B	-1
TOMM40	-1
PDCD5	-1
EIF3B	-1
CCDC28B	-1
BRMS1	-1
