# Supplementary material for: Chemotherapy-Treated Breast Cancer Cells Activate the WNT Signaling Pathway to Enter a Diapause-Like Early Persister State
Source: Cancer Res. 2025 Oct 21;86(2):310–30. doi: 10.1158/0008-5472.CAN-24-4165 (PMC12809118; doi:10.1158/0008-5472.CAN-24-4165)
Supplement: Supplementary Table S6 — Wilcox Plots [file can-24-4165_supplementary_table_s6_suppst6.xlsx]

## Sheet: Wilcox plots
												Supplementary Table S6 - Wilcox Plots
patientID	Treatment_type	Treatment_drug	GFP_status	BatchEff	CASP3_apoptosis	HALLMARK_ANGIOGENESIS	HALLMARK_DNA_REPAIR	HALLMARK_E2F_TARGETS	HALLMARK_EPITHELIAL_MESENCHYMAL_TRANSITION	HALLMARK_G2M_CHECKPOINT	HALLMARK_GLYCOLYSIS	HALLMARK_HEDGEHOG_SIGNALING	HALLMARK_HYPOXIA	HALLMARK_IL6_JAK_STAT3_SIGNALING	HALLMARK_INFLAMMATORY_RESPONSE	HALLMARK_MYC_TARGETS_V1	HALLMARK_NOTCH_SIGNALING	HALLMARK_OXIDATIVE_PHOSPHORYLATION	HALLMARK_TGF_BETA_SIGNALING	HALLMARK_TNFA_SIGNALING_VIA_NFKB	HALLMARK_WNT_BETA_CATENIN_SIGNALING
CARBN1	Chemotreated	Carboplatin	Negative	Batch1	-671981217010204	56516722388115	-103121009936033	371743360078681	-977955067525771	232497762230559	-110072868331792	-186864631110999	-224114593023519	-137082779538443	201789283426669	-146754885718613	-207900688456049	-974307930984645	-231763862241474	-57183068638104	-412149272852481
CARBN2	Chemotreated	Carboplatin	Negative	Batch1	-649197826624097	-317636324193564	-215752776035537	402369697773517	-168536908514688	227572642647859	-237908522630748	-176276558740951	-285344104262561	-145652457247409	609635698194752	-211822321531687	-3257296741853	-240632782187109	-242979705759655	-251518944978144	-402540253043947
CARBN3	Chemotreated	Carboplatin	Negative	Batch1	-641488889359843	-335932420908119	-451012922581656	453634778334748	-192760892495818	331519753993277	-134024834606472	-383856023431815	-305526159565372	-146128367164559	118591040922021	100776276015808	-215163876243722	931671236198808	-133417884118483	-343033758874494	-406000975201844
CARBN4	Chemotreated	Carboplatin	Negative	Batch2	-67692210639151	-389684084919643	284418427784959	465305299573497	-106030277097807	408684947110377	-862477412919423	-119900428525005	-107335033534803	141304141214356	231610954225998	164209956501947	-309916479771782	-149168002879555	-164264534867415	339109970717969	-313996479523245
CARBN5	Chemotreated	Carboplatin	Negative	Batch2	-67439848466693	-177126398573065	146608237982692	448948165009872	-136607661343066	378380984369575	-863507073321387	-186075531678421	-149253688878852	-634084001728635	243113496704751	-964371530698774	-253822256076252	-328604821147227	-234829312796443	269693381989215	-120173710523287
CARBN6	Chemotreated	Carboplatin	Negative	Batch2	-67225342865072	-246497097335288	185980596960754	497266680634032	-754590297604572	402232285409807	-876156546660581	-720294585114138	-742025376510222	770221970053547	206748420820469	138016648107835	-400400137598559	-332556157772087	-176307469439656	285385690144731	-258065347526822
CARBN7	Chemotreated	Carboplatin	Negative	Batch2	-675091589821194	-315855199527643	343841212670876	548953740133983	173630364289293	480079616334146	243084738943781	-319798371325731	-823562208640656	186081474185927	237950726560465	291108279820298	-111637712252315	-141556088443482	201372725801832	358756434360996	-291950544772869
CARBN8	Chemotreated	Carboplatin	Negative	Batch2	-66223554856891	-367562069537323	123747492431849	456188725756298	-145557581258626	360417139616792	-349576544873581	-248533146428425	-133198274158092	190760611585936	274403708190202	-198645316248438	-455353930972938	-292206102182351	-105481161037303	331726639401621	-418151476628536
CARBP1	Chemotreated	Carboplatin	Positive	Batch1	-669875658310446	14589416626285	-250966152688011	329776210903236	-203249023173714	311907741602464	-169789166789667	-120759026881651	-36416683361831	-193962051901317	-712761288036314	-388848173398298	-204355936933632	-332410632849457	11121748139416	-441597150160048	-268314494890023
CARBP2	Chemotreated	Carboplatin	Positive	Batch1	-687639562608584	164307755801709	-972743455691262	32529416509523	-854160618060413	294822873160161	-465090429967836	-11617658714001	-293641735318841	-503101007533124	154582531838704	-42057462421135	115939832008464	-230517527130166	-54753270200847	-369474613829123	-172924895139287
CARBP3	Chemotreated	Carboplatin	Positive	Batch1	-680775541357748	758340497540024	-288093207094135	-259466919797256	935526574427378	-244825599262718	-18227459085317	160339565153367	-105723654064624	214461820692771	195861082014554	-625599825601434	129614926508841	-592233848451002	-813742449673172	313195633323228	992300029492868
CARBP4	Chemotreated	Carboplatin	Positive	Batch2	-663764084338112	157565065770296	-225631460296307	36543943838224	652110226223388	398121855532629	-146016245824215	-377338727549113	-243079731459922	179610381037964	809509107227709	-337242921748244	-248335555569748	-468839493686125	370936659238742	-174419350849587	-616748852989808
CARBP5	Chemotreated	Carboplatin	Positive	Batch2	-689551815815714	105063603424943	-192213994406026	384297135423694	110246736672291	343354577772617	-101302720477749	-818804571126577	-247332555705296	269403005916435	213492192115016	-530776314780285	129736517661469	-486659390244479	-658697710003598	-100410669561705	106988953565694
CARBP6	Chemotreated	Carboplatin	Positive	Batch2	-694254964127721	14724190519198	-10178033402946	349025155580031	177627491607992	280526541639969	-8297702409319	851470951704044	-190906622291309	258591715331231	265280186574949	-53664865831583	154928138751653	-507139753584061	-171030585251978	-672834049472702	334121928678154
CARBP7	Chemotreated	Carboplatin	Positive	Batch2	-700334420279199	19491669162213	164075722369503	505895727194915	208693335946681	43395822757682	258539872596414	763952238394099	-705512067278968	325268675783662	322134994934536	-240548691203654	37469645379029	-107484888295983	-24530417156313	217015786591651	339560454020116
CARBP8	Chemotreated	Carboplatin	Positive	Batch2	-691337946413747	175389544221494	-233055516216367	406427361470597	14538615735659	368606835703436	-664038315166207	-125310342664442	-242445327023953	249380788526019	239618567310761	-458785009084493	-158306241016532	-443755470228654	-300084654229441	-133514528577972	-714837259484175
DOCN1	Chemotreated	Docetaxel	Negative	Batch1	-680034913046286	-118354973029518	-36080589177686	-677627521148924	619457972975791	-662521565115169	-365535765067763	159899562231955	-32586877188041	-126094278277177	106868223103899	-378262067206756	-282701905239477	-279626777166518	-263083284170494	278840543359274	-265053089079357
DOCN2	Chemotreated	Docetaxel	Negative	Batch1	-65373087303969	150209700003663	-402433635401212	-623177580501911	130955101806937	-561144573692253	-356176938185753	292533899520455	170674472879008	809667248795085	158434700795406	-320504849590226	20759697083876	-272280796920118	-121631599043447	323760200838751	-173223317806779
DOCN3	Chemotreated	Docetaxel	Negative	Batch1	-663115220802138	-155732646734837	-34976491407308	-572219634705384	927416747794409	-531791836589615	-333828232521136	361606596571545	183086428226273	822359434747584	197030881410383	-310808029695559	163856606720442	-342794426934018	-162079243761097	351165837489436	-141193140268393
DOCN4	Chemotreated	Docetaxel	Negative	Batch2	-676188143766978	-25564471605518	237395386567271	-307150649143684	423401951257248	-324461822853515	-192615746181305	-141359413289697	677090585928249	-411147545191151	12035442219206	286874861827852	-2879698613824	275192580402852	-323547260250394	331937960432325	-185626854960122
DOCN5	Chemotreated	Docetaxel	Negative	Batch2	-684956098464024	-102684351679159	294387037468625	-482829650233792	-226490625804588	-496901756997345	-339989838305112	-44829928437786	-249673669091913	609596635798186	697482355301337	174448832901785	-283325133839093	154230481547352	-346968323074033	432183984592901	-797810699004549
DOCN6	Chemotreated	Docetaxel	Negative	Batch2	-686270239387437	-322363341663207	104101308271696	-526319705333382	-296332926443812	-525364792669134	-386599364048958	-181055955181352	-119609491470674	806127451736296	112601660200723	-580973263169971	-238649865137348	680516017746167	-417549715346438	376670466400248	-189946399113802
DOCP1	Chemotreated	Docetaxel	Positive	Batch1	-67902806183785	427557926001534	-456476118470025	-721463216185215	309936615308871	-654938534065605	-178358852331486	338692034677903	78917532600816	275626555020704	190586098135463	-663627891270071	-701019631178915	-342762827872178	-806029344113245	-225257742487439	851276878503723
DOCP2	Chemotreated	Docetaxel	Positive	Batch1	-701458289106873	275834339179276	-15534056437464	-655120211956407	289118945791465	-653686449186306	-104733182911497	192616362644241	437379881448587	186662956887923	99134912441121	-474877788510086	185241660726037	109890052626001	-295711355817655	-357914940518083	229485155024234
DOCP3	Chemotreated	Docetaxel	Positive	Batch1	-699056834732656	420042530168282	-429987659716448	-719693544109902	318123322750778	-636929382114574	-120388369388039	380130507141235	452580558884899	188993638018406	128103492715758	-689910388504338	249477331874842	-405647528021911	80930297219747	-299888846051747	115903218005345
DOCP4	Chemotreated	Docetaxel	Positive	Batch2	-711614652516739	142545228919889	193005769218616	-461950045811471	116645721979243	-503255013353333	-137650477608738	-207671989326654	869445382601408	141637819292299	-700357133403565	962692424156992	-842423088614193	477452413416089	-330195073056704	190978389213704	-366189400376586
DOCP5	Chemotreated	Docetaxel	Positive	Batch2	-733463765774329	-202665158515027	912019843035957	-513754594294526	949533101530445	-538356647841675	-709078020429449	-184283815354597	241198519890729	-521478096136255	-110690742898445	-759175594161689	-107560960696539	368578436144776	-398879837844673	786177237383899	109222478358436
DOCP6	Chemotreated	Docetaxel	Positive	Batch2	-712643547673586	-438986309290133	963704636919016	-564908612891321	174397847490015	-560224791212701	-114205669324535	-142694032298716	123274164848463	59896940494137	-127952584015073	-206704979132001	-673567217892731	329190627045225	-298589346168524	116413035984805	563587080013053
DTOPCN1	Chemountreated	Untreated	Negative	Batch2	-673836962263858	-403418523379187	-705273370774689	-626117175456226	-339142243663758	963430510723822	219155256687209	102429265531299	17215121455018	-354930930333259	-32455967425544	482116819696199	-423548318588652	235644987733665	213839633816407	-234935257230989	11444016557493
DTOPCN2	Chemountreated	Untreated	Negative	Batch2	-673573528179625	-350674010141572	103866222062439	-60124315864019	-362039680562428	125618708145486	261480701027961	-122686958715521	219810231341814	-332717935164293	-308716002273793	512522177664197	5.55342e+09	346918550900196	143696792653645	-162032912335484	267251553150572
DTOPCN3	Chemountreated	Untreated	Negative	Batch2	-675218350548603	-315467297020374	696063158780604	-111276676310429	-361120017507529	125848329878021	198392024420232	-341004411235341	185418519428413	-234187035327025	-295858256670804	442829962558727	-133203309991259	311787717408678	31690900280009	-170999860970759	16062354898559
DTOPCN4	Chemountreated	Untreated	Negative	Batch2	-685033267522621	-436931519042843	-14140917539103	-150904280831403	-266081445273214	117489998936269	273363183320507	150177262578089	224798427721623	-241672891243294	-282446453982791	364251188745626	836594201732793	102139589829684	351513128535601	-929724468182632	143369887144436
DTOPCN5	Chemountreated	Untreated	Negative	Batch2	-673896066427315	-215643138562793	-250406969269418	-876744784108707	-376725972916442	10889421894097	189939818894974	-435366672498349	204649063873337	-190092961188954	-322462324637092	515346475822084	-255639991640069	333154130461015	33950822273612	-207419338465192	993756509280384
DTOPCN6	Chemountreated	Untreated	Negative	Batch2	-662593325008555	-387479406953714	-137222844889722	-968756589383132	-338566579722591	112862388373744	171988180389671	-806546477367647	138406643341471	-28925921735284	-334800059647797	509422995117643	-345143538921013	241160949795613	285127267638148	-280520890982421	-213992879094476
DTOPCP1	Chemountreated	Untreated	Positive	Batch2	-703641722836599	27189306478515	-21765773485543	-181081093140059	-716052714157884	-931425918819022	156807060515536	-867938739536089	139512217971076	-126099597964829	-24540398943572	-325747961865352	230006369572465	-14846568430122	224402830061116	-330751356776989	302850001927493
DTOPCP2	Chemountreated	Untreated	Positive	Batch2	-712969499242609	553858693299363	-281410859367957	-299375429698564	-12779126811645	-182528889366023	105682066760574	-167234658018915	115583438682907	-124467607914817	-324912078821996	-406774471613114	122541895972079	-29317853368706	256473705634114	-365122940177605	248473107397126
DTOPCP3	Chemountreated	Untreated	Positive	Batch2	-704254098544219	491689135582836	-236049249175497	-303099833524156	-690400180725482	-147069306745393	158935234246755	833133402916092	113422661623149	-524132276166153	-295583648964492	-43531229545748	255588117666651	-236836003294284	217929537147945	-387807945782874	246518643629043
DTOPCP4	Chemountreated	Untreated	Positive	Batch2	-715430804749267	194310087566837	-22934320396004	-278416210536364	-584904617153403	-140008727274087	147360950271077	284631386300899	127295515881868	-137953611939554	-283837581607363	-424071049748727	328946200987714	-257998160412929	344734537135571	-2792787369657	440969151362895
