# Supplementary material for: Chemotherapy-Treated Breast Cancer Cells Activate the WNT Signaling Pathway to Enter a Diapause-Like Early Persister State
Source: Cancer Res. 2025 Oct 21;86(2):310–30. doi: 10.1158/0008-5472.CAN-24-4165 (PMC12809118; doi:10.1158/0008-5472.CAN-24-4165)
Supplement: Supplementary Table S7 — Statistical Tests (Tumor Volumes) [file can-24-4165_supplementary_table_s7_suppst7.xlsx]

## Sheet: CAR vs. CAR+LGK
Supplementary Table S7 - Statistical Tests (Tumor Volumes)
	Statistical Analysis - Figure 6N (Tumor Volumes)
	Day	Significant?	P value	Mean of CAR (Veh.)	Mean of CAR + LGK	Difference	SE of difference	t ratio	df
	0	No	0.546612	155.7	126.8	28.93	47.84	0.6047	112
	2	No	0.329317	203.6	156.7	46.87	47.84	0.9798	112
	3	No	0.326278	188.3	141.2	47.17	47.84	0.986	112
	7	No	0.180231	203.4	138.9	64.51	47.84	1.348	112
	9	No	0.056843	206.2	114.2	92.06	47.84	1.924	112
	10	No	0.585532	176	148.8	27.23	49.79	0.5469	112
	14	Yes	0.037432	198	93.1	104.9	49.79	2.106	112
	16	Yes	0.011678	204.4	70.03	134.4	52.4	2.564	112
	17	Yes	0.030229	204.9	89.89	115	52.4	2.195	112
	20	Yes	0.007489	242.9	100.2	142.7	52.4	2.724	112

## Sheet: DOC vs. DOC+LGK
Supplementary Table S7 - Statistical Tests (Tumor Volumes)
	Statistical Analysis - Figure 6M (Tumor Volumes)
	Day	Significant?	P value	Mean of DOC (Veh.)	Mean of DOC + LGK	Difference	SE of difference	t ratio	df
	0	No	0.556577	151.5	127.6	23.91	40.57	0.5894	132
	2	No	0.999202	135.3	135.3	0.04064	40.57	0.001002	132
	3	No	0.656016	144.9	126.8	18.11	40.57	0.4464	132
	7	No	0.499031	155.3	127.8	27.5	40.57	0.6779	132
	9	No	0.581913	131.7	109.3	22.39	40.57	0.552	132
	10	No	0.600582	111.2	89.88	21.29	40.57	0.5248	132
	14	No	0.353628	126.7	88.96	37.76	40.57	0.9309	132
	16	No	0.505217	112.2	85.11	27.1	40.57	0.6681	132
	17	No	0.471254	120.2	90.85	29.31	40.57	0.7225	132
	20	No	0.0658	154.9	79.67	75.26	40.57	1.855	132
	24	Yes	0.049715	152.6	72.21	80.35	40.57	1.981	132

## Sheet: UNT vs. LGK
Supplementary Table S7 - Statistical Tests (Tumor Volumes)
	Statistical Analysis - Figure 6M, N (Tumor Volumes)
	Day	Significant?	P value	Mean of UNT (Veh.)	Mean of LGK (Veh.)	Difference	SE of difference	t ratio	df
	0	No	0.801563	125.3	147.8	-22.44	89.12	0.2518	131
	2	No	0.968766	155.5	159	-3.496	89.12	0.03923	131
	3	No	0.885476	146.2	159	-12.86	89.12	0.1443	131
	7	No	0.974713	181.1	178.2	2.83	89.12	0.03176	131
	9	No	0.745188	214.9	185.8	29.03	89.12	0.3257	131
	10	No	0.973454	213.3	210.4	2.971	89.12	0.03334	131
	14	No	0.945853	263.3	257.2	6.064	89.12	0.06805	131
	16	No	0.952137	260.2	265.6	-5.36	89.12	0.06014	131
	17	No	0.861341	286	270.4	15.6	89.12	0.175	131
	20	No	0.732654	366.3	395.8	-29.47	86.1	0.3423	131

## Sheet: UNT vs. DOC
Supplementary Table S7 - Statistical Tests (Tumor Volumes)
	Statistical Analysis - Figure 6M (Tumor Volumes)
	Day	Significant?	P value	Mean of UNT (Veh.)	Mean of DOC (Veh.)	Difference	SE of difference	t ratio	df
	0	No	0.63456	125.3	151.5	-26.18	54.97	0.4763	143
	2	No	0.713931	155.5	135.3	20.19	54.97	0.3673	143
	3	No	0.981866	146.2	144.9	1.252	54.97	0.02277	143
	7	No	0.639586	181.1	155.3	25.8	54.97	0.4693	143
	9	No	0.132648	214.9	131.7	83.14	54.97	1.512	143
	10	No	0.06518	213.3	111.2	102.2	54.97	1.858	143
	14	Yes	0.014143	263.3	126.7	136.6	54.97	2.484	143
	16	Yes	0.007944	260.2	112.2	148	54.97	2.692	143
	17	Yes	0.003023	286	120.2	165.8	54.97	3.017	143
	20	Yes	0.000181	366.3	154.9	211.4	54.97	3.845	143
	24	Yes	0.000103	372.3	152.6	219.7	54.97	3.997	143

## Sheet: UNT vs. CAR
Supplementary Table S7 - Statistical Tests (Tumor Volumes)
	Statistical Analysis - Figure 6N (Tumor Volumes)
	Day	Significant?	P value	Mean of UNT (Veh.)	Mean of CAR (Veh.)	Difference	SE of difference	t ratio	df
	0	No	0.303029	125.3	155.7	-30.37	28.32	1.072	13
	2	No	0.224974	155.5	203.6	-48.06	37.72	1.274	13
	3	No	0.245433	146.2	188.3	-42.15	34.65	1.216	13
	7	No	0.666455	181.1	203.4	-22.3	50.57	0.441	13
	9	No	0.839007	214.9	206.2	8.643	41.7	0.2073	13
	10	No	0.391528	213.3	176	37.34	42.13	0.8864	13
	14	No	0.301454	263.3	198	65.31	60.69	1.076	13
	16	No	0.333546	260.2	204.4	55.83	55.59	1.004	13
	17	No	0.233957	286	204.9	81.09	64.96	1.248	13
	20	No	0.159784	366.3	242.9	123.4	82.75	1.491	13
