# Supplementary material for: Chemotherapy-Treated Breast Cancer Cells Activate the WNT Signaling Pathway to Enter a Diapause-Like Early Persister State
Source: Cancer Res. 2025 Oct 21;86(2):310–30. doi: 10.1158/0008-5472.CAN-24-4165 (PMC12809118; doi:10.1158/0008-5472.CAN-24-4165)
Supplement: Supplementary Table S8 — GSE123845 [file can-24-4165_supplementary_table_s8_suppst8.xlsx]

## Sheet: In-house WntHigh signature
Supplementary Table S8 - GSE123845 (In-house WntHigh signature)
gene_name	exon_length	logFC	unshrunk.logFC	logCPM	PValue	FDR	expression	direction
SNED1	13812	1.90497	1.90649	3.68705	9.6755e-10	1.28645e-06	overexpressed	UP
AR	12818	1.88367	1.88791	2.22827	5.68665e-12	2.52033e-08	overexpressed	UP
AGT	12703	1.6549	1.65783	2.82627	3.42792e-06	0.00101283	overexpressed	UP
ST6GAL1	11142	1.60284	1.60419	3.48538	1.15577e-12	7.68353e-09	overexpressed	UP
CST1	861	1.58794	1.58811	6.47944	2.88905e-06	0.000880498	overexpressed	UP
LBH	4532	1.58193	1.58477	2.55737	3.70465e-05	0.00755346	overexpressed	UP
CST2	746	1.488	1.48885	4.06894	1.10692e-09	1.33181e-06	overexpressed	UP
LRRN1	6401	1.47897	1.48051	3.16491	7.24074e-11	1.37533e-07	overexpressed	UP
LGALS9	5714	1.42792	1.43098	2.17979	1.20199e-09	1.33181e-06	overexpressed	UP
CST4	749	1.42545	1.42573	5.56342	1.79346e-06	0.000611431	overexpressed	UP
FCGBP	12961	1.41061	1.4149	1.62057	1.06505e-07	6.1569e-05	overexpressed	UP
SERPINF1	2990	1.39439	1.39563	3.3707	2.82423e-11	6.2585e-08	overexpressed	UP
GPRC5C	7534	1.38646	1.38742	3.84235	4.46644e-15	5.93858e-11	overexpressed	UP
LINC02870	2040	1.37461	1.37772	2.08567	0.000111385	0.0189869	overexpressed	UP
PLCB1	17412	1.32891	1.33231	1.81934	2.44441e-06	0.000792704	overexpressed	UP
PI16	2305	1.3175	1.32034	2.11766	1.87408e-06	0.000622945	overexpressed	UP
MDFI	2535	1.31681	1.32187	1.40815	3.78707e-05	0.00755346	overexpressed	UP
MUC5AC	17448	1.29748	1.29831	3.92341	5.48968e-09	5.21363e-06	overexpressed	UP
ADAMTS14	5566	1.27394	1.27499	3.48601	0.000146333	0.0237274	overexpressed	UP
IQGAP2	10161	1.25834	1.26157	1.82349	2.69096e-06	0.000851882	overexpressed	UP
CD24	3096	1.2271	1.22824	3.26748	5.41852e-10	8.40794e-07	overexpressed	UP
APBA2	6869	1.22213	1.22278	4.09974	7.66375e-09	6.79315e-06	overexpressed	UP
ATP2A3	6893	1.21368	1.21561	2.5168	1.43274e-06	0.00054049	overexpressed	UP
SCARA5	4380	1.20992	1.21451	1.29417	0.000560699	0.0671627	notDE
PTPRU	6682	1.20432	1.20465	5.00407	1.37942e-08	1.01893e-05	overexpressed	UP
ALDH3A1	3878	1.20268	1.20338	4.06622	1.46414e-06	0.00054049	overexpressed	UP
ENG	3836	1.19833	1.20075	2.22298	8.39409e-06	0.00218839	overexpressed	UP
PRSS33	2140	1.19446	1.19833	1.48265	0.000233998	0.0341894	overexpressed	UP
TERT	5920	1.1819	1.18381	2.46587	0.000255425	0.0361291	overexpressed	UP
SUSD2	5047	1.17236	1.17467	2.21676	1.91589e-08	1.21303e-05	overexpressed	UP
ATP6V1C2	3502	1.16987	1.17251	1.97878	4.92198e-07	0.000218142	overexpressed	UP
SOBP	7895	1.15304	1.15622	1.72777	0.000535559	0.0647344	notDE
STON2	13009	1.15089	1.15189	3.31647	3.17296e-07	0.000145475	overexpressed	UP
CD96	5621	1.1459	1.14659	3.82857	1.50407e-06	0.00054049	overexpressed	UP
GAS7	10158	1.13969	1.14655	0.600318	0.000150915	0.0241754	overexpressed	UP
LY6E	2638	1.1366	1.13689	5.19936	1.60163e-09	1.6381e-06	overexpressed	UP
SMAD6	8556	1.11821	1.11904	3.58582	2.9138e-06	0.000880498	overexpressed	UP
MEGF6	9021	1.10977	1.11087	3.1293	1.85627e-08	1.21303e-05	overexpressed	UP
SELENBP1	3476	1.10264	1.10356	3.37608	1.3774e-08	1.01893e-05	overexpressed	UP
RAB37	5072	1.10063	1.10166	3.27817	4.01173e-08	2.42454e-05	overexpressed	UP
ALDOC	2612	1.09486	1.09524	4.72566	2.24819e-05	0.0052442	overexpressed	UP
PCDHB7	3740	1.08202	1.08737	0.887112	0.000358824	0.0467737	overexpressed	UP
TNFRSF11B	2512	1.06666	1.06914	1.91355	2.92147e-05	0.00647397	overexpressed	UP
CERS4	4059	1.06101	1.06355	1.87359	0.000323137	0.0429643	overexpressed	UP
IER5L	2710	1.06028	1.06112	3.96664	1.12089e-05	0.00275988	overexpressed	UP
CHRD	6620	1.05685	1.06407	0.604252	0.00215842	0.192607	notDE
CD37	4161	1.04579	1.0503	1.01602	0.00510871	0.348336	notDE
RAB17	4761	1.04538	1.04989	1.15841	0.0106089	0.613289	notDE
RCAN2	3795	1.04453	1.04666	2.07513	1.49552e-07	7.95376e-05	overexpressed	UP
ITGB4	6761	1.02055	1.02057	8.5677	1.35941e-08	1.01893e-05	overexpressed	UP
SLITRK6	4416	1.01953	1.02152	2.09443	0.000188996	0.0292196	overexpressed	UP
MAGEB2	1607	1.01743	1.01786	4.36262	0.00299846	0.248086	notDE
SOX4	4869	1.01537	1.01541	7.74399	5.69129e-10	8.40794e-07	overexpressed	UP
ANKRD22	3995	1.00139	1.00614	0.916256	0.00377911	0.282025	notDE
DAAM2	12955	1.00119	1.00665	0.76635	0.000303329	0.0411537	overexpressed	UP
ALPP	2869	0.998103	0.999813	2.79451	0.0113875	0.647824	notDE
SBK1	5243	0.980224	0.983033	1.64914	0.000273265	0.0382456	overexpressed	UP
MMP11	5149	0.979041	0.980685	2.35862	1.44812e-05	0.00343825	overexpressed	UP
FOLR1	1601	0.965732	0.967731	2.07109	0.000110348	0.0189869	overexpressed	UP
INAVA	5341	0.96179	0.966421	0.897537	0.00106937	0.109372	notDE
PALM	4912	0.94636	0.946751	4.4201	5.52461e-06	0.00149909	overexpressed	UP
B3GNT7	3639	0.940586	0.942816	1.86645	0.00374358	0.281213	notDE
ADAMTS13	5708	0.938815	0.943841	0.782405	0.00229005	0.20299	notDE
GNG7	4546	0.934951	0.93599	3.01515	3.80627e-05	0.00755346	overexpressed	UP
PRR36	4467	0.933577	0.935395	2.22475	1.02034e-05	0.00255971	overexpressed	UP
ITGA10	6242	0.932803	0.932908	6.23493	3.77883e-05	0.00755346	overexpressed	UP
ZG16B	2579	0.930014	0.931214	2.71424	0.000121575	0.0204615	overexpressed	UP
GPC2	3837	0.927644	0.92999	1.76048	8.66301e-05	0.0155653	overexpressed	UP
CTXN1	1237	0.926382	0.92698	3.70111	2.35599e-05	0.00537304	overexpressed	UP
B4GALNT3	7292	0.923325	0.923703	4.33792	1.19982e-06	0.000498526	overexpressed	UP
JAK3	6813	0.920963	0.927697	0.332033	0.0115452	0.653211	notDE
LRIG1	7043	0.918765	0.920556	2.08202	0.00510813	0.348336	notDE
ITGB3	6340	0.912942	0.913389	4.11779	8.26766e-05	0.0152293	overexpressed	UP
CCDC120	5318	0.912582	0.918386	0.491688	0.0134771	0.740459	notDE
PAGE5	752	0.908658	0.909192	4.02451	0.0157404	0.827209	notDE
PECAM1	7741	0.905461	0.905775	4.58019	8.36146e-05	0.0152293	overexpressed	UP
RHPN1	4184	0.904618	0.905081	4.03176	1.98703e-07	0.000101614	overexpressed	UP
SSPOP	21096	0.902899	0.906763	1.123	0.00481108	0.334912	notDE
SLC22A23	8926	0.897258	0.898843	2.41662	0.00353299	0.274706	notDE
LFNG	3440	0.896651	0.896849	5.19521	5.74473e-06	0.00152764	overexpressed	UP
IFITM1	1666	0.893646	0.894271	3.59698	0.000219514	0.0331666	overexpressed	UP
MAPT	15051	0.891185	0.892807	2.31575	0.000278655	0.0385938	overexpressed	UP
PACSIN1	4805	0.890694	0.894797	1.03477	0.000673266	0.0765106	notDE
ADAMTS7	7760	0.885452	0.886093	3.51806	1.31615e-06	0.00053029	overexpressed	UP
FAM43A	3155	0.876107	0.876337	5.04016	4.10331e-06	0.00118603	overexpressed	UP
NHLRC4	2096	0.874571	0.87967	0.613844	0.00246624	0.211555	notDE
F2RL3	3334	0.873132	0.876803	1.18112	0.00164478	0.156207	notDE
CFI	5319	0.870923	0.876388	0.530808	0.00612743	0.403319	notDE
CHRDL1	3920	0.870628	0.870897	4.72187	4.85809e-06	0.00134569	overexpressed	UP
TCN2	2950	0.868774	0.869005	4.94709	2.38425e-05	0.00537304	overexpressed	UP
PLCH2	10809	0.868723	0.86962	3.05432	7.03436e-05	0.0135549	overexpressed	UP
PLXND1	9557	0.866313	0.866373	6.8726	8.76278e-06	0.00224058	overexpressed	UP
VIPR1	7384	0.864746	0.865419	3.40782	0.00270339	0.227495	notDE
TESC	1926	0.86351	0.867681	0.975277	0.00185155	0.170959	notDE
KLRK1-AS1	6428	0.861184	0.863246	1.81794	0.000740691	0.0827583	notDE
SOX2	2512	0.858822	0.860982	1.77615	0.00309558	0.249447	notDE
SHC2	4162	0.858125	0.859955	2.00382	0.00469757	0.330471	notDE
FGD3	5818	0.858053	0.86248	0.82795	0.00501884	0.345754	notDE
CLDN2	3412	0.856129	0.857571	2.29815	0.000596091	0.0694915	notDE
JUP	4942	0.853905	0.853956	7.08074	1.58875e-08	1.11179e-05	overexpressed	UP
CDK18	6830	0.853647	0.856442	1.41069	0.00413037	0.301423	notDE
LTBP3	11521	0.85263	0.852706	6.5293	0.000313119	0.0420528	overexpressed	UP
SYT12	11041	0.852205	0.854122	2.02249	0.00147063	0.141692	notDE
PLXDC1	9255	0.850988	0.855274	1.03913	0.00306503	0.249447	notDE
ENKD1	2665	0.848958	0.851326	1.61276	0.00490184	0.339452	notDE
PCDHB12	3875	0.847269	0.850217	1.33658	0.0183008	0.921693	notDE
TRPV4	3876	0.846779	0.854178	0.0940091	0.00239745	0.207371	notDE
LINC01139	5965	0.84575	0.849925	0.898019	0.00447528	0.31991	notDE
MYO1F	8561	0.84443	0.846021	2.20184	0.000767752	0.0850669	notDE
BRSK2	6903	0.843469	0.845605	1.74195	0.0309973	1	notDE
VSTM2L	1952	0.839633	0.839739	5.9789	1.39167e-05	0.00336429	overexpressed	UP
ACOT1	1686	0.836962	0.841965	0.578491	0.00569547	0.38246	notDE
INHBB	3206	0.836584	0.836887	4.5832	0.000638551	0.0731912	notDE
ATOH8	9296	0.828477	0.829017	3.68506	0.000512827	0.0625554	notDE
NRCAM	7975	0.827953	0.830569	1.47447	0.0167141	0.864713	notDE
COLGALT2	7806	0.827882	0.828038	5.48397	3.15368e-05	0.00676313	overexpressed	UP
PLXNB1	9768	0.825007	0.825232	4.8904	0.000572194	0.0679276	notDE
ABCG1	6121	0.818706	0.820281	2.14243	0.00644065	0.421847	notDE
LRP1	20859	0.81739	0.81743	7.38247	0.0179662	0.915243	notDE
PBXIP1	3851	0.817321	0.817385	6.67933	2.41815e-07	0.00011908	overexpressed	UP
PLEKHB1	4933	0.817187	0.817991	3.14639	0.000108676	0.0189869	overexpressed	UP
CNTNAP3	17578	0.816284	0.817268	2.78974	0.00142811	0.138599	notDE
CCDC81	4544	0.816194	0.818967	1.40107	0.0279688	1	notDE
ARVCF	5636	0.812851	0.813672	3.01327	0.000302768	0.0411537	overexpressed	UP
SEPTIN3	7185	0.812515	0.813827	2.40978	0.000109003	0.0189869	overexpressed	UP
BMF	5447	0.810959	0.811064	5.96066	0.00362042	0.2765	notDE
SEMA4G	5253	0.805972	0.807638	2.00426	0.00116376	0.116341	notDE
LRP5	6182	0.803109	0.803128	8.55093	0.00116066	0.116341	notDE
CTHRC1	1745	0.802057	0.804814	1.35537	0.00121278	0.120337	notDE
IGSF3	7400	0.801421	0.802402	2.76475	0.0019363	0.175137	notDE
C6orf223	5571	0.798367	0.800632	1.74376	0.00726366	0.459894	notDE
PGF	5804	0.795255	0.795566	4.57236	0.0286559	1	notDE
SCIN	11626	0.79287	0.794727	1.97418	0.0127615	0.706988	notDE
BEAN1	7381	0.788811	0.792944	0.797701	0.00601082	0.397611	notDE
BAIAP3	6109	0.781009	0.781256	4.67676	0.000252682	0.0361254	overexpressed	UP
SLC29A4	5840	0.774933	0.776652	1.91692	0.00316775	0.253725	notDE
BCAM	4997	0.774008	0.774073	6.60789	3.37102e-05	0.00711446	overexpressed	UP
CLIC3	969	0.773807	0.774601	3.10527	0.00234598	0.205212	notDE
NR2F1	4312	0.772577	0.772812	4.82677	0.00301872	0.248086	notDE
SALL2	5383	0.771838	0.773268	2.18861	0.000958465	0.101141	notDE
PAK6	6697	0.770489	0.774048	1.02627	0.0261876	1	notDE
TBX1	3830	0.769138	0.769671	3.56579	0.000128325	0.0210643	overexpressed	UP
CPE	3119	0.768709	0.768832	5.65902	0.000333031	0.0438414	overexpressed	UP
FZD8	4050	0.767365	0.768667	2.41178	0.00965099	0.570309	notDE
OLFML3	2821	0.763925	0.765853	1.70601	0.000894588	0.095923	notDE
PODXL2	2175	0.762964	0.763669	3.19736	0.000155389	0.0245959	overexpressed	UP
PCDHB10	3295	0.762685	0.763995	2.25178	0.00923524	0.553116	notDE
PIK3C2B	10169	0.761799	0.762102	4.32399	0.00302271	0.248086	notDE
RNF128	3418	0.761068	0.764584	0.875635	0.0394503	1	notDE
LHPP	4075	0.759861	0.761914	1.74323	0.0182248	0.921359	notDE
ZNF467	2843	0.753837	0.75447	3.24207	0.000431659	0.0536387	notDE
FIBCD1	4056	0.749577	0.750094	3.60648	0.00103252	0.106422	notDE
DENND6B	5887	0.749272	0.751008	1.85045	0.00188939	0.17325	notDE
TUBA1A	3823	0.748151	0.748177	7.84276	0.000601047	0.0694915	notDE
TENM1	12896	0.747766	0.748433	3.3502	0.0151714	0.813382	notDE
SLC47A1	5719	0.746752	0.747748	2.65057	0.00326555	0.259993	notDE
TMEM163	6804	0.746675	0.749858	1.01339	0.0213355	1	notDE
TEAD2	2980	0.743849	0.743982	5.57319	3.08987e-05	0.00673491	overexpressed	UP
FNDC10	2124	0.743835	0.745926	1.61921	0.00540607	0.36673	notDE
MYRF	10773	0.742802	0.743318	3.60086	0.00111745	0.113417	notDE
COL6A1	5536	0.741713	0.741727	8.77204	4.48703e-05	0.00877346	overexpressed	UP
TNFRSF21	3595	0.736533	0.736554	8.16778	0.0038028	0.282025	notDE
FAM171A2	3570	0.735147	0.735649	3.58809	0.000740555	0.0827583	notDE
NDRG4	9647	0.734695	0.735174	3.62909	0.00414865	0.301423	notDE
CHST15	6543	0.733521	0.733547	8.01616	0.00240186	0.207371	notDE
LAIR2	1044	0.733385	0.736907	0.824633	0.0573647	1	notDE
ADORA1	4191	0.732048	0.73583	0.835152	0.0227194	1	notDE
REEP6	2030	0.727939	0.728374	3.75692	0.00043142	0.0536387	notDE
NGFR	4141	0.726173	0.72913	1.02532	0.038288	1	notDE
LINC01503	4666	0.723275	0.725221	1.72459	0.0386817	1	notDE
FNDC4	1937	0.722733	0.728463	0.179407	0.0373173	1	notDE
RNF224	1569	0.717437	0.719313	1.69777	0.035393	1	notDE
FN1	17216	0.714169	0.714174	10.092	0.0462404	1	notDE
DOC2A	6368	0.713955	0.714885	2.63581	0.000997466	0.103612	notDE
TFAP2C	3001	0.713933	0.714304	3.97434	0.00264268	0.225238	notDE
TNS4	4873	0.711995	0.712208	4.82985	0.00182818	0.169982	notDE
GMFG	1388	0.711615	0.714155	1.26861	0.0240316	1	notDE
PCSK6	21740	0.710758	0.712559	1.75092	0.0583702	1	notDE
PLLP	8705	0.708676	0.709156	3.56866	0.0128374	0.708241	notDE
ALOX5AP	1680	0.705368	0.709844	0.431936	0.0387223	1	notDE
SCNN1A	5876	0.703081	0.703277	4.91523	0.000384618	0.0491719	overexpressed	UP
CMKLR1	5666	0.701841	0.703326	1.93321	0.0297219	1	notDE
MMP15	4231	0.699496	0.700629	2.52015	0.00690069	0.439113	notDE
TM7SF2	3408	0.698482	0.698735	4.50219	0.00365598	0.2765	notDE
PLIN4	6505	0.697703	0.699907	1.51373	0.0282776	1	notDE
DNAH1	13873	0.697243	0.697998	2.91109	0.0341537	1	notDE
ARSG	6583	0.697133	0.697982	2.74369	0.00921281	0.553116	notDE
PLEKHG5	6935	0.695445	0.695808	3.99659	0.000945987	0.100623	notDE
SLC16A6	4056	0.693286	0.693857	3.34618	0.0229524	1	notDE
CDHR2	5397	0.692804	0.697705	0.364373	0.0598456	1	notDE
PCDHB11	4170	0.692453	0.693197	2.91705	0.0171879	0.885777	notDE
TLE2	4150	0.692238	0.696175	0.665432	0.0624306	1	notDE
GSN	11018	0.69168	0.691716	7.22435	0.00474897	0.332328	notDE
SPRY1	3963	0.691171	0.691227	6.62284	0.000436055	0.0536833	notDE
FKBP10	4211	0.691149	0.692154	2.47846	0.025901	1	notDE
MFAP2	2712	0.686942	0.687556	3.19251	0.0040331	0.296266	notDE
CALHM3	1652	0.686101	0.68787	1.71547	0.0148487	0.802555	notDE
YPEL1	4681	0.685309	0.688841	0.759954	0.075685	1	notDE
CST3	3615	0.685269	0.685283	8.66385	0.00352312	0.274706	notDE
GGT5	6020	0.684759	0.684884	5.52193	0.000840527	0.0923607	notDE
ANGPTL2	3625	0.683764	0.683912	5.18042	0.0127606	0.706988	notDE
DUOX2	9662	0.683461	0.688286	0.432581	0.0486041	1	notDE
VASH2	9086	0.682771	0.684199	2.09662	0.0274811	1	notDE
FER1L4	10228	0.682742	0.683376	3.31441	0.0156413	0.825265	notDE
MARCKSL1	1546	0.679338	0.679366	7.55811	0.000982437	0.102854	notDE
CCDC69	4941	0.674076	0.674157	6.07628	0.00022377	0.0334297	overexpressed	UP
SH3PXD2B	8244	0.672803	0.673051	4.48549	0.00684691	0.439113	notDE
IGFBP4	2205	0.67225	0.672253	10.8273	0.000881333	0.095923	notDE
DEPP1	2979	0.670574	0.670878	4.53537	0.0135397	0.74084	notDE
ITGBL1	6176	0.670445	0.671865	2.06039	0.0731648	1	notDE
ESPN	6940	0.670368	0.673776	0.846185	0.0531507	1	notDE
PTPN6	5009	0.666083	0.667256	2.42379	0.0644972	1	notDE
ITGA1	18545	0.665517	0.665577	6.47406	0.0396457	1	notDE
APOBEC3G	5375	0.665273	0.666168	2.82289	0.0622318	1	notDE
LMF1	8218	0.664877	0.666054	2.27067	0.0114012	0.647824	notDE
OSBPL5	7473	0.663688	0.663985	4.14391	0.00131635	0.128692	notDE
ASB2	4975	0.663574	0.663791	4.78975	0.00308524	0.249447	notDE
C2orf72	3818	0.663519	0.669357	0.0601592	0.0660368	1	notDE
RNF208	1744	0.660503	0.661567	2.4861	0.0211719	1	notDE
IL20RA	4730	0.660348	0.662979	1.14297	0.059529	1	notDE
TTYH3	6094	0.658212	0.658245	7.31671	0.00589393	0.391829	notDE
ZDHHC1	3531	0.656163	0.656759	3.13316	0.028718	1	notDE
FBLIM1	4351	0.655562	0.656068	3.49642	0.0216644	1	notDE
IDUA	4058	0.655142	0.655341	4.68503	0.00772705	0.484617	notDE
TBC1D16	11579	0.655119	0.655198	6.14456	0.0353893	1	notDE
NDRG1	12002	0.654758	0.654768	8.95228	0.0112055	0.644969	notDE
RARRES2	1909	0.654712	0.655606	2.55608	0.0369082	1	notDE
SCN1B	8200	0.654272	0.655133	2.69766	0.0163863	0.851063	notDE
ODAD1	5145	0.653214	0.654868	1.70243	0.0257339	1	notDE
VWA1	5065	0.652868	0.653614	2.87851	0.0223991	1	notDE
PIGZ	3198	0.651498	0.655926	0.416532	0.0647401	1	notDE
TMEM132A	7274	0.649892	0.649949	6.48623	0.00360588	0.2765	notDE
SPON2	5985	0.648527	0.651243	1.07983	0.0480835	1	notDE
FABP3	1398	0.648385	0.653051	0.311747	0.0880039	1	notDE
SLC27A1	8204	0.64831	0.64849	4.8305	0.00366005	0.2765	notDE
CXXC5	3795	0.648112	0.648318	4.64744	0.00940345	0.558162	notDE
RCOR2	3049	0.64715	0.651318	0.632627	0.0947738	1	notDE
SPDEF	1914	0.646715	0.646925	4.57637	0.0244537	1	notDE
TRIB2	4567	0.645548	0.6456	6.63409	0.00169585	0.159915	notDE
TMEM171	1250	0.645486	0.647676	1.35634	0.0553489	1	notDE
GAS2L1	4481	0.644723	0.644793	6.21544	0.00357477	0.276338	notDE
MRC2	6591	0.644166	0.644244	6.0654	0.00421428	0.302994	notDE
PMEPA1	5732	0.643704	0.643741	7.12494	0.000370491	0.0478258	overexpressed	UP
OPLAH	4441	0.642453	0.642989	3.25946	0.0152642	0.815071	notDE
PLD3	5186	0.642298	0.642319	7.93834	0.00231031	0.20343	notDE
CCDC8	3236	0.642094	0.642389	4.21142	0.00552193	0.372688	notDE
CADM4	2257	0.641722	0.642087	3.82595	0.0103801	0.60268	notDE
VPS37D	1620	0.641018	0.642293	2.07562	0.0211419	1	notDE
PARP10	6033	0.639821	0.639935	5.47924	0.00381803	0.282025	notDE
NEURL1B	6427	0.635601	0.635973	3.81479	0.0496435	1	notDE
SULT1C2	8399	0.63494	0.635325	3.78778	0.0317074	1	notDE
MST1R	5252	0.634437	0.634611	4.94277	0.034254	1	notDE
NOXA1	1678	0.634102	0.634483	3.72415	0.0248553	1	notDE
SIX3	2713	0.6328	0.633608	2.70663	0.0385905	1	notDE
LIMD2	4751	0.631998	0.632475	3.48835	0.0598941	1	notDE
BMP4	3096	0.631314	0.631334	7.92655	0.00209392	0.188113	notDE
SPANXC	408	0.631048	0.631398	4.27752	0.115161	1	notDE
SMPDL3B	2663	0.63072	0.633326	1.13092	0.0723097	1	notDE
SLC13A4	8021	0.630536	0.635147	0.364608	0.122892	1	notDE
TNFRSF25	4263	0.629765	0.630662	2.56	0.0281923	1	notDE
TRIM29	10040	0.627389	0.628826	1.9454	0.0443941	1	notDE
DBH-AS1	2139	0.626293	0.626794	3.41847	0.0903326	1	notDE
LINC01693	2393	0.623756	0.628724	0.188514	0.0838971	1	notDE
NR1H3	4534	0.62126	0.621791	3.26012	0.0347025	1	notDE
CORO7	8793	0.620328	0.620854	3.24553	0.0601266	1	notDE
KCNN4	3123	0.618371	0.618446	5.99524	0.00734177	0.462636	notDE
CTSD	5697	0.617772	0.617777	9.85486	0.058921	1	notDE
MEIS3	5126	0.617608	0.618367	2.73861	0.0526791	1	notDE
KLHL30	3780	0.615504	0.618886	0.758791	0.0683717	1	notDE
NOX5	12530	0.614274	0.61454	4.18546	0.0343514	1	notDE
HLA-B	4623	0.614221	0.614231	8.85879	0.0155058	0.821378	notDE
GRN	3524	0.614149	0.614162	8.67092	0.00339019	0.268309	notDE
KLRC2	1506	0.613987	0.615507	1.75179	0.0720444	1	notDE
PCSK4	3792	0.613976	0.614754	2.67201	0.0473572	1	notDE
IFITM10	4792	0.613698	0.614688	3.34361	0.0837505	1	notDE
RGS14	3705	0.612991	0.613477	3.31218	0.027395	1	notDE
S100P	471	0.612948	0.613645	3.54561	0.157902	1	notDE
SLC19A1	11235	0.61196	0.613344	1.8471	0.0565292	1	notDE
ZFYVE28	9612	0.611188	0.611261	6.03195	0.00878588	0.533411	notDE
AIF1L	5299	0.609805	0.610041	4.36597	0.0318698	1	notDE
CRACD	8704	0.609725	0.609884	5.00755	0.0814043	1	notDE
RAB26	2488	0.609397	0.611423	1.34797	0.101582	1	notDE
LAMA5	14291	0.608814	0.608822	9.23604	0.0291626	1	notDE
MTCL1	12770	0.608609	0.608665	6.41746	0.00865258	0.530912	notDE
ATP8A1	11199	0.60748	0.608113	3.00984	0.0726268	1	notDE
NREP	9308	0.60693	0.609116	1.20704	0.102966	1	notDE
IRF2BPL	4166	0.605226	0.605262	7.07991	0.0144953	0.789876	notDE
FCGRT	4052	0.60422	0.604392	4.87235	0.0177698	0.91223	notDE
SPARC	4641	0.603439	0.604374	2.37255	0.05279	1	notDE
SORBS1	10951	0.603029	0.604188	2.13991	0.0781822	1	notDE
CSMD3	20407	0.602635	0.606047	0.605232	0.178388	1	notDE
HTRA3	3319	0.602153	0.60363	1.84833	0.0567013	1	notDE
PYCARD	1660	0.601617	0.604629	0.782219	0.118085	1	notDE
PTP4A3	3692	0.600113	0.601405	2.08941	0.0949611	1	notDE
COL4A6	9282	0.599521	0.601312	1.4531	0.100513	1	notDE
SLC22A18	5231	0.599294	0.599728	3.42752	0.0653923	1	notDE
PHETA1	3361	0.599072	0.59927	4.66421	0.0217692	1	notDE
GAA	5236	0.598407	0.598474	6.12715	0.0146822	0.796792	notDE
LLGL2	7939	0.597755	0.598053	3.97794	0.0603047	1	notDE
ABCC6	6908	0.597581	0.599227	1.64433	0.0741243	1	notDE
CACNG6	2501	0.596815	0.599387	1.03371	0.108991	1	notDE
GYG2	3621	0.596504	0.597249	2.74877	0.0831571	1	notDE
CACFD1	3520	0.596474	0.596787	4.02955	0.0514629	1	notDE
APOBEC3F	5215	0.59462	0.595086	3.34059	0.0367059	1	notDE
TJP3	3964	0.593877	0.596058	1.25726	0.0791678	1	notDE
KCNAB2	17362	0.593801	0.593991	4.68216	0.0296751	1	notDE
C1QTNF3	4547	0.593412	0.596649	0.674534	0.110986	1	notDE
B3GNT3	2769	0.593208	0.594134	2.3512	0.0738006	1	notDE
BDH2	5213	0.592953	0.593211	4.22106	0.04983	1	notDE
EFNB3	3216	0.591021	0.595019	0.357105	0.124614	1	notDE
WNT9A	4005	0.590449	0.590745	3.98775	0.101643	1	notDE
FAM89B	1458	0.588692	0.589306	3.17523	0.0943777	1	notDE
DBNDD1	4462	0.588501	0.589068	3.07894	0.0772449	1	notDE
B4GALNT4	4059	0.588213	0.588364	4.96724	0.0903631	1	notDE
ADGRF1	12383	0.586373	0.586466	5.90801	0.136012	1	notDE
APBB1	5199	0.586328	0.586468	5.09307	0.0282909	1	notDE
NAT8L	6056	0.586117	0.586546	3.48514	0.0757468	1	notDE
MLXIPL	4815	0.585633	0.58607	3.46648	0.0473427	1	notDE
CA11	1946	0.5856	0.586105	3.23039	0.0658387	1	notDE
ATP6V0D1-DT	4828	0.584541	0.587424	0.814649	0.106937	1	notDE
GALNT9	7209	0.583671	0.585594	1.62928	0.134411	1	notDE
FADS2	10553	0.583178	0.583189	8.718	0.0562458	1	notDE
EFNA4	1257	0.582799	0.583448	2.86831	0.0378611	1	notDE
DENND2A	5175	0.582413	0.583068	3.00937	0.0765995	1	notDE
SLC34A3	2304	0.581951	0.583192	1.93834	0.12681	1	notDE
MORC4	6019	0.581869	0.581887	8.11354	0.030213	1	notDE
PLXNA1	11235	0.581288	0.581302	8.31379	0.0593631	1	notDE
ZNF618	10386	0.580971	0.581087	5.32586	0.080138	1	notDE
LMX1B	6345	0.580472	0.582801	1.03045	0.16416	1	notDE
LOXL4	3597	0.579984	0.580022	6.81282	0.0728196	1	notDE
PPP2R2C	9366	0.57837	0.579069	2.70518	0.136239	1	notDE
ABCA7	9591	0.57748	0.577622	5.07994	0.0362188	1	notDE
SCARF2	3572	0.577094	0.578536	1.98606	0.136801	1	notDE
COL18A1	8464	0.577083	0.577115	7.17424	0.0636132	1	notDE
EBI3	1256	0.577028	0.579511	1.00311	0.1296	1	notDE
RASSF10	2804	0.575078	0.57972	0.122038	0.153625	1	notDE
TMC6	11730	0.574181	0.574276	5.62029	0.0205079	1	notDE
HAS2	4240	0.573722	0.573971	4.24548	0.125599	1	notDE
LASTR	5307	0.573587	0.574352	2.62014	0.129754	1	notDE
H6PD	9322	0.573539	0.573579	6.96924	0.102679	1	notDE
TMEM229B	6363	0.573307	0.574022	2.78553	0.101557	1	notDE
TGM5	3684	0.571517	0.572313	2.55666	0.102	1	notDE
SPN	7382	0.571122	0.572459	1.83226	0.127569	1	notDE
P3H4	3683	0.570336	0.570586	4.16344	0.0732099	1	notDE
ASAP3	4988	0.570142	0.570386	4.25657	0.049841	1	notDE
SPINT2	5085	0.570086	0.570142	6.29832	0.0396396	1	notDE
JAG2	6396	0.569478	0.569884	3.47584	0.0625405	1	notDE
ADAM8	4763	0.569407	0.569453	6.57702	0.081278	1	notDE
ABCA2	11500	0.568916	0.568986	6.06555	0.0852934	1	notDE
SEMA6C	5776	0.568879	0.569351	3.31422	0.0596441	1	notDE
PLXNB3	7007	0.568558	0.568647	5.63753	0.11648	1	notDE
OAS1	13021	0.568483	0.569132	2.84135	0.0949949	1	notDE
C1QTNF6	7144	0.568368	0.568835	3.29975	0.079143	1	notDE
EGFL7	2564	0.567087	0.567329	4.27373	0.0938436	1	notDE
SEMA6B	4710	0.567015	0.567049	7.05499	0.0221079	1	notDE
ADAM19	7704	0.566967	0.567008	6.75481	0.112774	1	notDE
MTARC1	14186	0.565809	0.567012	1.9575	0.109285	1	notDE
MIR34AHG	8702	0.5655	0.566739	1.91574	0.118346	1	notDE
DYRK1B	3192	0.564613	0.564718	5.39402	0.0701822	1	notDE
TTLL1	1868	0.56441	0.565639	1.92791	0.103845	1	notDE
DCBLD1	6819	0.564233	0.564329	5.54216	0.0645023	1	notDE
SLC30A3	5766	0.563691	0.56535	1.56403	0.155219	1	notDE
CFP	5617	0.563432	0.564112	2.72189	0.093684	1	notDE
CYP39A1	3111	0.563204	0.564181	2.30964	0.11522	1	notDE
SCEL	4205	0.562717	0.566832	0.362324	0.169782	1	notDE
UBA7	4550	0.56239	0.562527	5.16461	0.100387	1	notDE
KCNQ4	4408	0.561613	0.563394	1.43217	0.147429	1	notDE
B4GALNT1	7888	0.561559	0.562362	2.57534	0.14442	1	notDE
PRSS2	1259	0.56119	0.561645	3.37675	0.193045	1	notDE
HCP5	11058	0.559217	0.559714	3.17495	0.118886	1	notDE
IGFN1	12117	0.558954	0.56013	2.36458	0.177729	1	notDE
BAHCC1	13491	0.558302	0.558377	5.87802	0.0914061	1	notDE
ARRB1	9888	0.556519	0.556683	4.7811	0.0825252	1	notDE
ZNF837	2046	0.555695	0.557069	1.77949	0.127597	1	notDE
AKAP6	19726	0.55567	0.557104	1.63197	0.157807	1	notDE
PADI3	3189	0.555394	0.557951	0.919242	0.174815	1	notDE
LINC02562	1033	0.555314	0.558214	0.686371	0.178396	1	notDE
ZSWIM5	6095	0.555285	0.556671	1.69318	0.143014	1	notDE
ALDH1A3	5335	0.552948	0.554111	2.0004	0.131762	1	notDE
PROX1-AS1	10293	0.552756	0.555992	0.570261	0.17046	1	notDE
ZCCHC24	5048	0.55156	0.551626	6.0829	0.0913616	1	notDE
SSC5D	7315	0.551413	0.553276	1.42325	0.169316	1	notDE
SPTB	14796	0.550935	0.551475	2.97385	0.128689	1	notDE
SPINT1	3542	0.550417	0.550557	5.01928	0.0720638	1	notDE
SLC16A2	4292	0.550127	0.550334	4.36923	0.105791	1	notDE
PDGFD	4263	0.549748	0.55101	1.84775	0.157701	1	notDE
PIK3CG	7765	0.548838	0.549574	2.53096	0.150243	1	notDE
TOX2	3235	0.547504	0.547577	5.99499	0.105525	1	notDE
NRG2	4601	0.547234	0.548074	2.40704	0.135653	1	notDE
PXDN	11266	0.546908	0.546917	8.97601	0.12064	1	notDE
CACNB3	7153	0.546786	0.546969	4.55137	0.0924063	1	notDE
LGALS3BP	3422	0.546208	0.546215	9.36105	0.0477213	1	notDE
POLRMTP1	3668	0.546169	0.548917	0.797527	0.15938	1	notDE
ATP9A	8073	0.54588	0.545965	5.79539	0.154994	1	notDE
SPANXB1	466	0.545217	0.545292	6.43258	0.187572	1	notDE
SIGIRR	3496	0.543809	0.544084	3.97056	0.111912	1	notDE
RNF112	3652	0.543258	0.544847	1.63557	0.172412	1	notDE
TMC8	5459	0.543197	0.543637	3.33632	0.114632	1	notDE
KIAA0895L	4783	0.543163	0.543354	4.51024	0.0927401	1	notDE
IFI27	4144	0.542939	0.543346	3.35765	0.205514	1	notDE
HLA-F	4315	0.542911	0.543893	2.18532	0.152934	1	notDE
GLI2	7720	0.542524	0.543238	2.61294	0.161374	1	notDE
CHKB-CPT1B	5022	0.540487	0.543588	0.572217	0.193808	1	notDE
TMEM38A	2987	0.54028	0.540533	4.0533	0.136698	1	notDE
MXRA8	3622	0.539644	0.539725	5.74491	0.0777842	1	notDE
MANSC1	5716	0.538825	0.539082	4.12947	0.138618	1	notDE
IQCD	2460	0.538512	0.53952	2.16984	0.143094	1	notDE
LZTS2	6547	0.538293	0.538342	6.39112	0.102879	1	notDE
GNAO1	14555	0.53767	0.537967	3.83707	0.139887	1	notDE
NR2F6	2655	0.536131	0.536218	5.56689	0.148533	1	notDE
SLCO4A1	3991	0.536041	0.53607	7.1987	0.0887206	1	notDE
PCSK9	5711	0.53557	0.535668	5.59591	0.132137	1	notDE
MSI2	22248	0.535467	0.535567	5.37973	0.13553	1	notDE
DSTNP1	465	0.535363	0.539283	0.24966	0.202312	1	notDE
C1RL	4979	0.53407	0.534405	3.74796	0.153603	1	notDE
NTNG2	5039	0.533508	0.534941	1.76522	0.163278	1	notDE
RXRA	12077	0.533382	0.533433	6.39357	0.105825	1	notDE
KCNS3	3128	0.533032	0.533295	3.96884	0.15079	1	notDE
SPP1	7250	0.532984	0.534025	2.39249	0.175764	1	notDE
PCDHB15	3971	0.532618	0.535359	0.742076	0.191039	1	notDE
HYAL2	4421	0.531582	0.531741	4.71886	0.113162	1	notDE
PAPPA	11585	0.53129	0.531925	2.7471	0.174919	1	notDE
PRR12	7554	0.530719	0.530758	6.74729	0.161562	1	notDE
SNAI3	1740	0.53021	0.534416	0.169579	0.201037	1	notDE
OBSL1	9716	0.530053	0.530112	6.23089	0.145972	1	notDE
SYT13	5445	0.529657	0.53401	0.0990613	0.202579	1	notDE
SEMA3F	4826	0.529236	0.529518	3.90452	0.18886	1	notDE
CBX2	5671	0.529216	0.529323	5.28066	0.125063	1	notDE
ITPKB	7072	0.529163	0.529295	4.98317	0.16477	1	notDE
MUC1	2401	0.529125	0.529218	5.46951	0.111263	1	notDE
LCTL	3644	0.527585	0.530059	0.892227	0.198923	1	notDE
CITED4	1310	0.527073	0.52992	0.765173	0.204233	1	notDE
B4GAT1	2007	0.527022	0.527226	4.34913	0.137504	1	notDE
PLA2R1	15362	0.526753	0.527461	2.58821	0.342163	1	notDE
IMPG2	8352	0.526567	0.53016	0.316713	0.213885	1	notDE
DBN1	5119	0.526515	0.526542	7.23706	0.138273	1	notDE
PPFIA4	9718	0.526339	0.526552	4.2601	0.162894	1	notDE
TMEM86A	4243	0.526228	0.5273	1.9548	0.242134	1	notDE
MDK	2182	0.526078	0.526128	6.32465	0.172418	1	notDE
FAM20C	5054	0.526069	0.526129	6.16931	0.130442	1	notDE
P2RX6	3787	0.525988	0.527698	1.43146	0.197786	1	notDE
THAP8	1803	0.525717	0.526634	2.18355	0.185446	1	notDE
C2CD4C	3099	0.525604	0.527007	1.65347	0.172013	1	notDE
SPACA9	2823	0.525459	0.526868	1.60305	0.204503	1	notDE
TRIM22	5944	0.524504	0.525026	3.19164	0.202899	1	notDE
ARHGEF16	5324	0.52366	0.52521	1.59489	0.216214	1	notDE
SLC4A11	4319	0.523436	0.523494	6.16276	0.171643	1	notDE
PTK7	8985	0.522522	0.522794	3.9986	0.194282	1	notDE
SVIL2P	3232	0.521943	0.524945	0.522546	0.255563	1	notDE
FAM83A	6317	0.52164	0.524819	0.525351	0.220637	1	notDE
MX2	14562	0.521127	0.522216	1.95771	0.216712	1	notDE
LINC01561	2176	0.520501	0.523101	0.732677	0.211244	1	notDE
MEX3A	6591	0.520021	0.520226	4.33134	0.178115	1	notDE
CELSR2	12830	0.518891	0.518977	5.55232	0.203364	1	notDE
ID1	1233	0.517187	0.517295	5.78649	0.212409	1	notDE
TNFRSF1B	3778	0.516969	0.517191	4.21047	0.17465	1	notDE
CACNA2D4	7463	0.516283	0.516375	5.56167	0.219368	1	notDE
MLPH	7435	0.515248	0.51527	7.51391	0.184504	1	notDE
RTP4	1501	0.514931	0.516808	1.2267	0.2207	1	notDE
TRIM54	2727	0.513834	0.515197	1.80036	0.217482	1	notDE
PNPLA7	9845	0.512921	0.513507	2.86721	0.210651	1	notDE
B3GALT4	2365	0.512252	0.514005	1.2721	0.223359	1	notDE
PEX11B	1718	0.511991	0.512292	3.76978	0.212544	1	notDE
NOL4L	9707	0.511872	0.511988	5.12987	0.209931	1	notDE
SREBF1	8234	0.511825	0.511847	7.53068	0.206544	1	notDE
LINC01145	6056	0.511315	0.513406	1.04804	0.225868	1	notDE
RHBDF2	7055	0.510974	0.511046	5.80303	0.190763	1	notDE
SVIL	12536	0.510384	0.510403	7.82551	0.227399	1	notDE
RASSF2	5722	0.510234	0.510407	4.73442	0.216838	1	notDE
NIPSNAP1	2983	0.510052	0.510163	5.25065	0.208814	1	notDE
ST3GAL5	16300	0.508908	0.509141	4.10638	0.218923	1	notDE
SOD3	2018	0.508906	0.508991	5.56103	0.215392	1	notDE
SUFU	6880	0.508649	0.508735	5.52967	0.201365	1	notDE
DDR1	9122	0.507894	0.507947	6.22865	0.211849	1	notDE
PAQR6	2531	0.50684	0.507251	3.31048	0.230342	1	notDE
AQP1	3261	0.50649	0.508154	1.33309	0.233505	1	notDE
CELSR1	16045	0.505839	0.505934	5.36604	0.234901	1	notDE
APOL3	5905	0.505144	0.505349	4.30414	0.228964	1	notDE
ZNF497	3897	0.504749	0.507189	0.767991	0.238378	1	notDE
GAS6-AS1	7169	0.504344	0.50576	1.63527	0.239584	1	notDE
TSKU	4013	0.502411	0.50253	5.01868	0.239663	1	notDE
SH2D2A	2498	0.502351	0.505422	0.481426	0.243137	1	notDE
CCDC40	9961	0.502344	0.503117	2.37842	0.241371	1	notDE
GRINA	2529	0.502122	0.502139	7.94938	0.241462	1	notDE
SLC9A3R1	2339	0.501915	0.50194	7.34108	0.244284	1	notDE
GLMP	3471	0.501889	0.501958	5.82813	0.238931	1	notDE
FAM227A	10779	0.501574	0.502888	1.63685	0.245415	1	notDE
COL4A5	11871	0.501431	0.501556	5.12469	0.246129	1	notDE
NAPRT	2837	0.501037	0.501344	3.82494	0.246317	1	notDE
ABTB1	6155	0.500677	0.500787	5.13297	0.247107	1	notDE
ZSCAN2	4878	0.50022	0.50075	2.96849	0.247441	1	notDE
SLC44A5	6299	0.500041	0.500357	3.64073	0.249111	1	notDE
DNM1	10748	0.499447	0.499611	4.68817	0.674888	1	notDE
MAL2	3438	0.499091	0.499312	4.15889	0.252031	1	notDE
HR	7964	0.498835	0.499629	2.3733	0.250852	1	notDE
TSPYL5	4441	0.498792	0.498995	4.34397	0.253543	1	notDE
PDZD7	6602	0.498641	0.499331	2.52875	0.251945	1	notDE
HLA-H	1096	0.49862	0.498847	4.10667	0.254678	1	notDE
PLXNA2	13845	0.497786	0.497832	6.37645	0.256085	1	notDE
TMEM8B	16221	0.497267	0.497848	2.78536	0.255641	1	notDE
SPEG	17066	0.497265	0.497455	4.51905	0.259292	1	notDE
FAM13C	6752	0.496445	0.497856	1.48462	0.348091	1	notDE
ZNF414	2761	0.495973	0.496292	3.60363	0.258683	1	notDE
TNFRSF14	6214	0.495126	0.495498	3.42481	0.266053	1	notDE
CD82	4039	0.494725	0.494753	7.08667	0.279484	1	notDE
EFR3B	10643	0.493777	0.494832	2.0076	0.264794	1	notDE
SLC2A12	5572	0.493507	0.493749	3.99918	0.263085	1	notDE
ENTPD3	3586	0.493326	0.493972	2.64315	0.26087	1	notDE
CLU	6285	0.49216	0.492196	6.84784	0.300541	1	notDE
PCDH18	6686	0.491668	0.493026	1.5483	0.261179	1	notDE
ANO8	5005	0.491566	0.491654	5.44166	0.278626	1	notDE
RAB20	1507	0.49154	0.491967	3.30624	0.270267	1	notDE
PSKH1	3993	0.491409	0.491527	5.0218	0.287123	1	notDE
PCDH1	5924	0.491385	0.491803	3.41295	0.270728	1	notDE
ZNF358	2083	0.490416	0.490575	4.62743	0.273224	1	notDE
CD99L2	5763	0.489172	0.489192	7.76138	0.289672	1	notDE
FAM234A	6132	0.488922	0.488993	5.74295	0.303729	1	notDE
SLC37A1	6854	0.487166	0.487408	3.9824	0.590091	1	notDE
COL5A1	11160	0.486924	0.486943	7.61615	0.294385	1	notDE
KRT19	2336	0.486255	0.486271	7.88992	0.306565	1	notDE
UNC13A	11180	0.48612	0.486614	2.90938	0.286281	1	notDE
PTPRJ	9603	0.484761	0.484783	7.61515	0.291405	1	notDE
ISM1	3090	0.483666	0.484091	3.26499	0.572095	1	notDE
SSH3	3611	0.482322	0.482523	4.26155	0.34355	1	notDE
MEGF8	11372	0.482289	0.48239	5.24072	0.322484	1	notDE
PRR7	1753	0.48219	0.482589	3.45393	0.288889	1	notDE
TSBP1-AS1	9247	0.481845	0.483495	1.28034	0.289458	1	notDE
GALNT12	3166	0.48175	0.483545	1.23518	0.277627	1	notDE
KREMEN2	2342	0.481456	0.48467	0.438643	0.273766	1	notDE
SEL1L3	7483	0.481258	0.481369	5.09483	0.290503	1	notDE
TMEM255B	7301	0.480577	0.480711	4.84119	0.339555	1	notDE
C1orf147	2096	0.479942	0.483623	0.18455	0.27381	1	notDE
AK5	6948	0.479688	0.480671	1.9846	0.287865	1	notDE
MFSD3	1827	0.478123	0.478605	3.1001	0.303886	1	notDE
CMTM1	1465	0.477894	0.479871	1.01221	0.279455	1	notDE
HLA-A	2710	0.477686	0.477692	9.18383	0.383306	1	notDE
SCART1	8015	0.47768	0.478391	2.4365	0.289471	1	notDE
CLN3	9813	0.47742	0.481605	0.107599	0.285277	1	notDE
SPOCK3	4482	0.47677	0.478212	1.4328	0.285669	1	notDE
ABCC3	9615	0.476562	0.476606	6.39876	0.371649	1	notDE
LYZ	1724	0.47633	0.478325	1.00973	0.285862	1	notDE
MIR210HG	2324	0.476257	0.476708	3.01263	0.315759	1	notDE
WDR97	8980	0.476096	0.477299	1.71745	0.391647	1	notDE
DAPK2	13612	0.476007	0.476539	2.86071	0.798659	1	notDE
TCIRG1	4375	0.475805	0.475834	6.98436	0.353978	1	notDE
EBF4	3541	0.475801	0.476141	3.50186	0.330026	1	notDE
TP53INP1	5643	0.475006	0.475084	5.57844	0.327365	1	notDE
OTX1	4833	0.474824	0.476371	1.39409	0.308417	1	notDE
PLCG2	13375	0.473869	0.474046	4.38269	0.323969	1	notDE
ALDH3B1	6622	0.4736	0.473698	5.23775	0.367919	1	notDE
COL6A3	21516	0.473371	0.473798	3.18489	0.308376	1	notDE
REEP2	3244	0.472707	0.472954	3.97849	0.354072	1	notDE
CALHM2	3108	0.472257	0.47243	4.37594	0.379665	1	notDE
OCEL1	1858	0.471559	0.471791	3.96062	0.350488	1	notDE
TRAPPC9	9655	0.471157	0.47135	4.17593	0.36288	1	notDE
ACSF2	5797	0.471044	0.471153	5.21777	0.666621	1	notDE
HCN2	3420	0.470308	0.471246	2.47968	0.294788	1	notDE
PCDHB14	4417	0.470268	0.470655	3.21717	0.334553	1	notDE
SEMA3G	5047	0.470134	0.471499	1.5124	0.312006	1	notDE
NME3	1242	0.469784	0.47022	3.05478	0.32791	1	notDE
TSPOAP1	11389	0.469643	0.46989	4.03538	0.367962	1	notDE
DNAJC22	5144	0.469322	0.469501	4.58404	0.506492	1	notDE
ALDH3A2	15331	0.469317	0.469345	7.02014	0.419192	1	notDE
CLSTN3	6730	0.46925	0.469301	6.2249	0.434568	1	notDE
SBK3	1520	0.468704	0.46952	2.24011	0.413876	1	notDE
TPCN1	8728	0.468553	0.468585	6.97877	0.432436	1	notDE
TNFSF10	3441	0.468475	0.468917	3.22359	0.308447	1	notDE
MMP17	4001	0.468251	0.469068	2.24664	0.373452	1	notDE
GPER1	3123	0.467918	0.468259	3.4013	0.35703	1	notDE
SLC25A29	7446	0.467832	0.467949	4.98544	0.415227	1	notDE
C15orf62	2470	0.467593	0.468402	2.2162	0.315252	1	notDE
PROS1	5270	0.467497	0.467594	5.22977	0.324876	1	notDE
ZNF865	3763	0.466901	0.46701	5.03927	0.391968	1	notDE
C4orf48	532	0.46667	0.467218	3.22902	0.330555	1	notDE
NPR1	4952	0.46608	0.467179	1.77742	0.394315	1	notDE
COL9A3	4841	0.466	0.468214	0.862366	0.30021	1	notDE
GPR153	4198	0.46577	0.465809	6.6059	0.39277	1	notDE
NES	5568	0.465281	0.465306	7.30721	0.420419	1	notDE
BMP1	7067	0.46517	0.465226	5.99266	0.420982	1	notDE
LAMB2	6865	0.464559	0.464569	8.47414	0.452497	1	notDE
HSPG2	18118	0.464073	0.464121	6.22982	0.320191	1	notDE
CYBA	4161	0.463992	0.464032	6.51963	0.374398	1	notDE
PRAG1	4845	0.46322	0.463238	7.62371	0.354507	1	notDE
LINC01963	3148	0.46318	0.46341	4.00174	0.357119	1	notDE
IQSEC2	14927	0.462709	0.46274	7.02515	0.377265	1	notDE
ADCK1	5293	0.461984	0.463715	1.14591	0.333379	1	notDE
SEZ6L2	4113	0.46152	0.461585	5.7976	0.44303	1	notDE
SLC12A7	6004	0.461151	0.461209	5.97008	0.409317	1	notDE
ARHGEF10L	7954	0.460601	0.460894	3.64108	0.401901	1	notDE
CCDC106	2709	0.460287	0.460474	4.28851	0.386822	1	notDE
NUDT18	1754	0.459843	0.46076	1.9117	0.336276	1	notDE
COL6A2	5334	0.459598	0.459629	6.88968	0.388704	1	notDE
BSG	4418	0.459301	0.459304	10.0477	0.435735	1	notDE
ECH1	2303	0.459171	0.459246	5.55623	0.36082	1	notDE
EGLN3	7363	0.458764	0.459007	4.01892	0.441659	1	notDE
MTX1P1	838	0.458636	0.459384	2.28696	0.362448	1	notDE
EMB	5240	0.45815	0.45853	3.4867	0.338327	1	notDE
HLA-C	2507	0.457894	0.457908	7.99862	0.523842	1	notDE
DBH	2746	0.457076	0.457781	2.36418	0.591018	1	notDE
ARHGAP27P1-BPTFP1-KPNA2P3	3038	0.456965	0.458679	1.09129	0.337668	1	notDE
GBP4	6141	0.456915	0.457298	3.27588	0.324364	1	notDE
CSF1	5238	0.456817	0.456826	8.55807	0.417273	1	notDE
SLC43A2	10605	0.456247	0.456534	4.11103	0.427765	1	notDE
CRACR2B	4224	0.45556	0.455842	3.70325	0.388148	1	notDE
SPNS2	4068	0.455124	0.455191	5.75184	0.3541	1	notDE
CACNG7	2866	0.454968	0.455131	4.48321	0.421187	1	notDE
SLCO4A1-AS1	1534	0.454808	0.454902	5.26804	0.399867	1	notDE
RAB3A	1786	0.454513	0.455731	1.68189	0.363866	1	notDE
EHMT2	7289	0.454119	0.45417	6.12961	0.638251	1	notDE
ICAM1	3448	0.453958	0.454004	6.26588	0.414987	1	notDE
RIMKLA	10638	0.453193	0.453563	3.21985	0.373248	1	notDE
GLI4	3057	0.452141	0.452577	3.17908	0.407046	1	notDE
LYPLA2	2021	0.452013	0.452093	5.58909	0.421873	1	notDE
SIX5	3582	0.451419	0.451969	2.70507	0.404087	1	notDE
FGFBP1	1351	0.45063	0.45275	0.901585	0.331158	1	notDE
ZKSCAN7	4208	0.450413	0.453619	0.266452	0.323025	1	notDE
FASN	9321	0.450331	0.450336	9.43712	0.501619	1	notDE
ELF3	7186	0.450297	0.450679	3.2902	0.359614	1	notDE
PCDHGB1	4772	0.449698	0.449972	3.70689	0.341712	1	notDE
KIF3C	6401	0.449016	0.449073	5.98031	0.601999	1	notDE
AGRN	10761	0.448883	0.448897	8.02073	0.533565	1	notDE
PAQR8	5034	0.448626	0.448885	3.77894	0.386985	1	notDE
SCARA3	4029	0.448243	0.448426	4.37335	0.618811	1	notDE
STAG3	8736	0.448103	0.450336	0.786995	0.331294	1	notDE
RGL3	4344	0.448017	0.448167	4.6316	0.504261	1	notDE
CA12	6998	0.447605	0.447692	5.32285	0.469946	1	notDE
LMNTD2	2898	0.447446	0.447863	3.08364	0.408599	1	notDE
C20orf96	1730	0.4473	0.447552	3.77663	0.452323	1	notDE
TET1	9612	0.447138	0.448107	1.99287	0.338779	1	notDE
YPEL3	3181	0.446687	0.446803	4.98263	0.500773	1	notDE
NMNAT2	6943	0.44626	0.446333	5.66264	0.531403	1	notDE
FUZ	2953	0.445995	0.446919	1.99953	0.391756	1	notDE
TONSL	7081	0.445777	0.445828	6.07974	0.526995	1	notDE
PLAAT4	1300	0.445091	0.445244	4.5986	0.427529	1	notDE
SNCG	1264	0.444716	0.444897	4.23973	0.463854	1	notDE
STARD4-AS1	9263	0.444283	0.445488	1.62775	0.327685	1	notDE
NINJ2	1858	0.444141	0.444485	3.34801	0.380366	1	notDE
SH3PXD2A	12035	0.443447	0.44346	8.26877	0.396433	1	notDE
TNK1	3860	0.442804	0.443343	2.75322	0.449668	1	notDE
IFITM2	1606	0.441995	0.442061	5.73855	0.417119	1	notDE
PCDHGA4	4887	0.441852	0.442509	2.38369	0.330499	1	notDE
SH3BP1	4890	0.441844	0.442466	2.59894	0.381229	1	notDE
SARDH	5118	0.441714	0.441917	4.193	0.414314	1	notDE
TMEM178A	2472	0.441423	0.44426	0.379096	0.347986	1	notDE
TMEM63A	10350	0.441102	0.441157	6.01392	0.555426	1	notDE
S100A4	946	0.44067	0.440678	8.70533	0.439821	1	notDE
SHISA4	1911	0.440127	0.440295	4.36594	0.499613	1	notDE
MFNG	3034	0.440118	0.440814	2.39349	0.566653	1	notDE
GPSM1	5138	0.440108	0.440191	5.39881	0.537237	1	notDE
NLGN3	14373	0.439932	0.440222	3.63564	0.52687	1	notDE
ZCCHC18	3385	0.439683	0.440537	2.07414	0.374073	1	notDE
MAP4K2	7645	0.43958	0.439718	4.70035	0.594842	1	notDE
PCDHGA10	6639	0.439299	0.441702	0.630959	0.3413	1	notDE
ZNF792	4414	0.439164	0.439369	4.10175	0.374944	1	notDE
CPVL	3336	0.438751	0.43884	5.25451	0.395372	1	notDE
RASSF9	5515	0.438263	0.438962	2.32835	0.48977	1	notDE
GAL3ST3	3649	0.438188	0.440019	1.0825	0.351985	1	notDE
SWSAP1	1703	0.438056	0.439596	1.22572	0.414092	1	notDE
NPC2	2584	0.437459	0.437477	7.57721	0.637164	1	notDE
PODNL1	4168	0.437272	0.439782	0.610736	0.370131	1	notDE
DNALI1	4456	0.436092	0.437128	1.82616	0.390735	1	notDE
PODXL	6893	0.43593	0.435937	9.12528	0.596688	1	notDE
EMC10	10749	0.435794	0.435905	4.92253	0.654586	1	notDE
THEMIS2	4621	0.435341	0.435666	3.43756	0.500013	1	notDE
SDC3	7065	0.434453	0.434491	6.48359	0.565417	1	notDE
MELTF	14808	0.433304	0.433373	5.60875	0.548283	1	notDE
ZBTB45	3006	0.433123	0.4333	4.23535	0.540234	1	notDE
ALDH16A1	4589	0.433021	0.433103	5.40807	0.507729	1	notDE
ROGDI	3613	0.431948	0.432851	2.00334	0.43928	1	notDE
PSD4	13442	0.431738	0.432359	2.53318	0.47451	1	notDE
SYNGR1	6940	0.43149	0.432017	2.72696	0.414592	1	notDE
S1PR2	3643	0.431029	0.431559	2.71861	0.587103	1	notDE
CYSRT1	1301	0.430616	0.431548	2.1412	0.42914	1	notDE
PLCD4	5777	0.430266	0.431631	1.36987	0.393983	1	notDE
INF2	13627	0.430225	0.430238	7.99019	0.583929	1	notDE
SUOX	5008	0.430172	0.430362	4.16369	0.574552	1	notDE
NFATC1	9068	0.429898	0.430733	2.15629	0.363515	1	notDE
EPHB4	6437	0.429445	0.429478	6.63267	0.782893	1	notDE
CCDC71	1791	0.42922	0.429382	4.37394	0.612545	1	notDE
ID3	1496	0.429209	0.429507	4.12296	0.444751	1	notDE
TNS2	7964	0.428813	0.428849	6.53214	0.71712	1	notDE
ERFL	2012	0.428723	0.431236	0.667037	0.381758	1	notDE
THEM6	3035	0.428641	0.428792	4.44129	0.455284	1	notDE
SCN5A	10028	0.428308	0.428332	7.30397	0.42177	1	notDE
LPCAT4	4702	0.428182	0.428214	6.71015	0.662607	1	notDE
DOK4	4786	0.427756	0.428056	3.50009	0.671216	1	notDE
EPOR	3077	0.427532	0.427754	3.93743	0.565135	1	notDE
HPS6	2688	0.427367	0.427477	4.89844	0.671122	1	notDE
C3	11577	0.427347	0.428297	2.11623	0.6451	1	notDE
KNDC1	23301	0.427221	0.428046	2.23051	0.464711	1	notDE
PACS2	13880	0.427013	0.427055	6.29011	0.698667	1	notDE
SHFL	4341	0.426641	0.426857	3.97147	0.554281	1	notDE
BATF	928	0.426577	0.428633	0.776839	0.505391	1	notDE
DNMT3A	13781	0.426514	0.42662	5.02408	0.637807	1	notDE
RNASET2	19532	0.425903	0.426164	3.73252	0.59505	1	notDE
TSPAN15	2651	0.425781	0.425945	4.33171	0.769064	1	notDE
RIMS3	7259	0.425756	0.426445	2.28514	0.377473	1	notDE
TBXAS1	6271	0.425363	0.425462	5.07307	0.997968	1	notDE
GRAMD1A	5906	0.425321	0.425379	5.84153	0.717185	1	notDE
C10orf90	5659	0.424905	0.427012	0.797389	0.455599	1	notDE
OBSCN	39568	0.424551	0.42485	3.48982	0.824895	1	notDE
RAB11B	2309	0.424544	0.42457	6.94563	0.549834	1	notDE
TRAPPC6A	933	0.424037	0.426762	0.46188	0.384709	1	notDE
ACADS	2609	0.423851	0.424151	3.41935	0.502955	1	notDE
FGF13	20737	0.422961	0.425601	0.461728	0.357962	1	notDE
TSNARE1	4339	0.422602	0.422834	3.75982	0.461493	1	notDE
SAP30L-AS1	12934	0.422431	0.422748	3.49215	0.354474	1	notDE
SIPA1	4652	0.421574	0.421633	5.81741	0.535446	1	notDE
POLRMT	5060	0.421371	0.421459	5.33239	0.519861	1	notDE
ABHD8	2162	0.421266	0.421389	4.72787	0.528404	1	notDE
IFI6	936	0.421157	0.421504	3.21598	0.54446	1	notDE
AGAP2-AS1	1500	0.420963	0.421516	2.6068	0.44998	1	notDE
KLF13	9429	0.420917	0.420954	6.4539	0.606873	1	notDE
TIMP1	1446	0.420894	0.4209	9.09456	0.723483	1	notDE
RHBDF1	4914	0.420177	0.420221	6.22929	0.791828	1	notDE
SLC9A7P1	3311	0.4196	0.422304	0.484642	0.390984	1	notDE
MNX1	4214	0.419585	0.421516	1.0283	0.413296	1	notDE
GRIN1	10233	0.419238	0.421917	0.515888	0.406738	1	notDE
HSPA12B	3133	0.418915	0.420996	0.884223	0.404172	1	notDE
SLITRK5	21942	0.418564	0.418831	3.63045	0.558026	1	notDE
PGAP3	3619	0.418082	0.418456	3.12859	0.859289	1	notDE
INPP5J	4823	0.418067	0.41871	2.41633	0.505933	1	notDE
PDGFB	3992	0.417694	0.418101	3.15881	0.58318	1	notDE
LRRC75B	3422	0.417239	0.418159	1.82228	0.713768	1	notDE
TC2N	6152	0.417065	0.417829	2.13899	0.419115	1	notDE
IL17RD	9561	0.415957	0.416041	5.28948	0.4064	1	notDE
TMEM102	2137	0.415441	0.416189	2.14267	0.507844	1	notDE
CRTC1	6964	0.415098	0.41517	5.48694	0.752443	1	notDE
FADD	1708	0.414992	0.41524	3.66392	0.602139	1	notDE
PGGHG	5269	0.414029	0.414191	4.32797	0.572587	1	notDE
C1orf159	6322	0.414018	0.414223	4.01872	0.641497	1	notDE
TMEM121B	5071	0.414	0.416987	0.3231	0.451737	1	notDE
RNASEL	6125	0.413805	0.414482	2.25064	0.460243	1	notDE
RHBDL1	1879	0.413751	0.414376	2.51325	0.475429	1	notDE
ARHGEF19	3788	0.413392	0.413841	2.87599	0.56113	1	notDE
CARD19	3082	0.413127	0.413199	5.52768	0.738954	1	notDE
TBC1D3L	3505	0.412861	0.414792	0.870007	0.429756	1	notDE
GSDMD	5085	0.412834	0.412902	5.5242	0.640736	1	notDE
LRP5L	4687	0.412718	0.413203	2.7932	0.848323	1	notDE
RAB3B	12780	0.412542	0.412837	3.43028	0.463	1	notDE
C16orf74	2181	0.412436	0.41486	0.614825	0.395841	1	notDE
RNF43	6329	0.412048	0.412809	2.14717	0.421375	1	notDE
TCF3	6090	0.411978	0.412	7.2103	0.837681	1	notDE
MAPK8IP3	11666	0.4118	0.411825	7.00277	0.66667	1	notDE
ZNF362	3384	0.411743	0.411891	4.50065	0.695972	1	notDE
KIF7	5446	0.411676	0.411987	3.36623	0.579419	1	notDE
PDK2	5471	0.411523	0.41164	4.81055	0.74737	1	notDE
PDK3	17456	0.411328	0.411434	4.97751	0.446818	1	notDE
LRFN3	5115	0.411271	0.411427	4.31542	0.680915	1	notDE
ADAM28	9318	0.410861	0.411398	2.67873	0.417118	1	notDE
TTC3P1	6081	0.410787	0.411663	1.84957	0.403851	1	notDE
MGAT5	8765	0.410525	0.410583	5.76088	0.576975	1	notDE
ASB13	3003	0.410315	0.410462	4.41987	0.702999	1	notDE
RBP5	3027	0.410235	0.410865	2.42971	0.459308	1	notDE
RALGDS	7648	0.409569	0.409796	3.86045	0.874408	1	notDE
APCDD1L	4210	0.409274	0.409538	3.58872	0.531882	1	notDE
CLDN3	1274	0.409189	0.411133	0.792572	0.385131	1	notDE
CHMP6	2118	0.407816	0.408086	3.56479	0.86453	1	notDE
HSD11B1L	2991	0.407771	0.408995	1.41799	0.430715	1	notDE
COL7A1	11133	0.407345	0.407358	7.96825	0.787657	1	notDE
LGR5	5223	0.40717	0.409168	0.97266	0.391314	1	notDE
NPTXR	5830	0.406764	0.406908	4.45736	0.654412	1	notDE
FRMPD3	9615	0.406718	0.407114	2.98738	0.564848	1	notDE
F13A1	4554	0.406475	0.406526	6.13343	0.668016	1	notDE
MVP	6141	0.406111	0.406127	7.50646	0.749508	1	notDE
FN3K	3831	0.405822	0.406177	3.32943	0.484231	1	notDE
CYTH4	6099	0.405751	0.405929	4.18048	0.695757	1	notDE
SEMA4C	6264	0.405676	0.405785	4.91802	0.813712	1	notDE
GBA	3648	0.405672	0.405705	6.55848	0.647757	1	notDE
TSPAN14	17889	0.405266	0.405297	6.63703	0.900978	1	notDE
MXD4	6873	0.405247	0.405269	7.11496	0.82526	1	notDE
FZD3	13786	0.405243	0.405621	3.08222	0.484758	1	notDE
PFKL	8926	0.405236	0.40526	7.04769	0.825167	1	notDE
PATZ1	5807	0.405158	0.405263	4.96086	0.999897	1	notDE
HDAC11	5231	0.404868	0.405093	3.78445	0.977796	1	notDE
PSMG3-AS1	6436	0.404661	0.405012	3.16182	0.619291	1	notDE
PRSS22	2384	0.404264	0.404815	2.6142	0.485413	1	notDE
FBXL19	4865	0.403805	0.403884	5.31089	0.743751	1	notDE
CREB3L3	2648	0.403722	0.404944	1.33091	0.4493	1	notDE
SNTB1	6794	0.403708	0.403839	4.63302	0.673638	1	notDE
PYROXD2	3865	0.402688	0.402834	4.43556	0.747047	1	notDE
IDH2	2787	0.402302	0.402416	4.93934	0.972314	1	notDE
NPIPB3	4717	0.401957	0.403299	1.34151	0.455711	1	notDE
ST3GAL1	8852	0.401952	0.401997	6.18224	0.885351	1	notDE
HOGA1	4148	0.40193	0.403773	0.86572	0.421672	1	notDE
MPG	1497	0.401874	0.40199	4.74629	0.712869	1	notDE
CBLN3	2692	0.401849	0.404836	0.411926	0.451452	1	notDE
SCD	5245	0.40169	0.401692	10.1579	0.86043	1	notDE
CEP68	8623	0.401358	0.401589	3.75342	0.599974	1	notDE
C8orf82	3001	0.400732	0.400867	4.53334	0.558578	1	notDE
ANKH	12695	0.400513	0.400549	6.44036	0.735833	1	notDE
TANGO2	7395	0.400142	0.400354	3.82184	0.683506	1	notDE
LMTK3	6125	0.40013	0.400525	2.99785	0.915011	1	notDE
MROH6	4204	0.399987	0.400264	3.73714	0.514867	1	notDE
PIGQ	7856	0.399932	0.400053	4.69902	0.71911	1	notDE
CHPF	3703	0.399518	0.39958	5.60442	0.692061	1	notDE
DGAT1	4131	0.399389	0.399497	4.90499	0.711698	1	notDE
KIFC2	4447	0.399146	0.399268	4.67921	0.723524	1	notDE
FANK1	3359	0.399126	0.400212	1.60696	0.492562	1	notDE
SH3BP2	13918	0.398922	0.398945	7.10068	0.86629	1	notDE
ALDOA	3829	0.398666	0.399101	2.94712	0.548758	1	notDE
ENPP1	11423	0.398395	0.398418	7.18665	0.508001	1	notDE
NUP210	13322	0.398322	0.398396	5.52029	0.640346	1	notDE
ANTKMT	1912	0.398302	0.398698	3.08539	0.536545	1	notDE
DPYSL3	7179	0.398017	0.398175	4.27894	0.537712	1	notDE
LZTS1	5706	0.397915	0.398706	2.02803	0.604214	1	notDE
GBGT1	4020	0.397667	0.400102	0.524814	0.483036	1	notDE
FOXP4	6429	0.397438	0.397462	7.0449	0.90446	1	notDE
CCDC24	3563	0.397235	0.397749	2.62356	0.870855	1	notDE
GUSBP11	7764	0.397166	0.397708	2.59572	0.723287	1	notDE
RAI1	9708	0.397106	0.397142	6.3898	0.619653	1	notDE
MYO18A	18978	0.39688	0.396897	7.55214	0.900913	1	notDE
BTN3A3	5658	0.396195	0.396331	4.62253	0.658021	1	notDE
ST14	4116	0.395769	0.397259	1.1972	0.4814	1	notDE
PCDHGA2	6720	0.395525	0.398242	0.418885	0.419533	1	notDE
PPL	7699	0.395466	0.395499	6.79366	0.517178	1	notDE
TCF7L1	4431	0.395216	0.395955	2.11212	0.514782	1	notDE
MINDY1	3622	0.395107	0.395223	4.74094	0.791157	1	notDE
PLOD1	5320	0.395058	0.395082	7.08631	0.872111	1	notDE
NOTCH3	9408	0.394154	0.394889	2.16343	0.790085	1	notDE
LINC00240	8418	0.394149	0.396589	0.530002	0.455368	1	notDE
HEXD	4541	0.393964	0.394078	4.78509	0.723561	1	notDE
ENDOG	1145	0.393845	0.39511	1.2817	0.458768	1	notDE
PITX2	5995	0.393842	0.394971	1.54868	0.577328	1	notDE
ARHGEF4	10613	0.393822	0.393962	4.3896	0.668983	1	notDE
PLEC	16992	0.393718	0.393719	11.0034	0.651088	1	notDE
MGAT5B	6438	0.393568	0.393688	4.72198	0.995339	1	notDE
TPGS1	3642	0.393467	0.393935	2.76278	0.57576	1	notDE
MYO15A	19944	0.392564	0.393877	1.27965	0.498242	1	notDE
PGAP6	4428	0.392417	0.392472	5.81856	0.859771	1	notDE
C11orf86	1195	0.392249	0.394332	0.791857	0.391038	1	notDE
LSS	7238	0.392081	0.392097	7.56091	0.815891	1	notDE
CDK5R2	2490	0.391973	0.392497	2.5136	0.584504	1	notDE
KRT86	2424	0.391914	0.392538	2.37612	0.524976	1	notDE
FAM102A	6573	0.391869	0.3919	6.54861	0.808326	1	notDE
IFI44L	11610	0.391761	0.392055	3.39612	0.530519	1	notDE
PLCD3	6748	0.391541	0.391561	7.22168	0.857499	1	notDE
ZMIZ1	10804	0.391092	0.3911	8.7591	0.499423	1	notDE
TMEM91	2487	0.390967	0.391935	1.69865	0.500804	1	notDE
FRMD8	4069	0.390856	0.390914	5.72617	0.807354	1	notDE
NRROS	2902	0.390385	0.390557	4.12799	0.997957	1	notDE
CYBC1	7237	0.390362	0.390416	5.84056	0.87378	1	notDE
COMT	7376	0.390101	0.390183	5.24297	0.698762	1	notDE
GALNT10	10496	0.389751	0.389764	7.94292	0.687692	1	notDE
TMTC4	6574	0.389659	0.38989	3.70604	0.577066	1	notDE
RINL	4201	0.389527	0.392288	0.262581	0.591302	1	notDE
MAPK15	2975	0.389398	0.39222	0.215216	0.421219	1	notDE
TGFBI	7717	0.38937	0.389386	7.68937	0.728896	1	notDE
EFEMP2	5397	0.389227	0.389998	2.13323	0.521465	1	notDE
ACSL1	6134	0.389059	0.389089	6.67865	0.74994	1	notDE
ACAP3	8707	0.389042	0.389097	5.87211	0.817352	1	notDE
SLC16A3	9236	0.388739	0.388749	8.15827	0.791516	1	notDE
PLEKHH3	4803	0.388465	0.388583	4.72206	0.773965	1	notDE
CAPS	2551	0.388318	0.389142	1.97311	0.646992	1	notDE
SPTBN2	12609	0.388304	0.388396	5.06815	0.86917	1	notDE
CARD10	5754	0.388263	0.388315	5.87471	0.848426	1	notDE
EEF1A2	4826	0.387789	0.38783	6.2121	0.624956	1	notDE
TIA1	6607	0.387745	0.387808	5.6969	0.626865	1	notDE
UBE2L6	2062	0.386869	0.38692	5.86793	0.818736	1	notDE
PANX2	3103	0.386851	0.387129	3.40676	0.428977	1	notDE
COL4A2	19271	0.386704	0.38672	7.55533	0.907211	1	notDE
GALNT18	3626	0.386526	0.387048	2.67175	0.583368	1	notDE
TMEM158	1822	0.386104	0.386144	6.09829	0.745895	1	notDE
TMEM44	4561	0.386076	0.386178	4.907	0.862407	1	notDE
FZD2	3779	0.386022	0.386075	5.84136	0.928889	1	notDE
SLC25A1	1999	0.385971	0.386003	6.52931	0.606764	1	notDE
MOSPD3	1696	0.385943	0.386103	4.23489	0.804884	1	notDE
EEF1A1P9	1383	0.385729	0.388224	0.339976	0.467209	1	notDE
AXIN2	5197	0.385672	0.386017	3.20087	0.66354	1	notDE
HEYL	4077	0.385619	0.387248	0.953404	0.475904	1	notDE
MARVELD1	3371	0.385596	0.385676	5.19018	0.803302	1	notDE
CMTM7	3724	0.385434	0.385497	5.59553	0.736555	1	notDE
VASH1	7223	0.384982	0.385338	3.08747	0.672402	1	notDE
CAND2	5587	0.384835	0.386558	0.906885	0.466289	1	notDE
STAP2	2766	0.384798	0.384881	5.18644	0.74831	1	notDE
ZNF579	3320	0.384602	0.384688	5.21589	0.677391	1	notDE
OLFML2A	6771	0.384584	0.384631	6.08445	0.546175	1	notDE
DUSP4	7273	0.384539	0.384543	9.61363	0.905817	1	notDE
EFNA3	1944	0.384456	0.385961	1.17804	0.438099	1	notDE
C1R	5803	0.384433	0.384496	5.63078	0.808001	1	notDE
DPYSL2	7296	0.384146	0.384158	8.02105	0.843669	1	notDE
CTSB	10541	0.38414	0.384146	8.75342	0.904104	1	notDE
KBTBD11	6911	0.384113	0.384773	2.26638	0.5291	1	notDE
GAS6	6015	0.383887	0.383904	7.45664	0.738537	1	notDE
ARHGAP27	10426	0.383703	0.383766	5.56541	0.844658	1	notDE
ECM1	3360	0.383491	0.383511	7.26764	0.668038	1	notDE
CALHM5	9787	0.383269	0.384133	1.8753	0.42551	1	notDE
CPT1C	5864	0.383236	0.383336	5.1063	0.757982	1	notDE
SCUBE3	7819	0.383115	0.383379	3.43626	0.817304	1	notDE
IFT140	8130	0.382872	0.383032	4.17429	0.697006	1	notDE
SCAMP5	4862	0.38174	0.381836	5.00415	0.800758	1	notDE
CCDC159	4064	0.381536	0.382541	1.67203	0.542041	1	notDE
RAB3D	4384	0.381379	0.38172	3.21976	0.601564	1	notDE
TRIOBP	12189	0.381333	0.381362	6.71686	0.901686	1	notDE
C2CD4D	2015	0.380974	0.383942	0.133262	0.465748	1	notDE
CTSO	7908	0.380304	0.380631	3.16783	0.517369	1	notDE
ITM2C	2569	0.380164	0.380187	6.99321	0.959863	1	notDE
CRISPLD1	4553	0.380138	0.380853	2.26067	0.542244	1	notDE
CTSA	8633	0.380055	0.380068	7.9297	0.966457	1	notDE
BTN3A2	7042	0.379765	0.379856	5.04511	0.859851	1	notDE
SELL	2731	0.379641	0.380741	1.5367	0.499131	1	notDE
CCR7	2508	0.378896	0.382027	0.162933	0.486779	1	notDE
XXYLT1	5396	0.378872	0.378973	4.85829	0.999806	1	notDE
ZNF488	3516	0.378785	0.379199	2.88477	0.684902	1	notDE
SCX	1106	0.378542	0.379498	1.8607	0.495232	1	notDE
CMTM3	3123	0.378462	0.378541	5.20086	0.916739	1	notDE
SLC22A20P	3983	0.377747	0.379081	1.11693	0.485226	1	notDE
MAP2K6	16660	0.377439	0.378469	1.68601	0.465172	1	notDE
S1PR5	2803	0.377284	0.3798	0.482496	0.484425	1	notDE
RAPGEF4	7125	0.376671	0.37893	0.574386	0.456233	1	notDE
PIP5K1C	7106	0.376636	0.376668	6.46156	0.882759	1	notDE
ALPK3	10261	0.376448	0.377827	1.45871	0.525614	1	notDE
FZR1	6477	0.376392	0.376424	6.49402	0.918574	1	notDE
SLC29A3	5438	0.376164	0.376424	3.5786	0.664941	1	notDE
CCDC153	1944	0.376123	0.377879	0.94083	0.483077	1	notDE
MAST3	6814	0.3761	0.376229	4.54137	0.999926	1	notDE
MARK4	6656	0.375843	0.375908	5.47903	0.872825	1	notDE
PIAS3	4806	0.37575	0.375795	5.96621	0.874093	1	notDE
CTSF	4249	0.375699	0.37579	5.1057	0.800945	1	notDE
ADRB1	3039	0.375652	0.378062	0.528313	0.479051	1	notDE
PCDHGA1	6303	0.375206	0.376841	1.06786	0.614571	1	notDE
GBP2	7223	0.374895	0.374927	6.55208	0.929632	1	notDE
AQP3	2911	0.374726	0.37502	4.00606	0.507144	1	notDE
TAPBP	4923	0.37462	0.374639	7.23613	0.822074	1	notDE
TMEM150A	3095	0.374437	0.374777	3.25285	0.733031	1	notDE
OTUB2	4241	0.37415	0.374199	6.06612	0.635822	1	notDE
CASTOR3	5135	0.374105	0.374467	3.02044	0.705205	1	notDE
RASSF6	6630	0.37392	0.375646	0.852121	0.459672	1	notDE
HLA-DRB5	1250	0.373835	0.374027	3.91736	0.629622	1	notDE
PTPRS	9434	0.373778	0.373795	7.4332	0.788591	1	notDE
IL11RA	5257	0.373694	0.375162	1.19373	0.545997	1	notDE
CCDC180	14382	0.373694	0.375245	0.957825	0.502257	1	notDE
TMSB10P1	132	0.373022	0.373709	2.23798	0.582042	1	notDE
TNFSF12	1911	0.372742	0.373155	2.8515	0.981121	1	notDE
ABCA3	7804	0.372735	0.372827	4.94076	0.817577	1	notDE
SLC2A10	4838	0.372588	0.374216	0.906754	0.449412	1	notDE
RAB7B	3686	0.372482	0.374257	0.803216	0.459344	1	notDE
MCRIP2	5019	0.372333	0.372606	3.6059	0.672523	1	notDE
VSIG1	3769	0.372175	0.372661	2.59337	0.58003	1	notDE
NPAS1	2565	0.371948	0.37239	2.73523	0.696614	1	notDE
TM4SF18	4357	0.371902	0.373891	0.654376	0.45465	1	notDE
ANKRD13D	5890	0.37125	0.371305	5.7389	0.769359	1	notDE
UNC93B1	3536	0.371056	0.371204	4.29508	0.798752	1	notDE
CSPG4	8290	0.371012	0.371093	5.28515	0.693529	1	notDE
CABIN1	9388	0.370735	0.370776	6.12831	0.954812	1	notDE
PHLDB1	21691	0.370677	0.37072	6.0804	0.90593	1	notDE
AHNAK2	18788	0.370272	0.370279	8.56662	0.447444	1	notDE
FNBP1L	5811	0.37006	0.370105	6.06396	0.615807	1	notDE
HS1BP3	14625	0.369928	0.370009	5.09745	0.834942	1	notDE
SHANK3	14290	0.369637	0.369772	4.39058	0.858646	1	notDE
PBX1	21370	0.369533	0.369642	4.69119	0.551846	1	notDE
HAGHL	5357	0.369458	0.369769	3.35496	0.664585	1	notDE
KCTD12	6231	0.369421	0.369462	6.12809	0.554535	1	notDE
ZNF737	8978	0.369405	0.369645	3.58245	0.487617	1	notDE
CCDC88B	8350	0.369312	0.369672	2.95288	0.648995	1	notDE
SOX13	7420	0.3692	0.369244	6.01378	0.939456	1	notDE
ARHGAP25	5476	0.36914	0.370793	0.962599	0.630946	1	notDE
SERTAD4	5470	0.369115	0.369193	5.25279	0.782034	1	notDE
SPNS3	2432	0.368713	0.371257	0.353275	0.433312	1	notDE
CD276	5482	0.368229	0.368257	6.72433	0.991996	1	notDE
SLC25A25-AS1	6391	0.368109	0.368418	3.34403	0.700258	1	notDE
LPIN3	4667	0.368098	0.368203	4.82508	0.84343	1	notDE
SLC15A3	6949	0.367986	0.368267	3.37971	0.7411	1	notDE
CFAP44	12160	0.367719	0.367946	3.88761	0.706209	1	notDE
CCR1	2646	0.367687	0.368396	2.14414	0.487361	1	notDE
PLCH1	7177	0.367513	0.368019	2.73547	0.597374	1	notDE
PRPF40B	9444	0.367477	0.367907	2.73771	0.637622	1	notDE
SLC39A4	4982	0.367378	0.367617	3.67142	0.673398	1	notDE
HES2	5407	0.367353	0.367604	3.5437	0.995511	1	notDE
SPPL2B	7419	0.367285	0.367349	5.47258	0.877733	1	notDE
LINC00261	5557	0.367209	0.367259	5.85532	0.923125	1	notDE
ANXA9	1594	0.367178	0.367553	2.92963	0.735867	1	notDE
PCDHB8	2750	0.366953	0.368235	1.21382	0.455827	1	notDE
TOGARAM2	10673	0.366687	0.367093	2.79124	0.562431	1	notDE
FLOT2	3390	0.365585	0.365611	6.78224	0.956233	1	notDE
SIDT1	7798	0.365169	0.367341	0.485127	0.506557	1	notDE
ABHD11-AS1	662	0.364877	0.367407	0.352896	0.585341	1	notDE
APOL1	3458	0.364617	0.364694	5.17542	0.752963	1	notDE
RABGGTA	3417	0.364527	0.364626	4.79766	0.710859	1	notDE
NHLRC1	2238	0.364508	0.366407	0.814814	0.524215	1	notDE
SLC35E2A	3264	0.364345	0.36576	1.05702	0.562165	1	notDE
HTRA1	2250	0.364212	0.364245	6.34203	0.674522	1	notDE
DBP	6485	0.364182	0.364678	2.72092	0.730577	1	notDE
CRAT	7565	0.36417	0.364226	5.69242	0.925654	1	notDE
AHDC1	8297	0.364152	0.364229	5.22614	0.721629	1	notDE
INTS5	3285	0.364001	0.364077	5.22607	0.921413	1	notDE
REX1BD	3371	0.363975	0.364168	3.85324	0.779786	1	notDE
PRSS53	5501	0.363958	0.365266	1.10835	0.856247	1	notDE
MT-TF	71	0.36383	0.365767	0.798477	0.443301	1	notDE
NLRC5	12386	0.36375	0.36382	5.30198	0.81456	1	notDE
TGFB1	3264	0.363607	0.363627	7.13524	0.794636	1	notDE
RCN3	1703	0.363298	0.363703	2.84137	0.639029	1	notDE
IFITM3	2844	0.362354	0.362365	8.04005	0.764796	1	notDE
RHOD	1240	0.36232	0.362466	4.24059	0.740116	1	notDE
ANGPTL4	2475	0.361814	0.362045	3.98692	0.658013	1	notDE
COL4A1	14662	0.361669	0.361709	6.09439	0.88034	1	notDE
THBS3	4623	0.361253	0.361469	3.71079	0.76575	1	notDE
LMO2	2896	0.360996	0.361772	1.90703	0.649004	1	notDE
LRRC27	11500	0.360581	0.360772	3.93739	0.995446	1	notDE
SHARPIN	2783	0.36052	0.360571	5.84331	0.725494	1	notDE
NPDC1	2720	0.360274	0.360411	4.35673	0.768556	1	notDE
ANO1	6268	0.359985	0.361074	1.64546	0.573045	1	notDE
LAPTM5	3228	0.359862	0.359889	6.79122	0.983602	1	notDE
CSAD	4405	0.359818	0.360189	2.92416	0.659531	1	notDE
FAM117B	6205	0.359605	0.36002	2.72428	0.624329	1	notDE
PLAT	7770	0.359345	0.359355	8.3297	0.829099	1	notDE
UCN2	1498	0.35929	0.359573	3.37815	0.802278	1	notDE
CFAP298-TCP10L	19326	0.359075	0.361121	0.699777	0.534823	1	notDE
MARCHF2	2216	0.358865	0.359077	3.71362	0.798266	1	notDE
MSH5	6284	0.358759	0.359475	2.14017	0.523552	1	notDE
SLC45A4	8608	0.358523	0.358682	4.10021	0.872279	1	notDE
ARMCX2	3548	0.358254	0.358347	5.08435	0.86162	1	notDE
FKBP7	6710	0.358213	0.358385	4.09955	0.830334	1	notDE
PIK3IP1	3804	0.357904	0.358256	3.1312	0.80211	1	notDE
LRRC8A	5209	0.357606	0.357616	8.18428	0.989588	1	notDE
ANKRD9	7208	0.35751	0.357588	5.13955	0.910322	1	notDE
YPEL4	4460	0.357431	0.359515	0.618539	0.471481	1	notDE
DEPDC5	17927	0.356961	0.357317	2.98485	0.997504	1	notDE
GTF3C2	5702	0.356955	0.357013	5.56417	0.962409	1	notDE
NUCB1	3675	0.356919	0.35694	7.12032	0.943739	1	notDE
TMEM94	9045	0.356874	0.35691	6.26098	0.922169	1	notDE
NHSL2	17679	0.356779	0.356955	4.00908	0.50074	1	notDE
TAB1	4419	0.356429	0.356541	4.6262	0.873783	1	notDE
TSPAN1	2370	0.35633	0.356672	3.05438	0.735349	1	notDE
SHROOM2	8218	0.356187	0.356239	5.77303	0.68465	1	notDE
BCAS3	14101	0.35612	0.356236	4.54723	0.999997	1	notDE
SMAD1	7094	0.355946	0.356098	4.21803	0.75682	1	notDE
NAV1	22808	0.355851	0.355875	6.91224	0.629915	1	notDE
MEX3D	3114	0.355539	0.355591	5.73175	0.914231	1	notDE
FLYWCH1	8425	0.355383	0.355439	5.61083	0.907257	1	notDE
CEACAM16-AS1	2430	0.354887	0.356315	1.1749	0.831788	1	notDE
IGSF9B	17862	0.35475	0.355485	1.98588	0.64825	1	notDE
PHLDA3	3243	0.354648	0.354847	3.84476	0.684475	1	notDE
VAT1	3466	0.35459	0.354595	8.98696	0.969522	1	notDE
FBLN1	7285	0.354447	0.354759	3.28835	0.521542	1	notDE
TOP2A	6374	0.354356	0.35436	9.49853	0.913788	1	notDE
NIBAN2	4617	0.354174	0.354176	9.85095	0.949461	1	notDE
FGFRL1	4342	0.353884	0.353903	7.1431	0.916719	1	notDE
COLQ	9237	0.353587	0.355444	0.650761	0.48317	1	notDE
TIAM1	9198	0.353269	0.353353	5.00802	0.625429	1	notDE
PRXL2A	6520	0.353141	0.353171	6.54479	0.90465	1	notDE
CASP1	3965	0.352773	0.353209	2.70888	0.947681	1	notDE
BCR	12234	0.352523	0.352556	6.36755	0.92453	1	notDE
MIR3681HG	8444	0.352106	0.352409	3.25811	0.80831	1	notDE
MT-TY	66	0.351831	0.351938	4.67469	0.594056	1	notDE
CDON	19924	0.351471	0.3516	4.48838	0.521806	1	notDE
KDM4B	14719	0.35119	0.351222	6.41154	0.952364	1	notDE
AGAP2	7224	0.350982	0.351895	1.60921	0.875717	1	notDE
LINC02904	4087	0.350888	0.353187	0.367276	0.468207	1	notDE
STING1	4798	0.350829	0.350863	6.32807	0.911483	1	notDE
CCS	2142	0.350797	0.350918	4.50868	0.800474	1	notDE
SYNGR3	3395	0.350636	0.351697	1.48667	0.577876	1	notDE
CPSF1	6058	0.350634	0.350652	7.23173	0.87483	1	notDE
ADGRL2	24178	0.350437	0.350543	4.64551	0.689525	1	notDE
PMEL	3671	0.350431	0.351334	1.68031	0.74769	1	notDE
HLA-DRB1	3083	0.350384	0.350435	5.73413	0.748467	1	notDE
TMEM177	2588	0.34988	0.350333	2.63793	0.945553	1	notDE
AGAP13P	2061	0.349452	0.351415	0.64462	0.665561	1	notDE
DIXDC1	8438	0.349408	0.349721	3.2973	0.648664	1	notDE
HLA-L	6507	0.349161	0.349479	3.17696	0.824066	1	notDE
COL13A1	11509	0.349005	0.349017	7.9047	0.985076	1	notDE
PML	12672	0.348878	0.348895	7.34724	0.992807	1	notDE
MCRIP1	3726	0.348685	0.348774	5.18214	0.786342	1	notDE
ACAD10	8934	0.348557	0.348676	4.52036	0.884761	1	notDE
RTKN	5191	0.348527	0.348729	3.74964	0.999118	1	notDE
IKBKE	3791	0.348391	0.348472	5.07263	1	1	notDE
CFAP410	6063	0.348374	0.34879	2.6945	0.969664	1	notDE
TLE5	5236	0.348001	0.348017	7.36439	0.870332	1	notDE
YJEFN3	2959	0.347763	0.347896	4.38493	0.801654	1	notDE
PDLIM4	3167	0.347549	0.347601	5.7027	0.853977	1	notDE
SGSM2	9771	0.347498	0.347528	6.52764	0.988621	1	notDE
STN1	6569	0.347382	0.347433	5.75529	0.973926	1	notDE
ZNF428	1553	0.347339	0.347441	4.67474	0.639138	1	notDE
TIGD5	5394	0.347284	0.347419	4.26089	0.804617	1	notDE
TRADD	2173	0.347207	0.347465	3.45958	0.793253	1	notDE
RAET1G	1486	0.346981	0.347618	2.21098	0.649448	1	notDE
PLXNB2	7271	0.346853	0.346863	8.06763	0.955985	1	notDE
ITGB5	6515	0.346813	0.346827	7.60926	0.910938	1	notDE
MIEF2	3906	0.34655	0.346728	3.9183	0.999762	1	notDE
JRK	11229	0.346381	0.346504	4.48908	0.999991	1	notDE
DECR2	4014	0.34631	0.346586	3.3096	0.817717	1	notDE
MROH1	10889	0.345908	0.345949	6.00378	0.921324	1	notDE
ST8SIA1	14483	0.345751	0.346973	1.24103	0.771423	1	notDE
NAGLU	2935	0.345443	0.345542	4.76478	0.907519	1	notDE
DUSP6	3859	0.345425	0.345434	8.06945	0.947628	1	notDE
TMEM53	3561	0.34531	0.345765	2.4708	0.687363	1	notDE
COG8	7851	0.345273	0.345551	3.23178	0.766044	1	notDE
SCARF1	4954	0.345211	0.345795	2.3549	0.931687	1	notDE
EVPL	7364	0.345096	0.345137	6.01023	0.890411	1	notDE
BMERB1	3508	0.34496	0.345133	3.9482	0.849029	1	notDE
SPHK2	6009	0.344785	0.344874	4.87817	0.861853	1	notDE
CAPN5	6137	0.344558	0.344624	5.36676	0.935208	1	notDE
NINJ1	2604	0.344481	0.344555	5.14783	0.703918	1	notDE
ZMYM3	6916	0.344447	0.344472	6.83836	0.965525	1	notDE
KREMEN1	8020	0.34416	0.34447	3.07516	0.802082	1	notDE
AMDHD2	4366	0.344051	0.344312	3.39188	0.99426	1	notDE
CDH24	3748	0.344002	0.344067	5.3696	0.960827	1	notDE
BTBD2	5934	0.3433	0.343342	5.95554	0.925506	1	notDE
FOXA2	2719	0.343013	0.343044	6.48624	0.945316	1	notDE
A4GALT	3358	0.342831	0.342971	4.35644	0.835231	1	notDE
ARHGAP45	6237	0.3428	0.342848	5.80203	0.866189	1	notDE
ANKZF1	6103	0.342695	0.342755	5.45597	0.863346	1	notDE
ASAH1	15378	0.342559	0.342601	5.96692	0.780797	1	notDE
NELL2	6405	0.342413	0.342644	3.56985	0.79664	1	notDE
OSR1	5279	0.341496	0.341793	3.29591	0.780323	1	notDE
MGAT4B	5495	0.341456	0.341469	7.7758	0.951321	1	notDE
PTOV1	5962	0.341442	0.341479	6.14904	0.910629	1	notDE
BSG-AS1	1580	0.341432	0.341856	2.7074	0.678009	1	notDE
MSH5-SAPCD1	4140	0.341015	0.343466	0.426098	0.510056	1	notDE
NWD1	9157	0.340875	0.341772	1.63463	0.60583	1	notDE
H1-10-AS1	3420	0.340784	0.34147	2.01697	0.928084	1	notDE
ADGRL1	8487	0.34073	0.340786	5.54868	0.883349	1	notDE
FUCA1	2043	0.340541	0.340613	5.22084	0.812077	1	notDE
TP63	7479	0.340148	0.341229	1.40909	0.543861	1	notDE
TMEM223	2265	0.339931	0.34017	3.51186	0.99391	1	notDE
LOXL2	5985	0.339701	0.339712	8.03273	0.919864	1	notDE
KLHL3	11853	0.33966	0.34099	1.10238	0.496841	1	notDE
TCF7	10093	0.339538	0.339954	2.65379	0.734142	1	notDE
ADAM11	4813	0.339219	0.340231	1.80963	0.68979	1	notDE
METRN	3689	0.339133	0.339465	3.12044	0.793343	1	notDE
ZNF703	3316	0.33912	0.339168	5.93298	0.972522	1	notDE
TCEA2	4788	0.338995	0.339042	5.77357	0.794432	1	notDE
GDPGP1	5766	0.3389	0.339882	1.55518	0.670093	1	notDE
MMP14	4623	0.338756	0.338758	9.92224	0.905302	1	notDE
TNXB	15909	0.338441	0.338597	4.18882	0.657097	1	notDE
P2RY6	10778	0.33828	0.340241	0.470744	0.557563	1	notDE
IMPA2	3819	0.338256	0.338396	4.23952	0.786443	1	notDE
FREM2	16275	0.337834	0.339178	1.0435	0.506646	1	notDE
ATAT1	4035	0.337686	0.337807	4.53307	0.943304	1	notDE
HMGB3	3914	0.337677	0.337687	8.06427	0.923174	1	notDE
CABLES1	6874	0.33763	0.33776	4.34775	0.904516	1	notDE
DPP3	3977	0.337392	0.337436	5.88184	0.973598	1	notDE
FGFR4	4810	0.337361	0.338199	1.91293	0.571656	1	notDE
PSAP	3115	0.336814	0.336815	10.4897	0.995905	1	notDE
PDE2A	7182	0.336664	0.336824	4.01939	0.8242	1	notDE
CNIH3	6367	0.336541	0.336663	4.36385	0.85644	1	notDE
PTGES	1891	0.336463	0.33649	6.67686	0.880281	1	notDE
PGAP2	3701	0.336133	0.336404	3.35384	0.841682	1	notDE
CSNK1G2	3781	0.336131	0.33615	7.10944	0.951418	1	notDE
PPP1R16A	5414	0.335957	0.336062	4.83694	0.736681	1	notDE
CDC42BPG	6531	0.335955	0.33629	2.97027	0.982086	1	notDE
NUMA1	15224	0.335424	0.335434	8.00458	0.936663	1	notDE
STUB1	2318	0.335323	0.335427	4.66296	0.808599	1	notDE
AKR1C3	3911	0.335098	0.335148	5.65167	0.741531	1	notDE
BCAN-AS1	3222	0.334745	0.335856	1.91164	0.506177	1	notDE
USP20	5511	0.33459	0.33465	5.44687	0.985203	1	notDE
CYP27A1	2983	0.334536	0.334754	3.6345	0.890708	1	notDE
ZFPM1	6162	0.334471	0.334937	2.61577	0.760876	1	notDE
SLC49A3	2474	0.334013	0.334555	2.31166	0.781342	1	notDE
CD34	9219	0.333948	0.3345	2.25562	0.7001	1	notDE
ZNF784	2024	0.333205	0.333566	2.81602	0.987336	1	notDE
RHOJ	4082	0.33306	0.33332	3.36083	0.861476	1	notDE
LINC01711	967	0.333014	0.336194	0.0534621	0.571212	1	notDE
ZC3H12A-DT	3458	0.332982	0.334779	0.793332	0.607927	1	notDE
ZFHX2	9926	0.33287	0.333069	3.70156	0.713627	1	notDE
AP1G2	6897	0.332737	0.332799	5.43748	0.956472	1	notDE
KANK2	7635	0.332619	0.332631	7.84249	0.929617	1	notDE
INPPL1	6574	0.332558	0.332569	7.93626	0.975276	1	notDE
FAAP100	5353	0.332185	0.332248	5.35949	0.97615	1	notDE
ECHDC2	11572	0.332009	0.332079	5.27488	0.91527	1	notDE
PCDHGA11	5810	0.331792	0.334033	0.336469	0.529483	1	notDE
SLC45A3	3752	0.331594	0.331704	4.55038	1	1	notDE
TST	1877	0.331593	0.331678	4.88116	0.752684	1	notDE
BORCS5	6522	0.331444	0.331598	4.07139	0.854534	1	notDE
CUEDC1	5666	0.331248	0.331278	6.43196	0.910687	1	notDE
CNIH2	2078	0.331235	0.332396	1.39676	0.608009	1	notDE
VPS51	4880	0.331233	0.331295	5.33279	0.781606	1	notDE
DRP2	8192	0.331081	0.331485	2.6429	0.750646	1	notDE
RASSF4	9481	0.330799	0.330964	3.95632	0.999999	1	notDE
FBLN5	4845	0.330669	0.33155	1.6961	0.662391	1	notDE
PCDHB13	5061	0.329912	0.330176	3.26647	0.565633	1	notDE
GM2A	4186	0.329729	0.329788	5.40352	0.837351	1	notDE
HLA-DRB6	1326	0.329657	0.329999	2.92081	0.734619	1	notDE
HDAC10	4951	0.329423	0.329858	2.82791	0.635298	1	notDE
VMAC	2240	0.329223	0.329965	1.80871	0.704963	1	notDE
GNG2	6379	0.328998	0.329166	3.9991	0.781738	1	notDE
MAP1A	10646	0.328892	0.329385	2.58399	0.644082	1	notDE
GYS1	4241	0.32877	0.32881	6.03672	0.989296	1	notDE
RALGPS1	10507	0.328684	0.329186	2.37443	0.983059	1	notDE
TUBGCP2	14147	0.328559	0.328574	7.41845	0.977585	1	notDE
SPATA2L	2468	0.328556	0.329125	2.34794	0.734221	1	notDE
DIP2C	8563	0.328506	0.328562	5.50285	0.793564	1	notDE
SCD5	4231	0.32832	0.32838	5.48774	0.906633	1	notDE
WFS1	6369	0.328287	0.328318	6.35491	0.963771	1	notDE
HOXB4	2002	0.328217	0.330121	0.434718	0.506661	1	notDE
CTDSP1	4614	0.328172	0.328194	6.80361	0.95918	1	notDE
MRI1	3466	0.327875	0.328164	3.1596	0.796734	1	notDE
GPC1	6522	0.32787	0.32793	5.48167	0.975123	1	notDE
RNF207	6595	0.327761	0.327895	4.3413	0.849409	1	notDE
TPD52L1	7595	0.327595	0.327823	3.47489	0.90245	1	notDE
ACSS1	8691	0.327234	0.327409	3.89763	0.801102	1	notDE
CTNNB1	11759	0.327155	0.32716	9.23001	0.827779	1	notDE
CHST2	4142	0.326677	0.326788	4.52378	0.999999	1	notDE
SRRM2-AS1	6556	0.326447	0.327788	1.08477	0.823608	1	notDE
DNAAF3	3302	0.326363	0.327185	1.70756	0.835586	1	notDE
EVL	10482	0.326315	0.326413	4.71653	0.999998	1	notDE
BAIAP2-DT	4773	0.326295	0.326529	3.36532	0.832722	1	notDE
CIITA	22553	0.326257	0.326361	4.65629	0.575011	1	notDE
FGFR1	17201	0.325686	0.325704	7.12596	0.993349	1	notDE
ABCC5	11365	0.325547	0.325597	5.66096	0.974954	1	notDE
FBLN7	6580	0.325507	0.32637	1.71211	0.705609	1	notDE
HOMER3	3422	0.32538	0.325466	4.84741	0.829432	1	notDE
ADCK5	2742	0.32531	0.32553	3.4551	0.885166	1	notDE
ADAT3	2216	0.325223	0.325927	2.17185	0.589229	1	notDE
ABHD14A	2313	0.324979	0.325341	2.96381	0.669604	1	notDE
RTN2	3227	0.324912	0.325011	4.70642	0.78015	1	notDE
HVCN1	3646	0.32469	0.325328	2.02848	0.935004	1	notDE
DNPH1	1247	0.324575	0.324922	2.88529	0.738659	1	notDE
MAST1	6534	0.32455	0.324768	3.54311	0.887166	1	notDE
MAGI1	11733	0.324538	0.324559	6.98152	0.872671	1	notDE
LRP10	7118	0.324245	0.32425	9.00332	0.989926	1	notDE
MAN2B2	8884	0.324234	0.324253	7.03499	0.882268	1	notDE
AJM1	4642	0.323967	0.324183	3.58214	0.922497	1	notDE
GSE1	13376	0.323807	0.323847	5.96626	0.985228	1	notDE
SLC26A6	6373	0.323789	0.323831	5.89785	0.990719	1	notDE
ORAI3	2641	0.323648	0.323875	3.46361	0.846202	1	notDE
TRPV1	5519	0.323638	0.323906	3.39872	0.701929	1	notDE
HSF4	3913	0.323546	0.323747	3.68903	0.849906	1	notDE
MAML3	6844	0.323151	0.323331	3.76257	0.76924	1	notDE
S100A16	1701	0.322574	0.322584	8.07	0.974471	1	notDE
MYPOP	1896	0.322119	0.322263	4.16391	0.857176	1	notDE
ACSS3	18465	0.321963	0.322034	5.53357	0.78869	1	notDE
FLVCR2	4910	0.321782	0.322092	3.01512	0.848498	1	notDE
ZFTA	5948	0.321567	0.321625	5.4451	0.934041	1	notDE
PCDHGB7	4962	0.321539	0.322224	1.82895	0.580293	1	notDE
RAB31	5476	0.321426	0.321453	6.56408	0.958991	1	notDE
SLC17A5	3441	0.321358	0.3214	5.84318	0.893862	1	notDE
ZIC2	3290	0.321198	0.321366	4.1773	0.819305	1	notDE
ARSL	5282	0.321105	0.321368	3.32936	0.99652	1	notDE
HLA-G	1763	0.320917	0.321064	4.06922	0.855065	1	notDE
CYTH2	9333	0.320843	0.320856	7.64092	0.979065	1	notDE
SLC4A8	17920	0.320781	0.320932	4.02883	0.621819	1	notDE
PCDHB9	4415	0.32078	0.321318	2.21995	0.98636	1	notDE
NPIPA1	7366	0.320603	0.321415	1.71036	0.566483	1	notDE
TRIM47	3145	0.32058	0.32064	5.27915	0.751248	1	notDE
BTBD19	3479	0.32053	0.320832	3.11913	0.785545	1	notDE
CPQ	3442	0.320343	0.320663	2.83571	0.784287	1	notDE
STK25	7588	0.320288	0.320315	6.49715	0.975325	1	notDE
TSC2	19128	0.320272	0.320293	6.94208	0.991391	1	notDE
AP1B1	6555	0.320245	0.320267	6.76523	0.989768	1	notDE
PLEKHA4	3836	0.320176	0.320254	5.04064	0.847646	1	notDE
MAPK8IP2	5793	0.32005	0.321853	0.774819	0.6098	1	notDE
NOC4L	2020	0.319903	0.320026	4.51904	0.726896	1	notDE
VGLL4	7199	0.319878	0.319927	5.68031	0.910148	1	notDE
WFDC10B	632	0.319566	0.321017	0.735859	0.651103	1	notDE
TBC1D22A	5315	0.319542	0.319626	4.82976	0.977646	1	notDE
CAMK1D	8680	0.319529	0.319575	5.78716	0.906189	1	notDE
GNPTG	5718	0.319472	0.319583	4.5036	1	1	notDE
PLCG1	9648	0.319397	0.319409	7.76584	0.99223	1	notDE
LDB1	3776	0.319163	0.319186	6.84455	0.999525	1	notDE
LRRC14	6130	0.319102	0.319182	5.00909	0.971762	1	notDE
CAPN1	7506	0.319044	0.319056	7.72425	0.990356	1	notDE
MIB2	8723	0.318995	0.319062	5.20513	0.841495	1	notDE
ITGB2	6869	0.318769	0.318947	4.33657	0.842344	1	notDE
FBXO41	8058	0.318597	0.31868	4.89175	0.969792	1	notDE
RDH10	5331	0.318527	0.318664	4.19998	0.961957	1	notDE
PARD6B	4690	0.318363	0.318532	3.76232	0.693349	1	notDE
LRP6	10369	0.318141	0.318165	6.6889	0.714036	1	notDE
IRF2BP1	2534	0.318024	0.318079	5.50628	0.911168	1	notDE
FARP1	36232	0.317956	0.318005	5.64993	0.941321	1	notDE
MLLT6	13576	0.317845	0.317866	6.88094	0.989731	1	notDE
IRAK1BP1	7463	0.317662	0.319679	0.648324	0.599014	1	notDE
LTBP4	8110	0.317326	0.317346	6.98957	0.964927	1	notDE
CTNND1	15212	0.31717	0.317306	4.28417	0.931408	1	notDE
NUPR1	5508	0.316916	0.318102	1.20544	0.498367	1	notDE
LHX6	5764	0.316895	0.317041	4.05477	0.916393	1	notDE
ZNF396	6080	0.316885	0.318764	0.505471	0.593127	1	notDE
PGLS	2840	0.316788	0.316833	5.70757	0.771047	1	notDE
ZMIZ2	7341	0.316674	0.316687	7.49724	0.985657	1	notDE
DGKQ	4983	0.316409	0.316475	5.20952	0.971959	1	notDE
OLFML2B	3430	0.31636	0.317001	1.95666	0.937286	1	notDE
RGS12	13762	0.316313	0.316357	5.88279	0.994972	1	notDE
FKBP8	2819	0.31626	0.31627	8.00625	0.868709	1	notDE
PRDX2	2034	0.316193	0.316211	7.09286	0.960036	1	notDE
TMEM134	5892	0.315489	0.315683	3.61972	0.883607	1	notDE
SH3PXD2A-AS1	2217	0.315451	0.315808	2.84558	0.996125	1	notDE
WDR18	2283	0.314817	0.314885	5.20557	0.821167	1	notDE
CCND1	4761	0.314764	0.314768	9.27736	0.981101	1	notDE
SFI1	12176	0.314461	0.314585	4.3827	1	1	notDE
GHDC	4019	0.314455	0.314538	4.851	0.948772	1	notDE
FZD1	6894	0.314431	0.314467	6.11194	0.735156	1	notDE
FCHO1	5694	0.314319	0.314603	3.12355	0.998956	1	notDE
SLC2A6	3531	0.314174	0.3143	4.324	0.797984	1	notDE
ZDHHC8	5545	0.314171	0.314231	5.33895	0.950721	1	notDE
RHOBTB2	7408	0.314148	0.314247	4.58866	1	1	notDE
SECTM1	2909	0.314048	0.314179	4.25067	0.893722	1	notDE
BST2	1101	0.313992	0.314077	4.95031	0.887408	1	notDE
TPP1	6502	0.313976	0.313992	7.32887	0.939864	1	notDE
SLC16A5	3089	0.313966	0.314103	4.20966	0.949401	1	notDE
PARP9	8938	0.313901	0.31398	4.95654	0.847712	1	notDE
ZNF528-AS1	5790	0.313894	0.313966	5.1071	0.870166	1	notDE
CKB	2383	0.313812	0.313855	5.83911	0.705963	1	notDE
C1orf53	628	0.313765	0.315089	1.00743	0.658276	1	notDE
APOBEC3C	2644	0.313695	0.313736	6.01883	0.961482	1	notDE
LRRC37A4P	7894	0.31322	0.313556	2.91124	0.608223	1	notDE
MAPK11	2688	0.313197	0.313493	3.04308	0.82231	1	notDE
COMMD5	2917	0.313148	0.313279	4.2815	0.904876	1	notDE
PRSS51	3036	0.312963	0.313416	2.40974	0.692489	1	notDE
TMEM161A	3281	0.312917	0.313036	4.32342	0.937087	1	notDE
ALDH5A1	7563	0.312709	0.313626	1.61886	0.690375	1	notDE
CROCCP3	6905	0.312709	0.314104	0.911862	0.571437	1	notDE
SPATA20	5337	0.312192	0.31221	7.07162	0.986726	1	notDE
PDE4A	6762	0.311915	0.311954	6.00141	0.994527	1	notDE
FRK	13363	0.311906	0.31271	1.55722	0.562088	1	notDE
CHTF8	3382	0.311141	0.312023	1.49103	0.946168	1	notDE
FOXO4	3790	0.311081	0.311211	4.1949	1	1	notDE
SEC14L2	5887	0.310536	0.310679	4.08475	0.950259	1	notDE
SMPD1	2741	0.310335	0.31037	6.11218	0.9897	1	notDE
GPAA1	3268	0.310216	0.310246	6.38137	0.98107	1	notDE
RGS19	2028	0.310163	0.310295	4.14984	0.960723	1	notDE
PYGB	4456	0.309873	0.309877	8.8591	0.973996	1	notDE
SCRN2	2999	0.30977	0.30987	4.55133	0.958985	1	notDE
SLC25A23	4881	0.309685	0.309718	6.16849	0.978622	1	notDE
ZNF704	15008	0.309639	0.309724	4.80354	0.786858	1	notDE
BRICD5	1038	0.309629	0.311402	0.611006	0.572241	1	notDE
HOOK2	5950	0.309628	0.309732	4.57485	0.868495	1	notDE
SYT17	7545	0.309624	0.310097	2.50826	0.720891	1	notDE
TTC30B	3799	0.309493	0.310618	1.21855	0.672438	1	notDE
EPB41L1	9676	0.309359	0.309403	5.7435	0.995666	1	notDE
CTDSPL	5876	0.309266	0.309302	6.09582	0.947964	1	notDE
MVD	4717	0.30909	0.309163	5.222	0.761819	1	notDE
HLA-DQB1	4894	0.309025	0.309795	1.59358	0.616537	1	notDE
SGSM3	4770	0.309019	0.310347	0.920066	0.872877	1	notDE
DNMBP	8489	0.308183	0.308188	8.88505	0.878818	1	notDE
EHD2	3844	0.307239	0.307247	8.24285	0.947175	1	notDE
ZNF48	3726	0.307231	0.3074	3.80547	0.954073	1	notDE
MFAP4	2102	0.307144	0.308253	1.13041	0.548137	1	notDE
MAP3K11	10563	0.306896	0.306915	6.9749	0.975549	1	notDE
KHDC1-AS1	10451	0.306706	0.307466	1.69467	0.936747	1	notDE
PWWP2B	2647	0.306414	0.306529	4.4286	0.879604	1	notDE
DGCR2	5605	0.306298	0.306339	5.78777	0.982877	1	notDE
ZBTB3	3344	0.306013	0.306435	2.45895	0.997749	1	notDE
EPSTI1	4924	0.305869	0.306513	1.97182	0.964331	1	notDE
IL17RC	4535	0.305779	0.306121	2.78838	0.859894	1	notDE
RPH3AL	6066	0.305766	0.305804	6.02669	0.964018	1	notDE
NINL	6030	0.305624	0.305787	3.84471	0.999991	1	notDE
PFN2	3608	0.305609	0.305658	5.64809	0.980876	1	notDE
ALAD	4945	0.304984	0.305028	5.81435	0.996137	1	notDE
PPIL2	13915	0.304767	0.304833	5.15681	0.977553	1	notDE
PGPEP1	7509	0.304733	0.304766	6.12918	0.980156	1	notDE
RPL18AP3	528	0.304558	0.305313	1.73308	0.727774	1	notDE
SLC37A2	6340	0.304538	0.304552	7.78529	0.868976	1	notDE
LYL1	3119	0.304514	0.305048	2.24113	0.979475	1	notDE
CENATAC-DT	1506	0.304499	0.306177	0.685256	0.797586	1	notDE
HEG1	9964	0.304452	0.30446	8.09757	0.777652	1	notDE
PROX1	8936	0.304412	0.304791	2.61906	0.75788	1	notDE
ULK1	7620	0.304386	0.304409	6.66215	0.973213	1	notDE
BBLN	1653	0.304325	0.304448	4.33418	0.785023	1	notDE
RNF125	6061	0.304297	0.305046	1.63774	0.689674	1	notDE
PEDS1	7931	0.30424	0.304276	6.0586	0.984882	1	notDE
TUBGCP6	7720	0.304056	0.304112	5.42439	0.965504	1	notDE
KCNH3	4496	0.30394	0.304808	1.59948	0.731949	1	notDE
MAGED2	2943	0.30391	0.303919	7.89701	0.987123	1	notDE
PFKFB4	6107	0.30384	0.303893	5.45005	1	1	notDE
FBXO44	3527	0.303626	0.303878	3.39699	0.88798	1	notDE
AK1	2593	0.303527	0.303642	4.4425	0.726733	1	notDE
NFIC	9801	0.303073	0.303081	8.41144	0.995763	1	notDE
SRRM3	6877	0.303014	0.303525	2.52582	0.624157	1	notDE
EEF1A1P1	739	0.302912	0.303439	2.11423	0.986082	1	notDE
ABCC1	8736	0.302752	0.302765	7.40844	0.988637	1	notDE
ZBTB46	7086	0.302734	0.303172	2.55204	0.991616	1	notDE
DLX4	3628	0.302728	0.303453	1.72203	0.595589	1	notDE
ECE1	7308	0.302412	0.302421	7.99972	0.982629	1	notDE
UBTD1	1647	0.302376	0.302441	5.28469	0.957114	1	notDE
PLA2G6	8150	0.302261	0.302511	3.24743	0.999396	1	notDE
TECPR1	9047	0.302043	0.302099	5.3881	0.98663	1	notDE
OGFOD3	6404	0.301691	0.301754	5.15791	0.993444	1	notDE
GRAMD4	4901	0.301617	0.301771	3.89434	0.999998	1	notDE
ARHGEF37	5299	0.301497	0.302425	1.43478	0.959475	1	notDE
ZNF775	2541	0.301305	0.301673	2.78035	0.7901	1	notDE
MAPK3	3669	0.301254	0.301308	5.43826	0.957782	1	notDE
DEAF1	7331	0.301112	0.301158	5.64763	0.994848	1	notDE
PKP3	3795	0.301104	0.301176	4.95405	0.935404	1	notDE
NCSTN	4131	0.300977	0.300989	7.60212	0.997057	1	notDE
GPR39	3179	0.300728	0.301045	2.85648	0.998909	1	notDE
PRKCZ-AS1	1734	0.300597	0.301323	1.81205	0.954297	1	notDE
ELMO3	2575	0.300375	0.301544	1.13287	0.702187	1	notDE
BCL3	3094	0.30031	0.300363	5.60161	0.956691	1	notDE
BCL7A	6565	0.300031	0.30016	4.15512	1	1	notDE
CLCN7	7623	0.299911	0.299933	6.75178	0.997438	1	notDE
TMEM143	3523	0.299904	0.300377	2.37858	0.973299	1	notDE
NACC2	7216	0.299803	0.299834	6.23116	0.989406	1	notDE
ZNF668	3855	0.299267	0.29959	2.91996	0.998223	1	notDE
CNPY4	2451	0.299066	0.299279	3.49032	0.903082	1	notDE
PLPP2	6958	0.298647	0.298686	5.89876	0.854298	1	notDE
CEP131	3966	0.298559	0.298666	4.4327	0.968716	1	notDE
TTLL3	10415	0.298501	0.298628	4.25072	0.889804	1	notDE
GOLGA6L10	4720	0.298355	0.300659	0.165117	0.571316	1	notDE
ODF3B	2421	0.298354	0.299868	0.752972	0.65229	1	notDE
GPNMB	5906	0.298321	0.29854	3.48349	0.585566	1	notDE
GPAT4	7939	0.298316	0.298337	6.79215	0.999408	1	notDE
ATP13A1	8359	0.298226	0.298245	6.93038	0.99572	1	notDE
FBXL15	2455	0.298208	0.298457	3.16439	0.762354	1	notDE
TMEM250	3408	0.298135	0.298174	5.78852	0.965943	1	notDE
KLHL17	3402	0.297792	0.297892	4.55606	0.965436	1	notDE
PDLIM1	2227	0.297574	0.297591	7.09495	0.952635	1	notDE
WDR90	10534	0.297355	0.297426	5.04238	0.934349	1	notDE
SERINC2	3452	0.297351	0.297406	5.39624	0.945046	1	notDE
DGLUCY	7212	0.297175	0.297249	4.99712	0.922756	1	notDE
KLF2	2820	0.296971	0.297099	4.17798	0.817533	1	notDE
FBXO6	1735	0.296954	0.297656	1.67589	0.770001	1	notDE
DLG5	10500	0.296933	0.296951	7.00017	0.753247	1	notDE
RFXANK	2503	0.296916	0.296989	5.00615	0.937897	1	notDE
GALT	4407	0.296804	0.297252	2.4499	0.99138	1	notDE
RASSF7	2514	0.296795	0.296905	4.39724	0.933072	1	notDE
TMEM179B	1504	0.296537	0.296666	4.15549	0.970791	1	notDE
B3GAT3	2407	0.296528	0.296614	4.73238	0.941692	1	notDE
KIAA1522	6020	0.295811	0.295836	6.52124	0.985747	1	notDE
C17orf97	2712	0.295666	0.296583	1.50072	0.963905	1	notDE
C11orf24	3403	0.295663	0.295689	6.49061	0.999295	1	notDE
TTC30A	5744	0.2956	0.2962	2.00099	0.972124	1	notDE
NBEAL2	12058	0.29535	0.295394	5.72077	0.955346	1	notDE
CYP2S1	2713	0.295336	0.295528	3.54634	0.931397	1	notDE
RNF31	5056	0.295335	0.296459	1.18114	0.663253	1	notDE
ITFG1	7719	0.294999	0.295049	5.48616	0.936006	1	notDE
DHRS4	2157	0.294951	0.295773	1.54793	0.941723	1	notDE
P4HTM	7637	0.294922	0.294995	4.96972	0.99118	1	notDE
ADGRB2	7756	0.294869	0.295129	3.2337	0.998922	1	notDE
VEGFB	1970	0.294683	0.294717	6.02855	0.907221	1	notDE
STAT2	6198	0.294668	0.294681	7.59001	0.971651	1	notDE
SLC35E2B	8462	0.294528	0.294562	6.10724	0.891252	1	notDE
CASP6	1943	0.294359	0.294431	5.12772	0.882448	1	notDE
CERCAM	6058	0.294302	0.294355	5.51235	0.975082	1	notDE
RNFT2	7621	0.294139	0.294503	2.74128	0.994246	1	notDE
ZNF710-AS1	2902	0.293849	0.295927	0.356391	0.594898	1	notDE
HDAC7	9928	0.293609	0.29363	6.71701	0.991565	1	notDE
OSCP1	2788	0.293495	0.294166	1.80291	0.964653	1	notDE
ZNF606	7612	0.293351	0.293505	3.81509	0.890538	1	notDE
NRBP2	4934	0.293151	0.293229	4.88089	0.891778	1	notDE
APBA1	11447	0.293038	0.293564	2.10722	0.837377	1	notDE
NXN	5889	0.29299	0.293016	6.4017	0.981395	1	notDE
CTSV	7329	0.292986	0.293269	2.92991	0.859094	1	notDE
DPP7	2823	0.292981	0.293006	6.54526	0.949107	1	notDE
TAF6L	3095	0.292971	0.293091	4.17337	0.926504	1	notDE
BIN1	6862	0.292637	0.292664	6.36979	0.996916	1	notDE
CPT1B	4102	0.292592	0.293622	1.32883	0.749318	1	notDE
FHOD1	5230	0.29245	0.292499	5.53256	0.996365	1	notDE
TRANK1	12134	0.292399	0.292438	6.25513	0.641983	1	notDE
COL9A2	4215	0.292341	0.292596	3.34829	0.842458	1	notDE
ANK1	10797	0.292234	0.292312	4.8114	0.903998	1	notDE
GGT7	2962	0.292211	0.292492	3.15653	0.738569	1	notDE
LIMS2	8731	0.292205	0.292335	4.12115	0.918709	1	notDE
FGFBP3	2553	0.292059	0.293052	1.51201	0.73398	1	notDE
NSMF	4915	0.291534	0.291555	6.74913	0.990467	1	notDE
DTX3	4087	0.29146	0.291582	4.32865	0.857181	1	notDE
PPM1H	7164	0.291454	0.291561	4.35031	0.985985	1	notDE
GLDN	7110	0.291301	0.292362	1.12573	0.701066	1	notDE
SLC66A2	5218	0.291033	0.291218	3.59367	0.93622	1	notDE
MED25	7683	0.290933	0.290973	5.81083	0.984037	1	notDE
SFXN3	4631	0.290762	0.290775	7.44699	0.996889	1	notDE
CUEDC2	1335	0.290715	0.290762	5.56405	0.946338	1	notDE
TMEM259	4031	0.290697	0.29071	7.45409	0.971855	1	notDE
CXXC4	5823	0.290675	0.290898	3.41314	0.806137	1	notDE
MAN2C1	9124	0.290577	0.29062	5.63624	0.991692	1	notDE
ORAI2	11107	0.290424	0.290451	6.39745	0.999416	1	notDE
ARHGEF17	9921	0.290341	0.29038	5.84495	0.963645	1	notDE
TGM2	7948	0.290305	0.290307	9.91583	0.985301	1	notDE
UCN	795	0.290286	0.291343	1.14769	0.715611	1	notDE
BEX3	1112	0.290196	0.290206	7.7243	0.948797	1	notDE
IQSEC1	10181	0.290115	0.290155	5.77359	0.851696	1	notDE
TGFA	4917	0.289925	0.289964	5.98241	0.789613	1	notDE
TMEM25	5529	0.289867	0.290042	3.83088	0.95477	1	notDE
EMILIN2	6469	0.289866	0.290074	3.56184	0.90378	1	notDE
POLL	5420	0.28985	0.289937	4.68373	0.964926	1	notDE
SUMF1	6944	0.289749	0.28985	4.43615	0.989718	1	notDE
THBS3-AS1	2608	0.289556	0.290872	0.898775	0.856289	1	notDE
PKN1	4623	0.289517	0.289524	8.34417	0.919123	1	notDE
STX10	1796	0.289303	0.289355	5.43353	0.89573	1	notDE
PEX11G	1482	0.289161	0.291453	0.19974	0.651825	1	notDE
EPN2	8492	0.289034	0.28908	5.60217	0.86101	1	notDE
SSBP3	6954	0.288727	0.288764	5.96657	0.98971	1	notDE
CCDC88C	12426	0.288376	0.288438	5.19401	0.992763	1	notDE
ZNF219	6663	0.288206	0.288296	4.61688	0.87319	1	notDE
LINC01583	2714	0.288159	0.289622	0.718482	0.671577	1	notDE
ANTXR1	17891	0.288072	0.288096	6.61788	0.861303	1	notDE
BRD3	6885	0.287907	0.287947	5.84165	0.992241	1	notDE
C15orf39	5807	0.287798	0.287816	6.90374	0.989398	1	notDE
ATG9B	6412	0.28766	0.289192	0.926352	0.627714	1	notDE
VKORC1	2190	0.287625	0.287755	4.09455	0.871836	1	notDE
RIN2	8271	0.287527	0.287549	6.66161	0.967814	1	notDE
PAQR4	2942	0.287469	0.287684	3.34799	0.935886	1	notDE
SPOCK1	6200	0.287404	0.287814	2.40469	0.7105	1	notDE
ZNF500	6463	0.287386	0.287596	3.42168	0.999983	1	notDE
SERPINA1	4902	0.287257	0.287317	5.25828	0.905557	1	notDE
ASIC1	5745	0.287112	0.28737	3.17525	0.914217	1	notDE
ZBTB47	5685	0.287047	0.287166	4.21827	0.949997	1	notDE
FAM189B	4468	0.28679	0.286815	6.49739	0.982108	1	notDE
PLBD2	5264	0.286665	0.286677	7.47306	0.942457	1	notDE
WDTC1	5911	0.286622	0.286653	6.17236	0.998138	1	notDE
GPR173	4910	0.286595	0.28678	3.61024	0.897936	1	notDE
NET1	4762	0.286454	0.286464	7.88495	0.978653	1	notDE
PRXL2B	3371	0.28635	0.286433	4.66778	0.989781	1	notDE
RNF26	2783	0.286138	0.286176	5.85206	0.997867	1	notDE
CDK1	3909	0.285983	0.286002	7.2202	0.93245	1	notDE
CDC25B	3903	0.285795	0.285804	7.96012	0.999115	1	notDE
ACP2	3484	0.285324	0.285372	5.48528	0.993095	1	notDE
FANCF	3291	0.285304	0.285701	2.53199	0.827636	1	notDE
CAPN8	5174	0.285239	0.286758	1.10246	0.670071	1	notDE
ABCC10	8087	0.284772	0.284836	5.14323	0.97839	1	notDE
ADGRD1	14718	0.284596	0.284729	4.10087	1	1	notDE
MT1X	1727	0.284512	0.284632	4.68019	0.827992	1	notDE
FDFT1	5197	0.284268	0.28428	7.49867	0.92873	1	notDE
RNF215	10643	0.284246	0.28441	3.73275	0.96978	1	notDE
PELI3	3926	0.284068	0.28423	3.79665	0.999998	1	notDE
NEIL1	6939	0.28406	0.284211	3.79033	0.951917	1	notDE
HLA-DOA	3987	0.283795	0.28451	1.77419	0.581561	1	notDE
RGCC	1030	0.283726	0.283864	4.00792	0.748226	1	notDE
SESN3	10578	0.283613	0.283729	4.24401	0.73787	1	notDE
RHOBTB1	4779	0.283439	0.28362	3.5248	0.92513	1	notDE
LMBR1L	5462	0.283177	0.283258	4.80032	0.993896	1	notDE
RITA1	2309	0.283102	0.283134	6.13026	0.985067	1	notDE
MGRN1	10185	0.282938	0.282967	6.18925	0.997183	1	notDE
MEGF9	6300	0.282586	0.282624	5.79901	0.737436	1	notDE
DIPK1B	3394	0.282518	0.283238	1.91726	0.810933	1	notDE
MAPK12	9315	0.282319	0.282387	4.98757	0.994328	1	notDE
FDXACB1	3551	0.282286	0.283624	0.772983	0.707776	1	notDE
PAFAH1B3	1419	0.282213	0.282268	5.29568	0.9721	1	notDE
RAPGEF3	12106	0.281967	0.282065	4.51131	0.964567	1	notDE
VPS72	1764	0.281848	0.281884	5.91373	0.993972	1	notDE
WDR72	8573	0.281841	0.282284	2.27881	0.785236	1	notDE
EEF1A1P5	1389	0.281742	0.282311	2.00901	0.741983	1	notDE
HLA-DMA	2520	0.281694	0.281761	5.10068	0.965182	1	notDE
ACCS	5841	0.281648	0.281874	3.33927	0.874143	1	notDE
ANO7L1	2480	0.281562	0.283426	0.379445	0.690495	1	notDE
NOL3	2992	0.281405	0.281509	4.46572	0.983878	1	notDE
B3GNT8	1874	0.281345	0.282788	0.705729	0.886418	1	notDE
PTPRM	9900	0.281325	0.281357	6.13638	0.982725	1	notDE
CTPS2	5531	0.281271	0.28136	4.78991	0.88026	1	notDE
MYO15B	13330	0.281188	0.281473	2.95562	0.811612	1	notDE
AK4	7578	0.281161	0.281199	5.92952	0.952432	1	notDE
NUDT14	1916	0.281098	0.281213	4.2641	0.886985	1	notDE
STK36	6415	0.281067	0.281129	5.13503	0.995354	1	notDE
EEF1A1P11	1389	0.280822	0.281043	3.29184	0.903787	1	notDE
TMPRSS9	4350	0.280755	0.281352	1.97131	0.82286	1	notDE
PACS1	9587	0.280566	0.280586	6.82594	0.999424	1	notDE
FAM228B	4927	0.280448	0.281168	1.70619	0.791302	1	notDE
BRF1	12962	0.280407	0.280462	5.28545	0.996907	1	notDE
ITGA3	9802	0.280371	0.280373	10.1419	0.998069	1	notDE
ZNF713	6480	0.280206	0.280961	1.65802	0.773886	1	notDE
NBL1	3448	0.28018	0.280241	5.14003	0.916101	1	notDE
HGH1	2817	0.280046	0.28016	4.34409	0.94635	1	notDE
TRAF7	4489	0.280033	0.280064	6.10987	0.991849	1	notDE
EPHB3	4530	0.279888	0.280141	3.54503	0.827823	1	notDE
ANAPC2	5458	0.279832	0.279866	5.98185	0.978049	1	notDE
EHBP1L1	6733	0.279791	0.279803	7.53723	0.997719	1	notDE
POLD1	4934	0.279723	0.279756	6.13386	0.995583	1	notDE
TUBB	4071	0.279517	0.279519	10.1852	0.986563	1	notDE
TPT1-AS1	14498	0.279517	0.279815	2.91403	0.865966	1	notDE
ARHGEF1	8624	0.27947	0.279488	6.96525	0.985096	1	notDE
NPEPL1	7454	0.279125	0.279464	2.78173	0.914912	1	notDE
ADCY6	8462	0.278998	0.279039	5.89626	0.981687	1	notDE
CCDC107	1459	0.27864	0.279474	1.6216	0.813178	1	notDE
RTN4R	3126	0.278633	0.279748	1.14746	0.905421	1	notDE
TLR5	7733	0.278279	0.279371	1.01313	0.669545	1	notDE
ZER1	4370	0.278249	0.278276	6.34216	0.997502	1	notDE
TBC1D17	4492	0.278091	0.278119	6.20326	0.88845	1	notDE
PLEKHG3	12077	0.277972	0.278019	5.5255	0.996708	1	notDE
D2HGDH	5256	0.277733	0.278033	2.87207	0.999403	1	notDE
IGF2R	22613	0.277719	0.277725	8.38887	0.783321	1	notDE
WDR6	5304	0.277659	0.277672	7.42103	0.997139	1	notDE
SERPINI1	2128	0.277568	0.277799	3.28208	0.893963	1	notDE
PRKD2	5664	0.277428	0.277465	5.86158	0.998385	1	notDE
AP2A1	8714	0.277351	0.277364	7.43773	0.994823	1	notDE
TK2	10339	0.277289	0.277368	4.81348	0.8634	1	notDE
AMY2B	7491	0.27719	0.278842	0.912472	0.650475	1	notDE
DOLK	2074	0.277005	0.277106	4.35984	0.983974	1	notDE
PET117	1151	0.276988	0.278669	0.530034	0.828731	1	notDE
ADAM15	6584	0.276982	0.276994	7.47453	0.996135	1	notDE
TMEM104	4941	0.276955	0.276999	5.63287	0.993616	1	notDE
SLC1A1	3974	0.276851	0.277503	1.77845	0.979204	1	notDE
TRIM8	5011	0.276851	0.276858	8.22552	0.9962	1	notDE
LINC01521	1943	0.276607	0.278462	0.400914	0.671555	1	notDE
ADAMTS17	8390	0.276339	0.27695	2.10703	0.767232	1	notDE
CD74	4526	0.27624	0.276244	8.95071	0.999514	1	notDE
WFDC2	1335	0.276196	0.277694	0.852417	0.615016	1	notDE
MPST	6759	0.276153	0.276205	5.33498	0.940988	1	notDE
NME4	3665	0.276105	0.27616	5.28374	0.982425	1	notDE
ZBED5-AS1	4599	0.276095	0.276183	4.64453	0.974769	1	notDE
TIMP2	5633	0.275907	0.27591	9.1647	0.984342	1	notDE
IGF1R	13941	0.275767	0.275791	6.56078	0.914067	1	notDE
DHRS3	3515	0.275544	0.275842	2.93668	0.606909	1	notDE
B4GALT5	4722	0.275463	0.275472	7.99797	0.960214	1	notDE
TEDC2	2848	0.275327	0.275581	3.18264	0.947536	1	notDE
ANXA11	8513	0.275242	0.275251	7.86728	0.996606	1	notDE
DPCD	1691	0.27521	0.275411	3.22763	0.841728	1	notDE
RARG	5127	0.275057	0.275094	5.81623	0.966276	1	notDE
MAN2B1	5374	0.275	0.275043	5.65509	1	1	notDE
EXD3	7575	0.274801	0.274925	4.06067	0.908851	1	notDE
PEPD	4477	0.274499	0.27453	6.0875	0.999602	1	notDE
FAM210B	3518	0.274468	0.274554	4.76731	0.903008	1	notDE
ARSA	4501	0.274427	0.274603	3.60278	0.975605	1	notDE
SHC3	9980	0.274386	0.274434	5.45601	0.818523	1	notDE
PKMYT1	4974	0.274359	0.274442	4.71835	0.971473	1	notDE
GACAT2	896	0.274338	0.275778	0.672544	0.718916	1	notDE
SMARCC2	9179	0.27426	0.274273	7.51983	0.986254	1	notDE
SLC12A9	8901	0.274129	0.274203	4.87808	0.989726	1	notDE
KLHDC8B	2171	0.274091	0.274237	3.76545	0.901404	1	notDE
AGAP4	3217	0.274077	0.275398	0.68757	0.93357	1	notDE
SZT2	26354	0.274073	0.274119	5.48811	0.856106	1	notDE
SLC35B2	2363	0.274015	0.274038	6.52434	0.999837	1	notDE
ZNF532	11754	0.273943	0.274036	4.5433	0.821158	1	notDE
MAGEC2	1994	0.273831	0.274721	1.26389	0.758192	1	notDE
KLHL22	4607	0.273759	0.273938	3.70208	0.962496	1	notDE
MFSD14A	2945	0.273401	0.274037	1.65534	0.65076	1	notDE
SIPA1L3	10352	0.273354	0.273368	7.38012	0.922908	1	notDE
ETFB	6496	0.273179	0.273289	4.21676	0.915198	1	notDE
NLGN2	5717	0.273038	0.273057	6.80721	0.999234	1	notDE
GALNT6	7347	0.272921	0.272939	6.89507	0.992836	1	notDE
NEBL	17810	0.272909	0.273201	2.80835	0.857818	1	notDE
TELO2	4239	0.272852	0.272918	5.01071	0.992008	1	notDE
BTD	17103	0.272728	0.272769	5.7249	0.960072	1	notDE
DOCK1	8142	0.272722	0.272748	6.39837	0.891768	1	notDE
GLG1	14111	0.272412	0.272422	7.6741	0.951788	1	notDE
PPP6R2	5349	0.2723	0.272357	5.19359	0.997664	1	notDE
MINK1	7865	0.271812	0.271826	7.16281	0.998685	1	notDE
BCL9	6331	0.271619	0.271658	5.72226	0.961571	1	notDE
ADAM22	13668	0.27161	0.271798	3.66204	0.861497	1	notDE
BACE2	9631	0.271368	0.271484	4.13063	0.889398	1	notDE
SEC31B	7934	0.271203	0.271312	4.29783	0.976941	1	notDE
RETSAT	4049	0.271181	0.271209	6.29975	0.992074	1	notDE
COL27A1	14011	0.271124	0.271174	5.39016	0.997187	1	notDE
SRC	7139	0.271089	0.271109	6.76442	0.968774	1	notDE
CYGB	2753	0.271025	0.272593	0.516189	0.64319	1	notDE
COCH	4031	0.270998	0.271508	2.30358	0.828365	1	notDE
CAMK2N2	1452	0.270988	0.271093	4.3376	0.913051	1	notDE
BACE1-AS	4722	0.270979	0.271715	1.52276	0.738898	1	notDE
PSMB8	3480	0.27084	0.270871	6.11521	0.994905	1	notDE
ABCG4	6231	0.270771	0.272297	0.501654	0.704057	1	notDE
FBXW9	2103	0.27077	0.271103	2.69903	0.930831	1	notDE
ZNF763	3081	0.27076	0.272031	0.806605	0.678962	1	notDE
ACSS2	5248	0.270736	0.270761	6.36328	0.99415	1	notDE
ACTN4	6104	0.270719	0.27072	10.3851	0.998863	1	notDE
HLA-DRA	1244	0.27071	0.270728	6.91334	0.859589	1	notDE
RTL10	6803	0.270707	0.270806	4.3925	0.985112	1	notDE
LMBRD1	10746	0.270675	0.270796	4.22429	1	1	notDE
MMAB	6018	0.270573	0.270635	5.19168	0.888904	1	notDE
ZNF687	6324	0.270544	0.270576	6.03278	0.99602	1	notDE
CHKB	2866	0.270353	0.271093	1.65263	0.799056	1	notDE
NCOR2	13975	0.27034	0.270346	8.41552	0.965905	1	notDE
TMEM198B	4377	0.270246	0.2704	3.8301	0.944106	1	notDE
CYB561A3	10572	0.270221	0.27031	4.53707	0.985433	1	notDE
ZNF341	5457	0.27021	0.270458	3.09468	0.949795	1	notDE
LLGL1	6568	0.2702	0.27023	6.10058	0.998779	1	notDE
PLCD1	4194	0.270014	0.270189	3.58092	0.973509	1	notDE
MFSD12	5290	0.269916	0.269934	6.81379	0.999407	1	notDE
CARNS1	5670	0.269891	0.272215	0.161797	0.623942	1	notDE
ETV1	9615	0.269745	0.269757	7.77727	0.80367	1	notDE
SPATC1L	2333	0.269651	0.269771	4.1509	0.925989	1	notDE
CCDC146	4459	0.269544	0.269801	3.09296	0.946541	1	notDE
ASIC3	2748	0.269376	0.269571	3.581	0.813591	1	notDE
MISP	2980	0.269374	0.269401	6.24071	0.977397	1	notDE
MPV17	5625	0.269209	0.269292	4.67271	0.992261	1	notDE
MTMR9LP	3496	0.269148	0.270199	1.1274	0.785406	1	notDE
UBE2C	1286	0.269058	0.269069	7.57944	0.933594	1	notDE
PCYOX1L	6039	0.268985	0.269241	3.10106	0.999924	1	notDE
PLEKHG2	9116	0.26892	0.268948	6.28349	0.995831	1	notDE
BCAR3	6919	0.268889	0.268901	7.51972	0.994631	1	notDE
EEF1A1P12	1346	0.268866	0.270136	0.68157	0.711921	1	notDE
SERPINF2	2345	0.26881	0.269904	1.2779	0.683426	1	notDE
ZBTB42	3717	0.268774	0.269197	2.41747	0.999406	1	notDE
MFSD14C	12143	0.26853	0.268595	5.00274	0.918183	1	notDE
VN1R1	2351	0.268516	0.270509	0.552205	0.677758	1	notDE
KIF13B	11113	0.268515	0.268553	5.90044	0.886896	1	notDE
HDGFL2	4286	0.268399	0.268418	6.74785	0.974494	1	notDE
SLC25A53	6827	0.268379	0.268753	2.61162	0.884037	1	notDE
ANXA6	5478	0.268374	0.268382	8.11366	0.99902	1	notDE
ERG28	2320	0.268251	0.268304	5.33343	0.959067	1	notDE
SLC30A10	9202	0.26824	0.269021	1.41665	0.744242	1	notDE
TP53I3	2312	0.26811	0.268185	4.75185	0.9598	1	notDE
SBF1	17923	0.268081	0.268095	7.22516	0.993973	1	notDE
ITGA6	6679	0.268001	0.26801	7.78953	0.783114	1	notDE
JCAD	9574	0.267775	0.267908	3.98798	0.775419	1	notDE
CCDC102A	2551	0.267632	0.267752	4.05946	0.941941	1	notDE
CTSS	6888	0.267612	0.267743	3.9682	0.721736	1	notDE
LMF2	3065	0.267612	0.267644	6.01622	0.999571	1	notDE
FTH1	2004	0.26747	0.267486	7.35025	0.842901	1	notDE
SUN2	8354	0.267417	0.267449	5.98835	0.997502	1	notDE
TRAF5	9022	0.267401	0.267483	4.7457	0.974164	1	notDE
IRF3	3794	0.267362	0.267388	6.2899	0.977228	1	notDE
ABR	12532	0.267322	0.267329	8.17814	0.984566	1	notDE
LINC01358	8724	0.2673	0.268185	1.28746	0.961317	1	notDE
SIX1	5439	0.267084	0.26714	5.22602	0.991723	1	notDE
DVL1	3882	0.266661	0.266679	6.79312	0.982295	1	notDE
SLC25A27	3285	0.266616	0.266875	3.14463	0.915854	1	notDE
PRICKLE3	3656	0.266605	0.266717	4.13143	0.947153	1	notDE
FBRSL1	9393	0.266347	0.26638	6.14789	0.973689	1	notDE
HECTD3	5072	0.266109	0.266145	5.84615	0.993108	1	notDE
SRCAP	13644	0.266007	0.266212	3.32131	0.81163	1	notDE
NAV2	15162	0.266003	0.266013	7.77439	0.813634	1	notDE
RAB11FIP3	6287	0.265834	0.265877	5.59598	0.99827	1	notDE
FBN1	18525	0.265605	0.265629	6.41152	0.692808	1	notDE
HLA-DOB	1968	0.265605	0.267776	0.218652	0.65586	1	notDE
RASA3	4775	0.265561	0.265581	6.70805	0.999841	1	notDE
YIPF2	2518	0.265266	0.265346	4.60768	0.951126	1	notDE
SH3D21	8142	0.265182	0.265296	4.12163	0.98463	1	notDE
KCTD17	2783	0.265139	0.265306	3.61769	0.969459	1	notDE
ZNF821	3402	0.265039	0.26573	1.58962	0.984977	1	notDE
SDC2	4084	0.26503	0.265075	5.47985	0.966148	1	notDE
TP73	6767	0.264888	0.265251	2.57407	0.995557	1	notDE
POMGNT2	6838	0.26479	0.264896	4.23979	1	1	notDE
STAU2	8964	0.264782	0.264854	4.96993	0.938522	1	notDE
CACNG8	8850	0.26468	0.266917	0.0623192	0.623318	1	notDE
VPS18	4029	0.264632	0.264654	6.58529	0.997541	1	notDE
SNX33	8002	0.264517	0.26454	6.48429	0.994147	1	notDE
KPNA2	7365	0.264296	0.264302	8.42491	0.99846	1	notDE
LGR4	6355	0.26429	0.264319	6.13033	0.837317	1	notDE
PDP1	5604	0.26428	0.264294	7.31376	0.871928	1	notDE
RAB5B	6525	0.26423	0.264238	8.06159	0.999994	1	notDE
SLC4A3	4952	0.26422	0.264378	3.74638	0.978104	1	notDE
WDR91	16225	0.264184	0.264301	4.18917	1	1	notDE
INO80B	1442	0.264025	0.266127	0.164331	0.703947	1	notDE
PHYHD1	2844	0.263761	0.26381	5.4126	0.992536	1	notDE
NPIPB5	10594	0.263744	0.2641	2.55983	0.89156	1	notDE
RGS9	7051	0.26366	0.263774	4.23441	1	1	notDE
ZNHIT2	1299	0.263607	0.263941	2.95763	0.822485	1	notDE
IGFBP6	1346	0.26352	0.26355	6.07152	0.972811	1	notDE
METTL7A	4076	0.26345	0.263569	4.44896	0.923613	1	notDE
TBC1D8	6417	0.263313	0.263338	6.42626	0.999723	1	notDE
FRAT1	2645	0.26328	0.263799	2.09561	0.8915	1	notDE
RCCD1	4958	0.263087	0.263127	5.8251	1	1	notDE
RAB40A	4018	0.262955	0.263789	1.2685	0.976826	1	notDE
PSPN	3911	0.262951	0.263179	3.18001	0.999995	1	notDE
MPP2	6069	0.262781	0.262936	3.76681	0.96914	1	notDE
UCP2	2768	0.262678	0.262714	5.82059	0.998086	1	notDE
TBC1D9B	11511	0.262594	0.262606	7.40368	0.995816	1	notDE
ITPR3	9870	0.262412	0.262418	8.4843	0.832136	1	notDE
PEX5L	10236	0.262287	0.263712	0.73089	0.634454	1	notDE
FAM53B	6533	0.262104	0.262194	4.54868	0.996263	1	notDE
TSR3	1210	0.261998	0.262085	4.49752	0.949694	1	notDE
APP	6316	0.261905	0.261909	9.27684	0.99532	1	notDE
ATP13A2	5253	0.261639	0.26167	6.0201	0.998561	1	notDE
AGGF1	5032	0.261524	0.261635	4.33349	0.978565	1	notDE
FYCO1	10329	0.261459	0.261502	5.77409	0.765773	1	notDE
CAMK2D	8824	0.261372	0.261399	6.1626	0.96421	1	notDE
FHIT	7472	0.261334	0.261715	2.39384	0.972941	1	notDE
KMT5C	4776	0.261248	0.261421	3.55907	0.979096	1	notDE
TLCD1	1336	0.261239	0.261546	2.87112	0.920268	1	notDE
PLEKHH1	10828	0.26118	0.261327	3.83171	0.92323	1	notDE
DDX60	17337	0.261162	0.261186	6.5925	0.633137	1	notDE
MAU2	10996	0.261142	0.261166	6.39094	0.99962	1	notDE
SIN3B	8779	0.261	0.261012	7.47073	0.999854	1	notDE
LRFN4	3087	0.26091	0.26102	4.22327	0.929264	1	notDE
TOMM5	3606	0.260756	0.261342	1.89172	0.851029	1	notDE
RTN4RL2	2408	0.26066	0.261329	1.82861	0.964608	1	notDE
NISCH	9062	0.260526	0.260543	6.84404	0.999853	1	notDE
SPAG4	2348	0.260496	0.260647	3.75691	0.924938	1	notDE
JMJD7-PLA2G4B	7862	0.260311	0.260867	1.91785	0.849061	1	notDE
FBXL8	3129	0.260125	0.260481	2.53015	0.879172	1	notDE
SPIRE2	7999	0.260093	0.260219	4.07897	0.969701	1	notDE
MOB3A	4145	0.259855	0.259869	7.13219	0.996893	1	notDE
PDLIM7	4407	0.259806	0.25982	7.19487	0.988679	1	notDE
MED29	3839	0.259767	0.259794	6.19941	0.984463	1	notDE
PCDHGA7	5439	0.259644	0.261062	0.67814	0.734782	1	notDE
DAB2IP	9127	0.259586	0.259607	6.57434	0.999897	1	notDE
AGAP3	11299	0.259479	0.259497	6.80894	0.994215	1	notDE
SLC39A3	4428	0.259434	0.259527	4.44718	0.962152	1	notDE
PTDSS2	6114	0.259402	0.259438	5.79433	0.999099	1	notDE
TNFRSF1A	4005	0.259186	0.259195	7.74126	0.999243	1	notDE
RIPK4	4016	0.259039	0.259208	3.54009	0.966479	1	notDE
OGFR	4702	0.258966	0.258977	7.58695	0.994473	1	notDE
ARHGAP33	5260	0.258959	0.259094	3.93576	1	1	notDE
ZNF524	1441	0.258719	0.258945	3.14221	0.890644	1	notDE
TMEM160	655	0.25854	0.258725	3.38698	0.804852	1	notDE
CPD	12510	0.258523	0.258531	8.0811	0.717533	1	notDE
TCTN1	12558	0.258467	0.258607	3.93013	0.970673	1	notDE
BATF2	2815	0.258339	0.259016	1.82982	0.822246	1	notDE
ZSWIM4	4754	0.258109	0.258304	3.27617	0.840849	1	notDE
PICK1	4371	0.258106	0.258233	4.03164	0.957565	1	notDE
WWP2	8993	0.257918	0.25795	5.90091	0.999468	1	notDE
PRMT7	13884	0.257918	0.257989	4.78793	0.997098	1	notDE
STRADA	10860	0.257773	0.25806	2.81496	0.818039	1	notDE
PITPNM1	6442	0.25755	0.25758	6.05083	0.937949	1	notDE
PREX1	7509	0.257283	0.257657	2.47812	0.995956	1	notDE
CXCL16	2793	0.257235	0.258387	1.34262	0.800276	1	notDE
MAP4K3-DT	12609	0.257081	0.25729	3.28294	0.999991	1	notDE
DGAT2	7904	0.256893	0.257054	3.63248	0.927981	1	notDE
WLS	4459	0.256637	0.256649	7.33324	0.991648	1	notDE
GGN	2445	0.256599	0.257916	0.950291	0.954412	1	notDE
HMG20B	3857	0.256591	0.256606	7.05422	0.986944	1	notDE
PROB1	4513	0.256433	0.256806	2.36845	0.904033	1	notDE
KLHL24	8650	0.2562	0.256222	6.42847	0.931485	1	notDE
POU2F2	9072	0.256155	0.256304	4.14048	0.806849	1	notDE
GSTM4	5442	0.256145	0.256225	4.60767	0.983832	1	notDE
SSBP4	2974	0.256055	0.256111	5.02527	0.95883	1	notDE
MEF2C	11755	0.255993	0.256198	3.34547	0.887459	1	notDE
PITX1	3442	0.255846	0.25587	6.44588	0.985133	1	notDE
TMEM164	6583	0.255695	0.255717	6.49847	0.999819	1	notDE
ARL6IP1	3558	0.255556	0.255564	7.84092	0.974052	1	notDE
HSD17B1-AS1	2313	0.255504	0.255891	2.34524	0.998701	1	notDE
WIZ	10037	0.255241	0.255262	6.57393	0.997535	1	notDE
SH3TC1	10601	0.255088	0.255205	4.05693	0.96667	1	notDE
MAPK7	5196	0.254903	0.25494	5.70011	0.996257	1	notDE
MR1	9441	0.254851	0.254972	4.0139	0.948057	1	notDE
NEO1	8137	0.254769	0.254788	6.67323	0.972483	1	notDE
SSC4D	2821	0.254644	0.256804	0.0978062	0.621993	1	notDE
SH3GLB2	6842	0.254641	0.254667	6.29709	0.997511	1	notDE
NPL	4975	0.254632	0.255841	0.846979	0.904542	1	notDE
PRR7-AS1	2469	0.254532	0.255122	2.06788	0.872492	1	notDE
UNC5CL	3156	0.254449	0.255611	1.17356	0.775993	1	notDE
DVL3	6302	0.254374	0.254387	7.23199	0.999411	1	notDE
LAMA3	14488	0.254142	0.254164	6.69638	0.670969	1	notDE
KATNIP	9759	0.254117	0.254193	4.66865	0.995551	1	notDE
NLRX1	5320	0.253837	0.253972	3.80856	0.966209	1	notDE
SAMD4B	8220	0.253763	0.253778	6.99233	0.997603	1	notDE
PC	7302	0.253221	0.253247	6.40043	0.928084	1	notDE
KRT81	1929	0.253144	0.253152	7.96122	0.91343	1	notDE
CDK10	6779	0.25301	0.253041	5.98459	0.976015	1	notDE
ATP7B	18808	0.252841	0.253142	2.62405	0.818845	1	notDE
MACROD1	2096	0.252624	0.252878	2.91447	0.878333	1	notDE
NARF	7896	0.252612	0.252637	6.45903	0.997157	1	notDE
PON2	3844	0.252468	0.252524	5.22972	0.969138	1	notDE
DOCK6	12478	0.25245	0.252491	5.54263	0.98523	1	notDE
PDGFRB	7135	0.252307	0.252429	4.02895	0.97664	1	notDE
DDAH2	2363	0.252284	0.252321	5.79845	0.950152	1	notDE
SNAI3-AS1	6727	0.252245	0.252729	2.11009	0.8746	1	notDE
PCYT2	6872	0.252238	0.252264	6.19674	0.999251	1	notDE
XYLT2	5472	0.25223	0.252295	4.92495	0.997468	1	notDE
RNPEPL1	7970	0.252229	0.252269	5.48513	0.989803	1	notDE
ZNF446	4768	0.252208	0.252501	2.68082	0.899991	1	notDE
ZNF517	5389	0.252131	0.252361	3.0943	0.999969	1	notDE
TRAPPC12	9193	0.25186	0.251901	5.56116	0.999597	1	notDE
FCSK	7231	0.251834	0.252081	3.09013	0.954821	1	notDE
PPP1R9B	4343	0.251833	0.251845	7.39109	0.999537	1	notDE
NAT14	1979	0.251746	0.251845	4.28169	0.878606	1	notDE
PNPLA6	7161	0.251536	0.251553	6.92751	0.975187	1	notDE
ZFPL1	3120	0.251367	0.251857	2.15014	0.870509	1	notDE
IFT27	8009	0.251235	0.251394	3.64658	0.983776	1	notDE
ZNF66	5682	0.251064	0.251601	1.91132	0.644323	1	notDE
CLIC2	2840	0.251022	0.251395	2.38625	0.929	1	notDE
TMEM175	3623	0.250801	0.250884	4.57686	0.987861	1	notDE
ASPSCR1	12097	0.250695	0.250761	4.92195	0.886762	1	notDE
AIP	2961	0.250657	0.250685	6.08753	0.898237	1	notDE
ROBO4	6620	0.250648	0.250673	6.36931	0.999369	1	notDE
TRPM4	6604	0.250535	0.250861	2.71346	0.928236	1	notDE
UNC119	5090	0.250389	0.250454	4.94486	0.99916	1	notDE
MAGED1	6013	0.250123	0.250136	7.15231	0.999663	1	notDE
ERCC5	11043	0.250023	0.250676	1.63098	0.985714	1	notDE
AZIN2	9581	0.249908	0.250109	3.25885	0.973243	1	notDE
CUX1	17765	0.249622	0.249635	7.2101	0.999962	1	notDE
NCKAP5L	8090	0.249525	0.249556	6.00238	0.98875	1	notDE
MYO9B	9952	0.249437	0.249447	7.57564	0.996381	1	notDE
HGSNAT	8934	0.249411	0.249445	5.99186	0.955697	1	notDE
BID	4420	0.248949	0.248992	5.45328	0.999704	1	notDE
CIC	11031	0.248825	0.248835	7.48545	0.991584	1	notDE
L3MBTL3	5111	0.24873	0.248947	3.17637	0.96637	1	notDE
CAT	3579	0.248692	0.24872	6.1618	0.901653	1	notDE
SELENOO	2331	0.248149	0.248247	4.33554	0.953246	1	notDE
NTHL1	2430	0.248113	0.248274	3.47627	0.92193	1	notDE
AMIGO1	5141	0.248037	0.248185	3.65869	1	1	notDE
NCK2	2975	0.247952	0.248046	4.33013	0.9878	1	notDE
PPFIA3	6296	0.247652	0.247864	3.18903	0.908737	1	notDE
HOXC4	2767	0.247618	0.248892	0.819862	0.974129	1	notDE
EXTL3	16477	0.2476	0.247635	5.74512	0.993956	1	notDE
C6orf141	2920	0.24747	0.247579	4.19459	0.992844	1	notDE
TGFBR2	6850	0.2474	0.247405	8.73922	0.877262	1	notDE
ARF3	4938	0.247269	0.247278	7.74248	0.999992	1	notDE
PTMAP5	1162	0.247211	0.248778	0.436553	0.726126	1	notDE
GPX4	1951	0.247166	0.247172	8.14637	0.959906	1	notDE
ALDH2	9723	0.247145	0.2472	5.18447	0.998993	1	notDE
PANK4	5072	0.247005	0.247082	4.6273	0.995952	1	notDE
ZBTB12	1963	0.246915	0.24726	2.52166	0.946715	1	notDE
PPM1F	10089	0.246648	0.24667	6.44237	0.999866	1	notDE
EPS8L2	5689	0.2466	0.246613	7.20127	0.999745	1	notDE
PHC2	5484	0.246422	0.246429	8.09534	0.999325	1	notDE
MED24	6962	0.246326	0.246342	6.89444	0.999606	1	notDE
CHTF18	5916	0.246253	0.246301	5.43437	0.995102	1	notDE
HDAC5	7618	0.246221	0.246255	5.81124	0.995899	1	notDE
AP5B1	6980	0.246026	0.246071	5.36872	1	1	notDE
GLB1L	3419	0.246013	0.246223	3.20017	0.958168	1	notDE
DGCR6L	1192	0.245959	0.246191	3.03062	0.945341	1	notDE
VPS28	3769	0.245955	0.245984	6.01104	0.942953	1	notDE
EMILIN1	3905	0.245953	0.24715	0.713211	0.770193	1	notDE
HS6ST1	4974	0.245705	0.245874	3.40723	0.98433	1	notDE
ZNF658	4834	0.245669	0.247015	0.638045	0.696899	1	notDE
PKN3	3393	0.245626	0.245664	5.81367	0.904796	1	notDE
GSTZ1	8365	0.245447	0.245508	5.00145	0.969485	1	notDE
FHIP2B	8300	0.245398	0.245436	5.61657	0.993403	1	notDE
RRAGA	1599	0.245278	0.245302	6.23325	0.9986	1	notDE
MOV10	8760	0.245207	0.245228	6.60647	0.999128	1	notDE
CUL9	12242	0.245176	0.245216	5.75567	0.98561	1	notDE
SPRED2	5505	0.245008	0.245026	6.67673	0.99757	1	notDE
SRD5A3	7702	0.24488	0.245624	1.32628	0.830042	1	notDE
ZBTB4	6132	0.244671	0.244683	7.39686	0.98437	1	notDE
LRRC45	3603	0.244514	0.244606	4.32717	0.966695	1	notDE
CYB5R3	10450	0.244501	0.244515	7.04561	0.9969	1	notDE
CASTOR2	8206	0.244365	0.244475	4.34736	0.981689	1	notDE
ACOX2	3823	0.244348	0.244487	3.7899	0.951352	1	notDE
GALK1	2416	0.243861	0.243987	3.83972	0.944023	1	notDE
PLD2	4832	0.243837	0.24394	4.19074	1	1	notDE
ARHGEF40	8194	0.243675	0.243721	5.35098	0.994029	1	notDE
GAL3ST4	3264	0.243641	0.244373	1.50652	0.837241	1	notDE
SEMA4B	6995	0.243449	0.243466	6.70508	0.999183	1	notDE
IPO5P1	2887	0.243386	0.243835	2.0872	0.813388	1	notDE
RECQL4	4517	0.243375	0.243396	6.5315	0.985773	1	notDE
DYNC2H1	15012	0.243167	0.243273	4.29192	0.718245	1	notDE
ABHD17A	6163	0.24316	0.243269	4.22194	0.989033	1	notDE
PHF21A	25046	0.243154	0.243183	6.02649	0.999708	1	notDE
BAD	1708	0.243121	0.243172	5.1174	0.914721	1	notDE
FOXRED2	7427	0.243004	0.243055	5.2442	0.996419	1	notDE
NADSYN1	16263	0.242931	0.242978	5.29031	0.99831	1	notDE
IGSF8	2592	0.242837	0.242924	4.40094	0.989374	1	notDE
APCDD1L-DT	6401	0.242785	0.243368	2.00545	0.86403	1	notDE
ATF7	7985	0.242546	0.242593	5.33868	0.999241	1	notDE
TRIB1	4099	0.242505	0.242542	5.86973	0.995947	1	notDE
SHROOM3	13829	0.242342	0.24237	6.02117	0.920102	1	notDE
CSRNP3	12565	0.242321	0.243052	1.38411	0.646371	1	notDE
SCAMP4	6795	0.242167	0.242177	7.50778	0.997353	1	notDE
RFNG	3865	0.242137	0.242202	4.93901	0.972067	1	notDE
DDX19B	4455	0.242134	0.242381	2.96366	0.927148	1	notDE
ZNF71	6134	0.242119	0.242231	4.079	1	1	notDE
GAS8	5615	0.241997	0.242089	4.39373	0.989049	1	notDE
LAPTM4B	3197	0.241971	0.241986	6.96987	0.998876	1	notDE
PGP	3164	0.241833	0.241897	4.83991	0.955207	1	notDE
PYCR3	3947	0.241639	0.241768	3.96791	0.965995	1	notDE
TSPAN10	4943	0.241636	0.242435	1.33107	0.820578	1	notDE
RGL1	5306	0.24149	0.241547	5.01146	0.933583	1	notDE
ANXA4	11060	0.241479	0.241524	5.46313	0.946844	1	notDE
DHRS1	4949	0.241336	0.241426	4.37025	0.987893	1	notDE
GLB1	4335	0.241287	0.241305	6.67623	0.995299	1	notDE
HSDL1	4512	0.241052	0.241102	5.2614	0.991757	1	notDE
DLG3	7870	0.241045	0.241079	6.05778	0.998286	1	notDE
MST1	5084	0.240672	0.241045	2.33719	0.999184	1	notDE
SAMD14	7294	0.240603	0.241494	1.13997	0.767092	1	notDE
CCDC57	12950	0.240591	0.240637	5.36669	0.987842	1	notDE
SORT1	9127	0.240504	0.240514	7.49915	0.930464	1	notDE
MAFG-DT	1895	0.240306	0.240761	2.13776	0.82018	1	notDE
CTNNBIP1	3339	0.240279	0.240329	5.24302	0.993879	1	notDE
RING1	1813	0.240253	0.240284	5.90096	0.973217	1	notDE
P2RX4	7951	0.240106	0.240219	4.15193	0.994296	1	notDE
TFDP2	11897	0.240072	0.240097	6.19595	0.981546	1	notDE
PRR19	2568	0.240053	0.240498	2.14862	0.856892	1	notDE
RTL8C	1192	0.240035	0.240054	6.46191	0.995084	1	notDE
YJU2	1668	0.239823	0.239887	4.79875	0.922815	1	notDE
NAGPA	5484	0.239624	0.239769	3.7491	0.963107	1	notDE
DGCR8	7315	0.239609	0.239646	5.66594	1	1	notDE
GTF2IP4	3609	0.239606	0.239969	2.26058	0.839438	1	notDE
HNRNPA1P59	918	0.239524	0.241253	0.257175	0.621152	1	notDE
RABAC1	1930	0.239321	0.239439	3.96384	0.903139	1	notDE
ZNF653	3217	0.239058	0.239251	3.20423	0.880687	1	notDE
MRTFB	16580	0.23891	0.238968	5.07783	0.751933	1	notDE
C1RL-AS1	6143	0.238898	0.239066	3.54157	0.907021	1	notDE
TEN1-CDK3	3898	0.238798	0.240919	0.0351029	0.710034	1	notDE
RAB40C	4182	0.238778	0.238882	4.0533	0.992509	1	notDE
ZNF624	5093	0.238748	0.239213	2.02349	0.809217	1	notDE
ZNF629	6083	0.238734	0.238771	5.63923	1	1	notDE
EEF2K	8030	0.238679	0.238746	4.83395	0.910177	1	notDE
SDR16C5	3284	0.238627	0.23912	1.91019	0.843273	1	notDE
LTK	3491	0.238592	0.238721	4.13587	0.931144	1	notDE
NFIX	6486	0.238574	0.23859	6.79609	0.999781	1	notDE
TNK2	12245	0.238531	0.238556	6.14787	0.993527	1	notDE
TPTEP2	3851	0.238438	0.240277	0.19805	0.871977	1	notDE
ECI1	3204	0.238426	0.238489	4.85532	0.986536	1	notDE
RNF166	4377	0.238307	0.238418	4.05432	0.949372	1	notDE
TRAF4	4567	0.2383	0.238341	5.77707	0.960832	1	notDE
TIMP3	4597	0.238269	0.238274	8.61093	0.99567	1	notDE
PWWP3A	9876	0.238125	0.238164	5.5873	0.999043	1	notDE
YIF1B	4723	0.238073	0.238121	5.22937	0.933665	1	notDE
FAM78A	5462	0.237656	0.23863	1.08835	0.834905	1	notDE
MMP24OS	5520	0.237621	0.23764	6.61035	0.999516	1	notDE
ATG16L2	8519	0.237521	0.237613	4.53742	0.987939	1	notDE
SLK	8107	0.237474	0.237482	7.97279	0.912153	1	notDE
TCEAL8	1211	0.237276	0.237319	5.68341	0.997221	1	notDE
SLC25A37	7996	0.236978	0.236985	8.02682	0.99995	1	notDE
MVK	6488	0.236967	0.23702	5.2032	0.905678	1	notDE
ZNF628	3566	0.236953	0.23707	4.06105	0.859606	1	notDE
SNPH	5709	0.236771	0.236847	4.54278	0.985253	1	notDE
TP53	5676	0.236664	0.236675	7.41218	0.999995	1	notDE
TBC1D10A	6948	0.236593	0.236735	3.71953	0.972575	1	notDE
RBM23	14022	0.236396	0.236413	6.73615	0.999946	1	notDE
DNAJC4	2807	0.236385	0.236507	3.88497	0.976935	1	notDE
GEMIN8	4001	0.236286	0.236682	2.16774	0.999203	1	notDE
LRCH4	7117	0.23627	0.236361	4.39643	0.993829	1	notDE
PCNX3	7969	0.236267	0.236286	6.60924	0.993187	1	notDE
CALCOCO1	8898	0.236221	0.236236	6.97611	0.999959	1	notDE
PKD1P3	6919	0.236029	0.236851	1.12672	0.704269	1	notDE
SMARCE1	18470	0.235889	0.23598	4.42576	0.974367	1	notDE
CD151	3894	0.235765	0.235773	7.75266	0.997368	1	notDE
MT-TC	66	0.235723	0.23582	4.22049	0.683721	1	notDE
PRKX	6523	0.235695	0.235815	3.95463	0.961542	1	notDE
BPHL	5780	0.235469	0.235666	3.31673	0.924887	1	notDE
DISP2	12752	0.23546	0.235665	3.25115	0.931867	1	notDE
XKR8	5180	0.235388	0.235463	4.52025	0.994956	1	notDE
MX1	17984	0.235271	0.235397	3.95382	0.976565	1	notDE
SEPTIN1	4215	0.234887	0.235952	0.74784	0.741671	1	notDE
UBAC2	4673	0.234585	0.234623	5.49754	0.993333	1	notDE
DAG1	6921	0.234555	0.234563	7.79386	0.960002	1	notDE
MAP1S	4933	0.234555	0.234575	6.62929	0.996504	1	notDE
CORO1A	4779	0.234509	0.235323	1.35698	0.960631	1	notDE
AGTRAP	2435	0.234344	0.234442	4.1832	0.975773	1	notDE
ZNRF1	8830	0.234319	0.234365	5.26049	0.998096	1	notDE
CPNE5	5772	0.23428	0.234739	1.97403	0.912911	1	notDE
TRIM62	3976	0.234192	0.23439	3.20691	1	1	notDE
SH2B1	7145	0.234101	0.234143	5.45509	0.999527	1	notDE
PNPLA2	3831	0.234097	0.234114	6.79341	0.970803	1	notDE
SAMD1	2295	0.234018	0.234049	5.838	0.910339	1	notDE
DENND3	14693	0.233925	0.233954	5.97737	0.999873	1	notDE
PARP3	3198	0.233874	0.233914	5.57182	0.999837	1	notDE
PSMB9	3338	0.233742	0.233835	4.31657	0.995266	1	notDE
[truncated: 11,298 more rows]
